# Supplementary material for: Astragaloside–Brucea Javanica Oil Nanoemulsion Regulates Glycolysis in Oral Squamous Cell Carcinoma Through AURKA-Mediated PI3K/AKT/HIF-1α Pathway
Source: Pharmaceuticals (Basel). 2025 Nov 24;18(12):1783. doi: 10.3390/ph18121783 (PMC12736130; doi:10.3390/ph18121783)
Supplement: Supplementary file 1 [file pharmaceuticals-18-01783-s001.zip › Supplementary Table S1.xlsx]

## Sheet: Sheet1
OSCC		BJO		AS-IV
TP53		NPC1L1		PSEN2
MET		NR1H3		HSP90AA1
EGFR		RORC		FGF1
CDKN2A		SHBG		FGF2
PIK3CA		HMGCR		HPSE
ATM		CYP17A1		LGALS4
PTEN		SREBF2		LGALS3
BRCA1		CYP19A1		LGALS8
BRAF		AR		HTR2B
HRAS		CYP51A1		ADRA2A
CTNNB1		RORA		ADRA2C
KRAS		ESR1		ADRA2B
ERBB2		ESR2		DRD1
AKT1		PTPN1		ADRA1D
PTCH1		CYP2C19		CYP2D6
MLH1		ACHE		HTR6
BRCA2		SERPINA6		ADRA1A
MSH2		G6PD		HTR1B
MSH6		SLC6A2		PTPRA
RB1		SLC6A4		PTPN2
CDH1		BCHE		CDK1
CCND1		CHRM2		AKT2
CHEK2		NR1I3		RPS6KA1
TERT		NR1H2		ROCK1
KIT		VDR		AKT1
FGFR3		PTGER1		STAT3
NRAS		PTGER2		MET
PMS2		TBXAS1		APH1B
SMAD4		PTGES		PSEN1
STK11		DHCR7		APH1A
NFE2L2		PPARD		NCSTN
JAK3		SQLE		PSENEN
MYC		GLRA1
NOTCH1		HSD11B1
PALB2		PTPN6
FGFR2		PTPN2
FBXW7		FDFT1
MTOR		CES2
RET		NOS2
APC		PPARG
VHL		UGT2B7
STAT3		NR3C1
LRRC56		POLB
MAPK1		NOX4
ALK		AKR1B1
FGFR1		CDK5R1
EPCAM		XDH
EP300		MAOA
CREBBP		FLT3
FLCN		CA2
BCL2		CCNB3
SRC		ALOX5
BRIP1		ADORA1
CDK4		CA7
ESR1		GLO1
TGFBR2		APP
MAP2K1		SYK
FAS		GSK3B
TUG1		PARP1
CDKN1A		TTR
RAG1		MMP9
TGFB1		CA12
B2M		MMP2
CDKN1B		CA4
CASP8		MMP12
C11orf65		CD38
RHOA		CYP1B1
RAC1		ABCG2
BARD1		AKR1B10
IL6		TNKS2
IDH1		TNKS
TNF		TOP1
TSC2		ARG1
SMO		PTPRS
ERBB4		ABCC1
GNAS		HSD17B1
SMARCA4		CDK6
HNF1A		ABCB1
ADA		HSD17B2
TP63		ADORA2A
TSC1		CSNK2A1
HIF1A		ALOX15
MDM2		ALOX12
IFNG		PTGS2
TNFRSF10B		CFTR
PDGFRA		AMY1A
CDC73		GRK6
IDH2		CA1
FH		CA9
CD274		CDK2
BAX		TERT
FASLG		CDK1
ERBB3		TYR
KDR		AHR
NF1		ESRRA
NBN		GPR35
BAP1		AVPR2
IL10		IGF1R
NTRK1		EGFR
PTPN11		F2
RAG2		PIM1
IL2		AURKB
STAT1		DRD4
PIK3CG		MPO
ING1		PIK3R1
MUC1		DAPK1
PCNA		PYGL
EGF		SRC
ARID1A		PTK2
PTGS2		KDR
HNF1B		MMP13
ERCC2		MMP3
CXCR4		CA3
CD44		PLK1
DPYD		CA6
PPARG		PKN1
AR		CA14
CXCL8		MET
SMARCB1		NEK2
PTCH2		CXCR1
PIK3R1		CAMK2B
DDR2		ALK
CDK6		AKT1
CARD11		NEK6
WT1		PLA2G1B
SDHB		CA5A
CDKN2B		BACE1
NFKB1		AXL
CASP3		NUAK1
RAF1		AKR1C2
IL1B		AKR1C1
MMP9		AKR1C3
DICER1		AKR1C4
JAK2		CA13
POLE		AKR1A1
ABL1		PFKFB3
SOX2		PLG
PPP2R1A		KDM4E
MMP2		CDK5
PDCD1		CCNB1
AURKA		CCNB2
CTLA4		GLI1
SUFU		MLNR
NKX2-1		HSD11B2
OGG1		JUN
ITGB1		SLC5A2
MAP2K2		SLC5A1
SETD2		PPM1B
JUN		PPP2R5A
KMT2D		PRKCA
ICAM1		ATP2A1
MITF		LGALS1
CDK2		LGALS7
ATR		ADORA3
CHEK1		OPRM1
BIRC5		PPP2CA
IGF1R		EIF4A1
KRT7		P2RY12
U2AF1		PADI3
EZH2		PADI4
WWOX		ADORA2B
CEACAM5		GLRA2
GPC3		PPP1CC
MMP1		SLC29A1
KRT19		MGMT
ABCB1		TYMS
GATA3		PSEN2
FGF2		PSENEN
KRT5		NCSTN
TGFBR1		APH1A
NFKBIA		PSEN1
PBRM1		APH1B
RAD51		CHIA
KEAP1		MMP8
PTPRC		F7
BLM		SIRT2
KRT14		TACR2
FANCA		EPHX2
CD40		HCAR2
YAP1		SLC28A2
MEN1		FYN
XRCC1		TOP2A
AXIN2		ERBB2
SDHC		PTGFR
MKI67		CHRM1
SDHD		AURKA
FANCC		KCNA3
KITLG		PTPRA
IL4		MKNK2
INS		HSP90AA1
VIM		MAP2K1
CD4		ACE
MUC16		PDE5A
FOXP3		CHRM4
TYMS		CHRM5
KRT20		CHRM3
FHIT
XIAP
BCL2L1
PIK3CD
RARB
NTRK3
SLC2A1
NTRK2
GSTM1
RASSF1
SMAD2
EPHA2
IL2RA
MUTYH
ZAP70
FLT1
POLD1
NCAM1
MGMT
RSPO1
BCL10
CYP1A1
FLT3
PARP1
CD40LG
GSTP1
AKT2
PRKD1
ZEB1
AXL
FANCD2
DNMT3A
IRF1
PRKDC
IFNA1
PECAM1
ERCC4
PDGFRB
TGFA
NRG1
IGF1
TLR4
IL7R
CAV1
RAD51C
CD8A
RASA1
TP73
ROS1
CDK1
VCAM1
BUB1B
PGR
CXCL12
ENG
FOXO1
PTK2
CD34
MCL1
FGFR4
SPP1
PLAU
DNMT1
POU5F1
HLA-DRB1
DLEC1
BTK
RAD50
SF3B1
HGF
TYMP
ICOS
HLA-B
CCL2
RECQL4
NOTCH2
MAPK3
MSH3
NF2
BCL6
CTTN
E2F1
XPA
XPC
MAPK8
IL1A
TFE3
AKT3
RHEB
TFRC
CASP9
TINCR
ERCC1
SERPINB3
FN1
CDKN1C
IGF2
CTNNA1
CSF2
DHFR
CDH2
DKC1
JAK1
PRCC
WRAP53
FLT4
VEGFC
SKP2
CSF3
CDC42
NPM1
NME1
CCNA2
ENO2
ALB
RELA
ABCG2
HBB
ATRX
CCNB1
MMP14
ERCC5
CYCS
ABCC1
MRE11
CCNE1
HAVCR2
FOXN1
GLI1
ING3
PRKAR1A
SDHA
PIK3CB
SF3B2
HLA-A
RUNX1
TET2
AXIN1
WRN
IL2RG
NUTM1
ITGB2
ZEB2
DNMT3B
KRT18
LIG4
KRT8
RXRA
CA9
GATA2
RARA
MYB
TWIST1
SHH
CD28
BMPR1A
MAPK14
LAMC2
PRKN
H3C11
STAT5B
HSP90AA1
PDPN
VDR
IL17A
KLRK1
CCND3
TLR2
SOCS1
NOS2
SMAD3
SERPINE1
SP1
ITGB4
ETV6
FOXM1
CSF1R
ROCK1
IL7
FANCG
MTHFR
SYK
SYP
PLK1
PAX5
ITK
FANCL
IKBKB
GSK3B
MMP3
MYCN
RNF6
FADD
JUP
ITGA6
PROM1
PDCD1LG2
ERCC3
CBL
CD55
XRCC3
KLF4
CHGA
HDAC9
CRP
RHBDF2
TNFSF10
FOS
ACTB
PKM
PLAUR
CYLD
PRF1
CDKN3
FAT1
MST1R
TIMP1
EPO
MYD88
TYR
PAX8
LCK
HSPB1
MME
CCL5
OFD1
LGALS3
CD19
BMP6
KRT17
GSTT1
IFI27
CFTR
SOD1
CD3D
RAD51D
DOCK8
LMNA
CCND2
CDH3
CCR7
ESR2
SNAI2
MED12
CD247
GAPDH
FANCE
KRT13
SERPINB4
GZMB
SNAI1
TNFAIP3
BMI1
TNFRSF1A
DCC
TIMP2
CD27
LEP
KNSTRN
SOX9
BCR
ACTA2
KDM6A
IKBKG
CEACAM1
TG
CD3E
HMGB1
BIRC3
ERCC6
PRKCD
FCGR3A
GJB2
CD82
BSG
ARAF
CD36
KLF6
AFP
BCL11B
CALCA
WEE1
EGR1
ITGAM
MMP13
GJA1
IGFBP3
ANXA5
DSP
HMGA2
RTEL1
TGFB2
CD80
HOXB13
BRD4
DPP4
EPOR
IL3
FANCF
CCNH
NANOG
STAT5A
FANCM
EIF4E
PIK3R2
HLA-G
GDNF
XRCC2
PRKCA
XPO1
MPO
TSHR
SOD2
GATA1
IL15
CD3G
THBS1
ADAM17
PTK2B
IL18
MUC4
CSF1
CADM1
LRP1B
MMP7
HLA-C
CASP10
SHC1
IGF2R
IL6R
HDAC1
MC1R
CTSD
SQSTM1
BMP2
EZR
G6PD
CD79A
CBS
SLC4A1
HLA-DQB1
SST
CDKN2C
ALDH2
GNAQ
HMOX1
CYP2A6
CASR
RPS6KB1
CAT
MSN
COL7A1
LYN
NOS3
WAS
TOP2A
IVL
KRT10
CD86
MSR1
LGALS1
CEBPA
DSG3
CREB1
MALT1
SH2D1A
CDC25A
TINF2
IL1RN
TCF7L2
INSR
IKZF1
F2
CDC25C
COL17A1
IDO1
CTNND1
SIRT1
TIMP3
TCF3
TRB
ELANE
EPAS1
GREM1
HSPA4
CD47
NLRP3
NFKB2
BMP4
CYP2E1
MAPK10
SRA1
KMT2A
IL13
KLK3
ITGAV
THY1
NQO1
PDGFB
LDHA
BIRC2
ETS1
CXCL10
PTHLH
IFNA2
TNFRSF10A
TEK
CXADR
PMS1
KRT4
BAD
DAPK1
CFLAR
ANXA1
CRNN
FSCN1
LOX
SERPINB5
TNFRSF9
F3
IL12RB1
SELE
CD24
LHCGR
PGK1
EDN1
TAP1
RNF139
CCR5
NDUFA13
NSD1
SOS1
CYP19A1
DDX3X
CYP3A4
PARD3
CEACAM3
CKS1B
NR3C1
TIGIT
L1CAM
CALR
AREG
SMAD7
CDX2
EPHB4
CXCR2
RIPK1
TNFRSF8
SDC1
NOD2
HSPA5
GRP
HNF4A
ANGPT2
ACE
TRAF3
IL21
NAT2
AHR
MCM4
TMC8
PLCG1
ITGB3
RAC2
PRKACA
GNA11
WNT5A
DDB2
PDCD4
COL1A1
FOXO3
KIR3DL1
ALDH1A1
LAMB3
STK4
CTSK
CYP2D6
RUNX3
MUC5AC
JAG1
BCL2L11
KRT1
NGF
TGFB3
VTN
DDR1
LZTS1
BAK1
FOXA1
TOP1
ITGA4
HFE
S100A4
IRF4
RAD51B
ABCC2
AURKB
KMT2C
NLRP1
KRT16
CDC20
RECK
H3-3A
POT1
ALCAM
IL5
CHUK
GRB2
ELAVL1
MECOM
MAX
MAP2K4
APOE
STAT4
NFATC1
PTPN6
CTSB
FYN
TYK2
VWF
SGK1
MVK
CD81
DSG1
CSF3R
HSP90AB1
CXCR3
BUB1
PLG
CR2
CLDN7
CD46
PNP
ENO1
TJP1
ANGPT1
PKHD1
HMMR
CYP17A1
ODC1
RHOH
EIF2AK3
SLX4
ARG1
SERPINA1
TAP2
TFEB
FGF7
XRCC5
KLRC1
ACHE
PRL
CD69
NFATC2
SELP
APP
NRP1
STIM1
BCOR
MLH3
ANXA2
POSTN
CLU
ITGA3
ADIPOQ
THBD
TNFSF11
AQP1
SOX10
FAM13A
XRCC6
EWSR1
ADAR
PPM1D
GAST
HPRT1
CCN2
H2AX
NT5E
ITGA5
REN
DCLRE1C
PTGS1
BECN1
IL2RB
FOXE1
XDH
TF
RPS20
SPARC
SDHAF2
CP
TP53BP1
CD68
RUNX2
GFAP
AICDA
CDC6
TMEM127
MDM4
BCAM
LAMA3
EIF4EBP1
TRIM24
PXN
BDNF
IFNB1
CD163
VTCN1
SLC19A1
MPL
IL11
CCK
RNASEL
CD59
WNT1
EIF1AX
GPI
TNFRSF4
LAMA5
FANCI
HLA-DQA1
NOTCH3
PSMB8
SOX4
BLNK
TUBB3
CDH13
SMARCA2
TLR3
CCR1
NPC1
APEX1
CXCL1
SFN
HBEGF
PDPK1
ABCC4
ICOSLG
MUC2
EPHB2
YY1
NTHL1
RPS19
CYP1B1
FGF3
AIFM1
HSPD1
ABCB11
DLC1
ECT2
BGLAP
HPSE
CEACAM6
ACTC1
IRS1
MICA
VEGFD
TRA
SMARCE1
GRHL2
ANO1
ITGAL
RPSA
IL12B
ILK
SPOP
TFAP2A
PVR
PLAT
SELL
CUL3
MIF
LAG3
TMC6
AGO2
TNC
PTH
DES
PRKAA1
FOSL1
MVP
LIF
FOLR1
KIR2DL3
CDH5
GLUL
FGF10
RARS1
IL6ST
TLR9
KDM1A
RUNX1T1
DNAH8
CD9
PBX1
FCGR3B
FASN
MCM2
LGALS9
HSPA8
CASP7
POMC
NGFR
FLNA
STK19
ANPEP
FERMT1
CTAG1B
COMT
LATS1
LTA
UMPS
PTPN3
CASP1
IL33
HBA1
TTN
RECQL
FGF1
SASH1
RPL11
PML
CLDN1
MEFV
F5
DIS3L2
NES
LEF1
CLPTM1L
RPL5
MAP3K14
PPP6C
TKT
DCUN1D1
SLC37A4
PIM1
NFIB
TOP2B
RPS27
S100B
TLR7
CTCF
RACK1
FGF4
ORAI1
APAF1
VCL
GLB1
HDAC2
TNFRSF1B
CD276
LEPR
CCNA1
MICB
ITGA2
LRBA
AIRE
SLC22A18
H3-3B
CDC25B
ITCH
HDAC4
ALPP
STAG2
CEBPB
HBA2
ABCA1
KLRD1
EDNRB
TCF4
LYST
MMP11
PRKCB
METTL3
REL
NCOR1
TXN
THPO
ADH1C
CIITA
ALOX5
STXBP2
CARMIL2
TRAF2
CYP1A2
PSMB9
BCL11A
FUS
TRAF6
XRCC4
TACSTD2
NRCAM
PRDM1
MAP3K8
TGFBR3
CD151
FURIN
GSN
ADAM12
EPHX1
CTC1
RPS27A
HDAC6
RASGRP1
LAT
ASXL1
RPS26
POU3F3
IL10RA
CD70
POLH
LDLR
GLI2
IL12A
MAGT1
TMPRSS2
GATA4
AMACR
REST
IRAK4
SLC17A5
PAK4
GPT
DKK1
CXCL9
MSLN
MDC1
MTDH
PHB1
MUC6
HSPA1A
FOXP1
CCL3
CD5
NEU1
TNFRSF11B
IGH
TERF1
LTF
GATA6
SOCS3
PPARA
RPS6
ROBO1
MT-CYB
GADD45A
S100A7
DLL1
DST
PIK3C3
IL4R
CCL4
CTSC
NFAT5
CYBA
ADAM10
SLC16A1
F2R
SH2B3
PAX1
VCP
STMN1
SAMHD1
HSPG2
AGER
PAK1
IGF2BP2
MAGEA3
CLTC
RPA1
MTR
THADA
RPS24
CDH17
ARNT
GHRL
HK1
CSNK2A1
CEACAM7
NCOR2
NHP2
XBP1
ID1
PTGER4
NR1H2
MAGEA1
KRT6A
MMP10
TPX2
APOA1
PXDN
KRT15
RRM2B
CFH
FAP
PAX6
CDC27
VAV1
MCAM
PARN
CALB2
CCR2
MTA1
NUMA1
NEK2
PSEN1
BID
GFI1
NONO
PTPRD
CD2
UCHL1
TIAM1
BMP7
GBA1
MAF
MTHFD1
CDK5
PLEC
RAP1A
MS4A1
SERPINF1
INHBA
CLDN4
RELB
YWHAE
KDM5C
ASCL1
CYBB
POLR1C
IFIH1
IFNGR1
NCOA3
GUSB
TTR
UGT1A1
PIP
CIB1
CD38
NECTIN1
TFDP1
MMP12
IGF2BP3
TUBB
HNRNPA2B1
NDRG1
MYH9
SFRP1
GRN
SPI1
F2RL1
PGF
FBN1
ATP7B
HK2
PLA2G2A
RPL35A
MECP2
BAG1
CCN1
SEPTIN9
SMPD1
IGFBP2
ALOX12
ELN
NOP10
BCL3
S100A8
DCN
TGM2
C3
SBDS
YBX1
SRSF2
ITGA2B
PDGFA
NHEJ1
RAB27A
CD58
GLI3
KRT6B
GCG
RBBP8
STAT2
ALDOA
PKP1
S100A1
RRAS2
TTC7A
DMD
PPARGC1A
LPL
ACTN4
AGTR1
NEDD9
MYBL1
SLC7A5
CD99
TERF2
RBL2
PRKCE
EIF2AK2
ACKR1
DIABLO
MMUT
CDK7
GHR
SHBG
HSP90B1
FOXA2
PKLR
KLRB1
MTUS1
EGLN1
RICTOR
STAT6
S100A2
PAX2
CD14
NUMB
IL1R1
HMGCR
GDF15
PIEZO1
MAPK9
KLF5
TFF1
ACD
CYP2C19
DSE
SNCA
SPINT2
ST14
P2RY1
RRM1
HABP2
SREBF1
GPX1
CPLANE1
S100A9
DDIT3
CTSL
TGIF1
TBK1
CORO1A
PRDX1
HNRNPK
MYH11
PCM1
UHRF1
ARID2
BIRC7
FGF8
TSG101
FGA
ADH1B
ENTPD1
DNASE1
SUMF1
GRM8
SFTPA2
AGT
ANG
RPL26
ABRAXAS1
MTAP
ATP2A2
ANAPC1
RAD21
ADRB2
PTPN1
UNC13D
H3-4
HLA-DPB1
CHD7
PTTG1
PHGDH
PALLD
SIRPA
PTPN13
IL21R
CDC7
SPINK1
FOXP2
MAD2L1
ARID1B
CD22
PSAP
E2F4
TBL1XR1
IBSP
RBM10
NCF4
HDAC3
PDGFRL
CYP3A5
HAX1
DEFB4A
TRRAP
COL18A1
TMPRSS6
PDX1
LMO2
CD63
RPS10
DSG2
KNG1
MSMB
CTPS1
ACE2
HOXA9
TPO
VIP
LRP1
GSR
SSTR2
GSTM3
GH1
AAGAB
RPL15
NCF2
ACP1
TPI1
SLC29A1
MAGEA4
SPHK1
PRKCI
KAT2B
LAMA2
CSK
HNRNPA1
HMGA1
LIG1
DUSP1
LCN2
COL1A2
WNT10A
AP3B1
KCNJ11
ZBTB16
CCNG1
FCGR2B
MYCL
ISG15
PLCE1
SKIC2
IL22
DNTT
NECTIN4
GNRH1
PSG2
SKIL
MED1
MYH7
COL4A1
IGFBP1
HES1
CD1A
HLA-DRA
RIGI
LATS2
DCK
SLC3A2
CDC45
TNFRSF11A
GRPR
RPTOR
EXT2
DAXX
SALL4
H3C12
PTPN22
LZTR1
LAMP1
GPX4
FLG
RPS7
RHOC
E2F3
SOX17
BRD7
ITGB6
EREG
ATP7A
OSM
PLA2G6
SLC2A3
HSPA9
TAPBP
C4A
GLA
USP48
BTRC
PAX3
TH
KLF2
CYP27A1
EXOC2
NCL
TFF3
TTK
KIF23
CCR6
HSF1
CXCL13
GALC
FKBP1A
NAPSA
SMC1A
MCM7
PIN1
CD244
CD33
CD226
SRP72
SERPINC1
SOX11
BST2
RBPJ
VPS13B
CDC37
TBX21
ATF4
CRIPTO
PODXL
IRF6
TGM1
FTO
SMC3
SLC2A2
PEBP1
KCNN4
TRPV4
KIR2DL1
ABCC3
TET3
RBX1
FGF9
CYP2C9
CCL20
TCL1A
EDNRA
SAMD9
FANCB
KDM4C
PARK7
HP
FEN1
HOPX
NOX4
ACTG1
CDK9
H3-5
RPS17
RPL18
KDM4B
HELLS
SMARCAL1
HOXA13
NAF1
MAP3K7
DAG1
EML4
MYOG
NOTCH4
PSTPIP1
TIA1
RREB1
CSTA
TUBA1B
TNFRSF18
WNT3A
STUB1
CYP11A1
DDX41
PRKCQ
LRP6
KAT5
POLB
MMP8
MAL
PRMT5
CFL1
CBLB
C2CD3
HLA-E
ARPC1B
FCGR2A
SLC2A4
LTO1
CUL1
P2RX7
BBC3
BCAR1
CLEC7A
NLRC4
MYOD1
ING4
CDCA7
NTS
STX3
NECTIN2
IRS2
TCHP
VEGFB
HYAL1
CCNL1
PLA2G4A
KDM3A
NKX3-1
VCAN
DEK
PPARD
HIP1
MBL2
WIF1
FOLH1
VRK1
DRD2
IQGAP1
SRD5A2
OCA2
FUCA1
LAMB1
MBP
NCSTN
CYP27B1
STN1
BTC
PPIA
TRIP12
NAMPT
TK1
IGFBP6
PDK1
CXCR1
CXCL14
CXCR5
CCR3
MERTK
ERC1
GFRA3
RPS14
NEK9
CASP2
HLA-DPA1
NRP2
EXT1
PRPF8
KISS1
SFTPC
RNF31
LORICRIN
CTSE
G6PC3
FPR1
CRH
H3C13
EBAG9
IRAK1
COPS5
RB1CC1
ADAM9
PMEL
AIP
JUND
HOXA10
CTNNA3
MTRR
CSNK1A1
FUT4
NUP98
ERG
SLPI
IGF2BP1
FZR1
SERPINB2
IRF2BP2
NR1I2
IL9
OCLN
GJB6
TNFSF12
CCL22
PTPN12
CDH23
SCUBE3
TARDBP
NEUROD1
LYVE1
STX11
SUZ12
IGFBP5
LAMP2
CCNL2
ITGA1
HERC2
NR1H4
KCNQ1
ETV4
DAB2
LBR
UBE3A
BIN1
IL18R1
STIL
PPIG
PDCD6IP
LAMA1
SLC5A1
CRABP1
PON1
GGT1
CGAS
SERPINA3
ABCB4
FOXC1
NR5A1
CRABP2
IRF3
CST3
COL3A1
IL24
PREX2
NUP214
SFTPB
AHCY
CCR4
H1-4
BTLA
SCGB1A1
CUX1
IFNAR1
PRKCZ
SRSF1
ID2
ZNRF3
RRM2
TRPC4
CLDN3
IL10RB
LIMS1
CHKA
EHMT2
MDK
DKK3
ASAH1
FAM168A
TYRP1
MACF1
E2F2
YWHAZ
ATIC
PRKACB
CHGB
MAK
IL17F
IL23A
ITGAX
USB1
TBX2
RPL27
ADM
GAS6
G6PC1
PFN1
ATG7
EIF4G1
SCARB1
CSNK2B
HCK
SPEN
CYP24A1
PRTN3
CX3CR1
LEFTY2
MB
LMNB1
EXO1
SMARCC2
TNFRSF6B
ATF3
IKBKE
MCM3
NNMT
SAMD9L
CEACAM8
MYLK
RHO
NR4A1
PSEN2
SPTAN1
RPL31
MAD2L2
TLR5
ATF2
RAN
CHRNA3
CMA1
POLG
AFDN
SHMT1
ADCY10
MUC3A
INHA
MINPP1
CAPRIN1
CARD9
DEFB1
COL4A2
RUVBL1
TJP2
MYO1B
CX3CL1
WNT7A
TRAT1
RHOB
IL17RA
MADCAM1
DVL2
DUSP6
PLAG1
GTF2H5
WNT4
FDPS
CCKBR
TNFRSF10C
SCRIB
PFKL
FERMT3
ESM1
NSD2
LGR5
NME2
SFRP2
HCLS1
HNRNPC
CKB
CR1
NQO2
IGHE
BMPR2
SKP1
ROCK2
SYNE1
DNAJB1
ACP3
ACKR3
KHDRBS1
STING1
SPINK5
KDM5B
ALPG
SLC7A11
SLC9A1
FPGS
RDX
LOXL2
MT-CO1
PSENEN
DMBT1
FMR1
AKR1C3
MAP3K20
SPN
BRD2
RHOBTB2
DSC2
PRPS1
CGA
BTNL2
CDK2AP1
CTBP1
CRKL
REV3L
PYCARD
GJB1
TNFRSF10D
KCNH2
SSTR1
CXCL11
CD74
U2AF2
SF3A1
FOXL2
ACACA
VSIR
GNRHR
TLR8
KCNN3
F13A1
AMFR
PMAIP1
KLRC4
GP1BA
FLI1
HBG2
IFNAR2
THBS2
GPX3
ZFP36
TPR
SLC1A5
PPP1CB
ZCCHC8
PXDNL
PKD1
CYSLTR1
RIT1
CACNA1C
PRNP
CYP26A1
PTPA
CAST
FUBP1
ACVRL1
NEDD4
NOP2
RFX5
RHOD
NPY
MYO5B
PROX1
LGALS7
DNA2
SMARCAD1
SERPINH1
ATG5
ETS2
SPTLC1
FLT3LG
KLRC2
DCTN1
SELENBP1
TFPI2
CRK
ALPL
GAL
BRINP1
NPPA
CUL2
CHI3L1
TREM2
ATP1A1
TBP
ROR2
ATF1
IL16
PRKG1
CCL21
CENPF
CSNK2A2
LIN28B
ITPR1
TGFBI
PROCR
ASS1
SF3B3
MAPK7
SIX1
DDB1
LAMC1
DDIT4
PTK7
CYP21A2
GZMA
DLG1
LAMA4
PHOX2B
TNFRSF17
ACTA1
GLS
FLNB
RLIM
LIN28A
MAP2
SEMA4D
CDH4
H3-7
PRKAA2
CD83
IL3RA
PTN
B3GAT1
RPS15
GDF10
HLA-DRB5
USP8
EEF1A1
DNAJC21
CCL11
EVPL
CKAP5
ALOX15B
SMN1
TRIM28
ABCE1
ATXN2
TOPORS
KDM6B
SCARB2
WWTR1
LPIN2
COPS6
CRTC1
PMM2
CCBE1
TLN1
DDX5
BCORL1
CSF2RA
PPP2CA
ANKRD26
NCR3
CRYAB
SATB1
LY6D
WNT3
GALNS
NR3C2
SMAD1
MDH2
EPG5
DNM1L
CBY1
TPP1
PSMC4
TRPS1
SERPINB13
UBE2T
ILF3
ZNF750
HIC1
GSDMB
KRT2
OPRM1
CFI
HTATIP2
TAGLN
JUNB
POLR2A
MYBL2
SLAMF1
LGALS3BP
SLC25A13
PCSK9
GNL3
FNIP1
CAMK2G
SPAAR
SUMO1
TRPM3
METTL14
CA2
LRP5
KIR2DL2
SRF
TRPM7
HNRNPU
CACNA2D1
PIGA
EFNB2
CCNB2
IL23R
BCL2L2
PEX1
PIGR
S100A6
DEF6
EIF6
EPB41L3
HOXA11
ANGPTL4
HAS2
COL4A3
GPER1
MTBP
COL11A1
SULT1A1
AQP5
DOCK2
PRMT1
COX5A
ASPRV1
RAD52
ERCC8
MYH14
AIF1
DVL1
NCOA1
PRDX2
ENPP2
PRKCG
MAP3K5
TPM3
TRPV1
TNFSF4
ID3
CNR1
EGR2
KIF11
[truncated: 3,779 more rows]
