# Supplementary material for: Astragaloside–Brucea Javanica Oil Nanoemulsion Regulates Glycolysis in Oral Squamous Cell Carcinoma Through AURKA-Mediated PI3K/AKT/HIF-1α Pathway
Source: Pharmaceuticals (Basel). 2025 Nov 24;18(12):1783. doi: 10.3390/ph18121783 (PMC12736130; doi:10.3390/ph18121783)
Supplement: Supplementary file 1 [file pharmaceuticals-18-01783-s001.zip › Supplementary Table S10.xlsx]

## Sheet: Sheet1
OSCC(SCC9)	BNCC,BNCC337635,Henan,China
OSCC(CAL27)	BNCC,BNCC359527,Henan,China
HOK cell	Jennio,JNO-H0225,Guangzhou,China
0.1% crystal violet solution	G1063
FBS	Gibico; 30067334; San Francisco, CA, USA
DMEM	Servicebio,G4524,Hubei,China
CCK8	Yeasen,40203ES60,Shanghai,China
multimode reader	Perkinelmer EnSight
Matrigel	Corning,REF356234,New York,America
4% paraformaldehyde	Biosharp,BL539A,Guangzhou,China
BCA	Solarbio,PC0020,Beijing,China
PVDF	Millipore,ISEQ00010,Boston, MA, USA
anti-AURKA	proteintech, 66757-1-Ig
anti-β-actin	ABclonal, AC026
anti-GAPDH	Beyotime,AF1186
antiPhospho-AKT(Ser473)	proteintech, 66444-1-Ig
anti-AKT(pan)	proteintech, 10176-2-AP
anti-HIF-1α	proteintech, 20960
anti-HK-2	Cell Signaling Technology,2867S
anti-PKM2	Cell Signaling Technology,4053S
anti-PI3 Kinase p110	proteintech, 20584-1-AP
p-PI3 Kinase p110 beta(Ser1070)	Abmart,PC6417S
anti-P-PI3Kp85(Tyr458)[Tyr467]/p55 (Tyr199)	Affinity,AF3242
Glucose determination kit	(Nanjing Jian Cheng Bioengineering Institute, China
Lactate Assay Kit	(Nanjing Jian Cheng Bioengineering Institute, China
AS-IV	preferred,FX-10160,China
BJO	meilunbio,China
soybean oil	aladdin, S1456046
granulesten	aladdin,S755201
glycerinum	aladdin,G116203
BALB/c-nu	spfbiotech，China
