# Supplementary material for: Astragaloside–Brucea Javanica Oil Nanoemulsion Regulates Glycolysis in Oral Squamous Cell Carcinoma Through AURKA-Mediated PI3K/AKT/HIF-1α Pathway
Source: Pharmaceuticals (Basel). 2025 Nov 24;18(12):1783. doi: 10.3390/ph18121783 (PMC12736130; doi:10.3390/ph18121783)
Supplement: Supplementary file 1 [file pharmaceuticals-18-01783-s001.zip › Supplementary Table S2.xlsx]

## Sheet: File S6-7H1-GLY-PI3K
gene set					univariate Cox analysis OF GLYCOLYSIS
term	gene				gene	HR	HR.95L	HR.95H	pvalue
HALLMARK_PI3K_AKT_MTOR_SIGNALING	ACACA				ADORA2B	1.27898	1.03221	1.58473	0.0244577
HALLMARK_PI3K_AKT_MTOR_SIGNALING	ACTR2				ALDOA	1.93705	1.35933	2.7603	0.000253357
HALLMARK_PI3K_AKT_MTOR_SIGNALING	ACTR3				AURKA	1.29131	1.03556	1.61021	0.0231903
HALLMARK_PI3K_AKT_MTOR_SIGNALING	ADCY2				BPNT1	1.44709	1.00721	2.07908	0.045625
HALLMARK_PI3K_AKT_MTOR_SIGNALING	AKT1				CDK1	1.26456	1.01697	1.57243	0.034743
HALLMARK_PI3K_AKT_MTOR_SIGNALING	AKT1S1				CTH	1.40418	1.06835	1.84558	0.0149316
HALLMARK_PI3K_AKT_MTOR_SIGNALING	AP2M1				DDIT4	1.25402	1.0926	1.43929	0.00128337
HALLMARK_PI3K_AKT_MTOR_SIGNALING	ARF1				DEPDC1	1.46442	1.12297	1.9097	0.00485993
HALLMARK_PI3K_AKT_MTOR_SIGNALING	ARHGDIA				DLD	1.41027	1.01552	1.95849	0.0401833
HALLMARK_PI3K_AKT_MTOR_SIGNALING	ARPC3				ECD	1.757	1.13809	2.7125	0.0109668
HALLMARK_PI3K_AKT_MTOR_SIGNALING	ATF1				EGLN3	1.17891	1.02768	1.35238	0.0187811
HALLMARK_PI3K_AKT_MTOR_SIGNALING	CAB39				ENO1	1.44106	1.03132	2.0136	0.0323042
HALLMARK_PI3K_AKT_MTOR_SIGNALING	CAB39L				ENO2	1.16143	1.01121	1.33396	0.0342009
HALLMARK_PI3K_AKT_MTOR_SIGNALING	CALR				FKBP4	1.2804	1.00737	1.62743	0.0433848
HALLMARK_PI3K_AKT_MTOR_SIGNALING	CAMK4				G6PD	1.18159	1.01476	1.37584	0.0316642
HALLMARK_PI3K_AKT_MTOR_SIGNALING	CDK1				GALK2	1.55501	1.00236	2.41236	0.0487818
HALLMARK_PI3K_AKT_MTOR_SIGNALING	CDK2				GNPDA1	2.0668	1.37507	3.1065	0.000479588
HALLMARK_PI3K_AKT_MTOR_SIGNALING	CDK4				GOT1	1.55579	1.14952	2.10565	0.00420418
HALLMARK_PI3K_AKT_MTOR_SIGNALING	CDKN1A				GOT2	1.75503	1.26435	2.43613	0.000774081
HALLMARK_PI3K_AKT_MTOR_SIGNALING	CDKN1B				HAX1	1.4546	1.00697	2.10121	0.0458264
HALLMARK_PI3K_AKT_MTOR_SIGNALING	CFL1				HMMR	1.41834	1.1457	1.75587	0.00133295
HALLMARK_PI3K_AKT_MTOR_SIGNALING	CLTC				HSPA5	1.37677	1.00792	1.8806	0.0444775
HALLMARK_PI3K_AKT_MTOR_SIGNALING	CSNK2B				IDH1	1.3021	1.05485	1.60732	0.0140123
HALLMARK_PI3K_AKT_MTOR_SIGNALING	CXCR4				KIF20A	1.28362	1.04007	1.5842	0.0200208
HALLMARK_PI3K_AKT_MTOR_SIGNALING	DAPP1				MDH1	1.51615	1.06807	2.15222	0.0198912
HALLMARK_PI3K_AKT_MTOR_SIGNALING	DDIT3				MDH2	1.55668	1.11343	2.17637	0.00964252
HALLMARK_PI3K_AKT_MTOR_SIGNALING	DUSP3				MED24	1.66977	1.04865	2.65877	0.0307637
HALLMARK_PI3K_AKT_MTOR_SIGNALING	E2F1				MET	1.28317	1.05032	1.56765	0.0146654
HALLMARK_PI3K_AKT_MTOR_SIGNALING	ECSIT				MPI	1.73478	1.14675	2.62434	0.0090988
HALLMARK_PI3K_AKT_MTOR_SIGNALING	EGFR				NDUFV3	1.5671	1.06268	2.31095	0.0234069
HALLMARK_PI3K_AKT_MTOR_SIGNALING	EIF4E				NSDHL	1.37626	1.01415	1.86766	0.0403467
HALLMARK_PI3K_AKT_MTOR_SIGNALING	FASLG				P4HA1	1.40312	1.16133	1.69525	0.000448308
HALLMARK_PI3K_AKT_MTOR_SIGNALING	FGF17				PFKP	1.43915	1.13132	1.83074	0.00302844
HALLMARK_PI3K_AKT_MTOR_SIGNALING	FGF22				PGAM1	1.38039	1.02409	1.86066	0.0343276
HALLMARK_PI3K_AKT_MTOR_SIGNALING	FGF6				PGK1	1.82861	1.38765	2.4097	1.81E-05
HALLMARK_PI3K_AKT_MTOR_SIGNALING	GNA14				PLOD2	1.24315	1.05262	1.46818	0.0103454
HALLMARK_PI3K_AKT_MTOR_SIGNALING	GNGT1				PRPS1	1.44053	1.06015	1.9574	0.0196302
HALLMARK_PI3K_AKT_MTOR_SIGNALING	GRB2				RPE	1.46963	1.04053	2.07567	0.0288513
HALLMARK_PI3K_AKT_MTOR_SIGNALING	GRK2				SDHC	1.78958	1.14964	2.78571	0.00994866
HALLMARK_PI3K_AKT_MTOR_SIGNALING	GSK3B				SLC16A3	1.36447	1.11504	1.6697	0.00255189
HALLMARK_PI3K_AKT_MTOR_SIGNALING	HRAS				SOD1	1.28354	1.01932	1.61626	0.033783
HALLMARK_PI3K_AKT_MTOR_SIGNALING	HSP90B1				STC1	1.1821	1.02938	1.35748	0.0177807
HALLMARK_PI3K_AKT_MTOR_SIGNALING	IL2RG				STC2	1.2532	1.07053	1.46705	0.00498867
HALLMARK_PI3K_AKT_MTOR_SIGNALING	IL4				TPI1	1.39508	1.01531	1.9169	0.0400076
HALLMARK_PI3K_AKT_MTOR_SIGNALING	IRAK4				VEGFA	1.31862	1.09344	1.59016	0.00379205
HALLMARK_PI3K_AKT_MTOR_SIGNALING	ITPR2
HALLMARK_PI3K_AKT_MTOR_SIGNALING	LCK
HALLMARK_PI3K_AKT_MTOR_SIGNALING	MAP2K3
HALLMARK_PI3K_AKT_MTOR_SIGNALING	MAP2K6
HALLMARK_PI3K_AKT_MTOR_SIGNALING	MAP3K7
HALLMARK_PI3K_AKT_MTOR_SIGNALING	MAPK1
HALLMARK_PI3K_AKT_MTOR_SIGNALING	MAPK10
HALLMARK_PI3K_AKT_MTOR_SIGNALING	MAPK8
HALLMARK_PI3K_AKT_MTOR_SIGNALING	MAPK9
HALLMARK_PI3K_AKT_MTOR_SIGNALING	MAPKAP1
HALLMARK_PI3K_AKT_MTOR_SIGNALING	MKNK1
HALLMARK_PI3K_AKT_MTOR_SIGNALING	MKNK2
HALLMARK_PI3K_AKT_MTOR_SIGNALING	MYD88
HALLMARK_PI3K_AKT_MTOR_SIGNALING	NCK1
HALLMARK_PI3K_AKT_MTOR_SIGNALING	NFKBIB
HALLMARK_PI3K_AKT_MTOR_SIGNALING	NGF
HALLMARK_PI3K_AKT_MTOR_SIGNALING	NOD1
HALLMARK_PI3K_AKT_MTOR_SIGNALING	PAK4
HALLMARK_PI3K_AKT_MTOR_SIGNALING	PDK1
HALLMARK_PI3K_AKT_MTOR_SIGNALING	PFN1
HALLMARK_PI3K_AKT_MTOR_SIGNALING	PIK3R3
HALLMARK_PI3K_AKT_MTOR_SIGNALING	PIKFYVE
HALLMARK_PI3K_AKT_MTOR_SIGNALING	PIN1
HALLMARK_PI3K_AKT_MTOR_SIGNALING	PITX2
HALLMARK_PI3K_AKT_MTOR_SIGNALING	PLA2G12A
HALLMARK_PI3K_AKT_MTOR_SIGNALING	PLCB1
HALLMARK_PI3K_AKT_MTOR_SIGNALING	PLCG1
HALLMARK_PI3K_AKT_MTOR_SIGNALING	PPP1CA
HALLMARK_PI3K_AKT_MTOR_SIGNALING	PPP2R1B
HALLMARK_PI3K_AKT_MTOR_SIGNALING	PRKAA2
HALLMARK_PI3K_AKT_MTOR_SIGNALING	PRKAG1
HALLMARK_PI3K_AKT_MTOR_SIGNALING	PRKAR2A
HALLMARK_PI3K_AKT_MTOR_SIGNALING	PRKCB
HALLMARK_PI3K_AKT_MTOR_SIGNALING	PTEN
HALLMARK_PI3K_AKT_MTOR_SIGNALING	PTPN11
HALLMARK_PI3K_AKT_MTOR_SIGNALING	RAC1
HALLMARK_PI3K_AKT_MTOR_SIGNALING	RAF1
HALLMARK_PI3K_AKT_MTOR_SIGNALING	RALB
HALLMARK_PI3K_AKT_MTOR_SIGNALING	RIPK1
HALLMARK_PI3K_AKT_MTOR_SIGNALING	RIT1
HALLMARK_PI3K_AKT_MTOR_SIGNALING	RPS6KA1
HALLMARK_PI3K_AKT_MTOR_SIGNALING	RPS6KA3
HALLMARK_PI3K_AKT_MTOR_SIGNALING	RPTOR
HALLMARK_PI3K_AKT_MTOR_SIGNALING	SFN
HALLMARK_PI3K_AKT_MTOR_SIGNALING	SLA
HALLMARK_PI3K_AKT_MTOR_SIGNALING	SLC2A1
HALLMARK_PI3K_AKT_MTOR_SIGNALING	SMAD2
HALLMARK_PI3K_AKT_MTOR_SIGNALING	SQSTM1
HALLMARK_PI3K_AKT_MTOR_SIGNALING	STAT2
HALLMARK_PI3K_AKT_MTOR_SIGNALING	TBK1
HALLMARK_PI3K_AKT_MTOR_SIGNALING	THEM4
HALLMARK_PI3K_AKT_MTOR_SIGNALING	TIAM1
HALLMARK_PI3K_AKT_MTOR_SIGNALING	TNFRSF1A
HALLMARK_PI3K_AKT_MTOR_SIGNALING	TRAF2
HALLMARK_PI3K_AKT_MTOR_SIGNALING	TRIB3
HALLMARK_PI3K_AKT_MTOR_SIGNALING	TSC2
HALLMARK_PI3K_AKT_MTOR_SIGNALING	UBE2D3
HALLMARK_PI3K_AKT_MTOR_SIGNALING	UBE2N
HALLMARK_PI3K_AKT_MTOR_SIGNALING	VAV3
HALLMARK_PI3K_AKT_MTOR_SIGNALING	YWHAB
HALLMARK_GLYCOLYSIS	ABCB6
HALLMARK_GLYCOLYSIS	ADORA2B
HALLMARK_GLYCOLYSIS	AGL
HALLMARK_GLYCOLYSIS	AGRN
HALLMARK_GLYCOLYSIS	AK3
HALLMARK_GLYCOLYSIS	AK4
HALLMARK_GLYCOLYSIS	AKR1A1
HALLMARK_GLYCOLYSIS	ALDH7A1
HALLMARK_GLYCOLYSIS	ALDH9A1
HALLMARK_GLYCOLYSIS	ALDOA
HALLMARK_GLYCOLYSIS	ALDOB
HALLMARK_GLYCOLYSIS	ALG1
HALLMARK_GLYCOLYSIS	ANG
HALLMARK_GLYCOLYSIS	ANGPTL4
HALLMARK_GLYCOLYSIS	ANKZF1
HALLMARK_GLYCOLYSIS	ARPP19
HALLMARK_GLYCOLYSIS	ARTN
HALLMARK_GLYCOLYSIS	AURKA
HALLMARK_GLYCOLYSIS	B3GALT6
HALLMARK_GLYCOLYSIS	B3GAT1
HALLMARK_GLYCOLYSIS	B3GAT3
HALLMARK_GLYCOLYSIS	B3GNT3
HALLMARK_GLYCOLYSIS	B4GALT1
HALLMARK_GLYCOLYSIS	B4GALT2
HALLMARK_GLYCOLYSIS	B4GALT4
HALLMARK_GLYCOLYSIS	B4GALT7
HALLMARK_GLYCOLYSIS	BIK
HALLMARK_GLYCOLYSIS	BPNT1
HALLMARK_GLYCOLYSIS	CACNA1H
HALLMARK_GLYCOLYSIS	CAPN5
HALLMARK_GLYCOLYSIS	CASP6
HALLMARK_GLYCOLYSIS	CD44
HALLMARK_GLYCOLYSIS	CDK1
HALLMARK_GLYCOLYSIS	CENPA
HALLMARK_GLYCOLYSIS	CHPF
HALLMARK_GLYCOLYSIS	CHPF2
HALLMARK_GLYCOLYSIS	CHST1
HALLMARK_GLYCOLYSIS	CHST12
HALLMARK_GLYCOLYSIS	CHST2
HALLMARK_GLYCOLYSIS	CHST4
HALLMARK_GLYCOLYSIS	CHST6
HALLMARK_GLYCOLYSIS	CITED2
HALLMARK_GLYCOLYSIS	CLDN3
HALLMARK_GLYCOLYSIS	CLDN9
HALLMARK_GLYCOLYSIS	CLN6
HALLMARK_GLYCOLYSIS	COG2
HALLMARK_GLYCOLYSIS	COL5A1
HALLMARK_GLYCOLYSIS	COPB2
HALLMARK_GLYCOLYSIS	CTH
HALLMARK_GLYCOLYSIS	CXCR4
HALLMARK_GLYCOLYSIS	CYB5A
HALLMARK_GLYCOLYSIS	DCN
HALLMARK_GLYCOLYSIS	DDIT4
HALLMARK_GLYCOLYSIS	DEPDC1
HALLMARK_GLYCOLYSIS	DLD
HALLMARK_GLYCOLYSIS	DPYSL4
HALLMARK_GLYCOLYSIS	DSC2
HALLMARK_GLYCOLYSIS	ECD
HALLMARK_GLYCOLYSIS	EFNA3
HALLMARK_GLYCOLYSIS	EGFR
HALLMARK_GLYCOLYSIS	EGLN3
HALLMARK_GLYCOLYSIS	ELF3
HALLMARK_GLYCOLYSIS	ENO1
HALLMARK_GLYCOLYSIS	ENO2
HALLMARK_GLYCOLYSIS	ERO1A
HALLMARK_GLYCOLYSIS	EXT1
HALLMARK_GLYCOLYSIS	EXT2
HALLMARK_GLYCOLYSIS	FAM162A
HALLMARK_GLYCOLYSIS	FBP2
HALLMARK_GLYCOLYSIS	FKBP4
HALLMARK_GLYCOLYSIS	FUT8
HALLMARK_GLYCOLYSIS	G6PD
HALLMARK_GLYCOLYSIS	GAL3ST1
HALLMARK_GLYCOLYSIS	GALE
HALLMARK_GLYCOLYSIS	GALK1
HALLMARK_GLYCOLYSIS	GALK2
HALLMARK_GLYCOLYSIS	GAPDHS
HALLMARK_GLYCOLYSIS	GCLC
HALLMARK_GLYCOLYSIS	GFPT1
HALLMARK_GLYCOLYSIS	GFUS
HALLMARK_GLYCOLYSIS	GLCE
HALLMARK_GLYCOLYSIS	GLRX
HALLMARK_GLYCOLYSIS	GMPPA
HALLMARK_GLYCOLYSIS	GMPPB
HALLMARK_GLYCOLYSIS	GNE
HALLMARK_GLYCOLYSIS	GNPDA1
HALLMARK_GLYCOLYSIS	GOT1
HALLMARK_GLYCOLYSIS	GOT2
HALLMARK_GLYCOLYSIS	GPC1
HALLMARK_GLYCOLYSIS	GPC3
HALLMARK_GLYCOLYSIS	GPC4
HALLMARK_GLYCOLYSIS	GPR87
HALLMARK_GLYCOLYSIS	GUSB
HALLMARK_GLYCOLYSIS	GYS1
HALLMARK_GLYCOLYSIS	GYS2
HALLMARK_GLYCOLYSIS	HAX1
HALLMARK_GLYCOLYSIS	HDLBP
HALLMARK_GLYCOLYSIS	HK2
HALLMARK_GLYCOLYSIS	HMMR
HALLMARK_GLYCOLYSIS	HOMER1
HALLMARK_GLYCOLYSIS	HS2ST1
HALLMARK_GLYCOLYSIS	HS6ST2
HALLMARK_GLYCOLYSIS	HSPA5
HALLMARK_GLYCOLYSIS	IDH1
HALLMARK_GLYCOLYSIS	IDUA
HALLMARK_GLYCOLYSIS	IER3
HALLMARK_GLYCOLYSIS	IGFBP3
HALLMARK_GLYCOLYSIS	IL13RA1
HALLMARK_GLYCOLYSIS	IRS2
HALLMARK_GLYCOLYSIS	ISG20
HALLMARK_GLYCOLYSIS	KDELR3
HALLMARK_GLYCOLYSIS	KIF20A
HALLMARK_GLYCOLYSIS	KIF2A
HALLMARK_GLYCOLYSIS	LCT
HALLMARK_GLYCOLYSIS	LDHA
HALLMARK_GLYCOLYSIS	LDHC
HALLMARK_GLYCOLYSIS	LHPP
HALLMARK_GLYCOLYSIS	LHX9
HALLMARK_GLYCOLYSIS	MDH1
HALLMARK_GLYCOLYSIS	MDH2
HALLMARK_GLYCOLYSIS	ME1
HALLMARK_GLYCOLYSIS	ME2
HALLMARK_GLYCOLYSIS	MED24
HALLMARK_GLYCOLYSIS	MERTK
HALLMARK_GLYCOLYSIS	MET
HALLMARK_GLYCOLYSIS	MIF
HALLMARK_GLYCOLYSIS	MIOX
HALLMARK_GLYCOLYSIS	MPI
HALLMARK_GLYCOLYSIS	MXI1
HALLMARK_GLYCOLYSIS	NANP
HALLMARK_GLYCOLYSIS	NASP
HALLMARK_GLYCOLYSIS	NDST3
HALLMARK_GLYCOLYSIS	NDUFV3
HALLMARK_GLYCOLYSIS	NOL3
HALLMARK_GLYCOLYSIS	NSDHL
HALLMARK_GLYCOLYSIS	NT5E
HALLMARK_GLYCOLYSIS	P4HA1
HALLMARK_GLYCOLYSIS	P4HA2
HALLMARK_GLYCOLYSIS	PAM
HALLMARK_GLYCOLYSIS	PAXIP1
HALLMARK_GLYCOLYSIS	PC
HALLMARK_GLYCOLYSIS	PDK3
HALLMARK_GLYCOLYSIS	PFKFB1
HALLMARK_GLYCOLYSIS	PFKP
HALLMARK_GLYCOLYSIS	PGAM1
HALLMARK_GLYCOLYSIS	PGAM2
HALLMARK_GLYCOLYSIS	PGK1
HALLMARK_GLYCOLYSIS	PGLS
HALLMARK_GLYCOLYSIS	PGM2
HALLMARK_GLYCOLYSIS	PHKA2
HALLMARK_GLYCOLYSIS	PKM
HALLMARK_GLYCOLYSIS	PKP2
HALLMARK_GLYCOLYSIS	PLOD1
HALLMARK_GLYCOLYSIS	PLOD2
HALLMARK_GLYCOLYSIS	PMM2
HALLMARK_GLYCOLYSIS	POLR3K
HALLMARK_GLYCOLYSIS	PPFIA4
HALLMARK_GLYCOLYSIS	PPIA
HALLMARK_GLYCOLYSIS	PPP2CB
HALLMARK_GLYCOLYSIS	PRPS1
HALLMARK_GLYCOLYSIS	PSMC4
HALLMARK_GLYCOLYSIS	PYGB
HALLMARK_GLYCOLYSIS	PYGL
HALLMARK_GLYCOLYSIS	QSOX1
HALLMARK_GLYCOLYSIS	RARS1
HALLMARK_GLYCOLYSIS	RBCK1
HALLMARK_GLYCOLYSIS	RPE
HALLMARK_GLYCOLYSIS	RRAGD
HALLMARK_GLYCOLYSIS	SAP30
HALLMARK_GLYCOLYSIS	SDC1
HALLMARK_GLYCOLYSIS	SDC2
HALLMARK_GLYCOLYSIS	SDC3
HALLMARK_GLYCOLYSIS	SDHC
HALLMARK_GLYCOLYSIS	SLC16A3
HALLMARK_GLYCOLYSIS	SLC25A10
HALLMARK_GLYCOLYSIS	SLC25A13
HALLMARK_GLYCOLYSIS	SLC35A3
HALLMARK_GLYCOLYSIS	SLC37A4
HALLMARK_GLYCOLYSIS	SOD1
HALLMARK_GLYCOLYSIS	SOX9
HALLMARK_GLYCOLYSIS	SPAG4
HALLMARK_GLYCOLYSIS	SRD5A3
HALLMARK_GLYCOLYSIS	STC1
HALLMARK_GLYCOLYSIS	STC2
HALLMARK_GLYCOLYSIS	STMN1
HALLMARK_GLYCOLYSIS	TALDO1
HALLMARK_GLYCOLYSIS	TFF3
HALLMARK_GLYCOLYSIS	TGFA
HALLMARK_GLYCOLYSIS	TGFBI
HALLMARK_GLYCOLYSIS	TKTL1
HALLMARK_GLYCOLYSIS	TPBG
HALLMARK_GLYCOLYSIS	TPI1
HALLMARK_GLYCOLYSIS	TPST1
HALLMARK_GLYCOLYSIS	TXN
HALLMARK_GLYCOLYSIS	UGP2
HALLMARK_GLYCOLYSIS	VCAN
HALLMARK_GLYCOLYSIS	VEGFA
HALLMARK_GLYCOLYSIS	VLDLR
HALLMARK_GLYCOLYSIS	XYLT2
HALLMARK_GLYCOLYSIS	ZNF292
