# Supplementary material for: Astragaloside–Brucea Javanica Oil Nanoemulsion Regulates Glycolysis in Oral Squamous Cell Carcinoma Through AURKA-Mediated PI3K/AKT/HIF-1α Pathway
Source: Pharmaceuticals (Basel). 2025 Nov 24;18(12):1783. doi: 10.3390/ph18121783 (PMC12736130; doi:10.3390/ph18121783)
Supplement: Supplementary file 1 [file pharmaceuticals-18-01783-s001.zip › Supplementary Table S3.xlsx]

## Sheet: Sheet1
algorithm	gene bumber	gene
RSF	33	ALDOA	AURKA	BPNT1	CDK1	DEPDC1	DLD	ECD	EGLN3	ENO1	ENO2	FKBP4	G6PD	GNPDA1	GOT1	GOT2	HMMR	KIF20A	MDH1	MDH2	MET	MPI	NDUFV3	P4HA1	PGK1	PLOD2	PRPS1	RPE	SDHC	SOD1	STC1	STC2	TPI1	VEGFA
RSF + CoxBoost	4	PGK1	STC1	VEGFA	GNPDA1
RSF + Enet[α=0.1]	4	PGK1	STC1	VEGFA	GNPDA1
RSF + Enet[α=0.2]	4	PGK1	STC1	VEGFA	GNPDA1
RSF + Enet[α=0.3]	4	PGK1	STC1	VEGFA	GNPDA1
RSF + Enet[α=0.4]	4	PGK1	STC1	VEGFA	GNPDA1
RSF + Enet[α=0.5]	4	PGK1	STC1	VEGFA	GNPDA1
RSF + Enet[α=0.6]	4	PGK1	STC1	VEGFA	GNPDA1
RSF + Enet[α=0.7]	4	PGK1	STC1	VEGFA	GNPDA1
RSF + Enet[α=0.8]	4	PGK1	STC1	VEGFA	GNPDA1
RSF + Enet[α=0.9]	4	PGK1	STC1	VEGFA	GNPDA1
RSF + GBM	4	PGK1	STC1	VEGFA	GNPDA1
RSF + Lasso	4	PGK1	STC1	VEGFA	GNPDA1
RSF + plsRcox	4	PGK1	STC1	VEGFA	GNPDA1
RSF + Ridge	4	PGK1	STC1	VEGFA	GNPDA1
RSF + StepCox[both]	3	PGK1	VEGFA	GNPDA1
RSF + StepCox[backward]	3	PGK1	VEGFA	GNPDA1
RSF + StepCox[forward]	4	PGK1	STC1	VEGFA	GNPDA1
RSF + SuperPC	4	PGK1	STC1	VEGFA	GNPDA1
RSF + survival-SVM	4	PGK1	STC1	VEGFA	GNPDA1
Enet[α=0.1]	33	ALDOA	AURKA	BPNT1	CDK1	DEPDC1	DLD	ECD	EGLN3	ENO1	ENO2	FKBP4	G6PD	GNPDA1	GOT1	GOT2	HMMR	KIF20A	MDH1	MDH2	MET	MPI	NDUFV3	P4HA1	PGK1	PLOD2	PRPS1	RPE	SDHC	SOD1	STC1	STC2	TPI1	VEGFA
Enet[α=0.2]	33	ALDOA	AURKA	BPNT1	CDK1	DEPDC1	DLD	ECD	EGLN3	ENO1	ENO2	FKBP4	G6PD	GNPDA1	GOT1	GOT2	HMMR	KIF20A	MDH1	MDH2	MET	MPI	NDUFV3	P4HA1	PGK1	PLOD2	PRPS1	RPE	SDHC	SOD1	STC1	STC2	TPI1	VEGFA
Enet[α=0.3]	33	ALDOA	AURKA	BPNT1	CDK1	DEPDC1	DLD	ECD	EGLN3	ENO1	ENO2	FKBP4	G6PD	GNPDA1	GOT1	GOT2	HMMR	KIF20A	MDH1	MDH2	MET	MPI	NDUFV3	P4HA1	PGK1	PLOD2	PRPS1	RPE	SDHC	SOD1	STC1	STC2	TPI1	VEGFA
Enet[α=0.4]	33	ALDOA	AURKA	BPNT1	CDK1	DEPDC1	DLD	ECD	EGLN3	ENO1	ENO2	FKBP4	G6PD	GNPDA1	GOT1	GOT2	HMMR	KIF20A	MDH1	MDH2	MET	MPI	NDUFV3	P4HA1	PGK1	PLOD2	PRPS1	RPE	SDHC	SOD1	STC1	STC2	TPI1	VEGFA
Enet[α=0.5]	33	ALDOA	AURKA	BPNT1	CDK1	DEPDC1	DLD	ECD	EGLN3	ENO1	ENO2	FKBP4	G6PD	GNPDA1	GOT1	GOT2	HMMR	KIF20A	MDH1	MDH2	MET	MPI	NDUFV3	P4HA1	PGK1	PLOD2	PRPS1	RPE	SDHC	SOD1	STC1	STC2	TPI1	VEGFA
Enet[α=0.6]	33	ALDOA	AURKA	BPNT1	CDK1	DEPDC1	DLD	ECD	EGLN3	ENO1	ENO2	FKBP4	G6PD	GNPDA1	GOT1	GOT2	HMMR	KIF20A	MDH1	MDH2	MET	MPI	NDUFV3	P4HA1	PGK1	PLOD2	PRPS1	RPE	SDHC	SOD1	STC1	STC2	TPI1	VEGFA
Enet[α=0.7]	33	ALDOA	AURKA	BPNT1	CDK1	DEPDC1	DLD	ECD	EGLN3	ENO1	ENO2	FKBP4	G6PD	GNPDA1	GOT1	GOT2	HMMR	KIF20A	MDH1	MDH2	MET	MPI	NDUFV3	P4HA1	PGK1	PLOD2	PRPS1	RPE	SDHC	SOD1	STC1	STC2	TPI1	VEGFA
Enet[α=0.8]	33	ALDOA	AURKA	BPNT1	CDK1	DEPDC1	DLD	ECD	EGLN3	ENO1	ENO2	FKBP4	G6PD	GNPDA1	GOT1	GOT2	HMMR	KIF20A	MDH1	MDH2	MET	MPI	NDUFV3	P4HA1	PGK1	PLOD2	PRPS1	RPE	SDHC	SOD1	STC1	STC2	TPI1	VEGFA
Enet[α=0.9]	33	ALDOA	AURKA	BPNT1	CDK1	DEPDC1	DLD	ECD	EGLN3	ENO1	ENO2	FKBP4	G6PD	GNPDA1	GOT1	GOT2	HMMR	KIF20A	MDH1	MDH2	MET	MPI	NDUFV3	P4HA1	PGK1	PLOD2	PRPS1	RPE	SDHC	SOD1	STC1	STC2	TPI1	VEGFA
StepCox[both]	9	CDK1	ECD	GOT1	GOT2	MET	NDUFV3	PGK1	PLOD2	SOD1
StepCox[backward]	9	CDK1	ECD	GOT1	GOT2	MET	NDUFV3	PGK1	PLOD2	SOD1
StepCox[forward]	33	ALDOA	AURKA	BPNT1	CDK1	DEPDC1	DLD	ECD	EGLN3	ENO1	ENO2	FKBP4	G6PD	GNPDA1	GOT1	GOT2	HMMR	KIF20A	MDH1	MDH2	MET	MPI	NDUFV3	P4HA1	PGK1	PLOD2	PRPS1	RPE	SDHC	SOD1	STC1	STC2	TPI1	VEGFA
StepCox[both] + CoxBoost	9	CDK1	ECD	GOT1	GOT2	MET	NDUFV3	PGK1	PLOD2	SOD1
StepCox[both] + Enet[α=0.1]	9	CDK1	ECD	GOT1	GOT2	MET	NDUFV3	PGK1	PLOD2	SOD1
StepCox[both] + Enet[α=0.1]	9	CDK1	ECD	GOT1	GOT2	MET	NDUFV3	PGK1	PLOD2	SOD1
StepCox[both] + Enet[α=0.2]	9	CDK1	ECD	GOT1	GOT2	MET	NDUFV3	PGK1	PLOD2	SOD1
StepCox[both] + Enet[α=0.3]	9	CDK1	ECD	GOT1	GOT2	MET	NDUFV3	PGK1	PLOD2	SOD1
StepCox[both] + Enet[α=0.4]	9	CDK1	ECD	GOT1	GOT2	MET	NDUFV3	PGK1	PLOD2	SOD1
StepCox[both] + Enet[α=0.5]	9	CDK1	ECD	GOT1	GOT2	MET	NDUFV3	PGK1	PLOD2	SOD1
StepCox[both] + Enet[α=0.6]	9	CDK1	ECD	GOT1	GOT2	MET	NDUFV3	PGK1	PLOD2	SOD1
StepCox[both] + Enet[α=0.7]	9	CDK1	ECD	GOT1	GOT2	MET	NDUFV3	PGK1	PLOD2	SOD1
StepCox[both] + Enet[α=0.8]	9	CDK1	ECD	GOT1	GOT2	MET	NDUFV3	PGK1	PLOD2	SOD1
StepCox[both] + Enet[α=0.9]	9	CDK1	ECD	GOT1	GOT2	MET	NDUFV3	PGK1	PLOD2	SOD1
StepCox[both] + GBM	9	CDK1	ECD	GOT1	GOT2	MET	NDUFV3	PGK1	PLOD2	SOD1
StepCox[both] + Lasso	9	CDK1	ECD	GOT1	GOT2	MET	NDUFV3	PGK1	PLOD2	SOD1
StepCox[both] + plsRcox	9	CDK1	ECD	GOT1	GOT2	MET	NDUFV3	PGK1	PLOD2	SOD1
StepCox[both] + Ridge	9	CDK1	ECD	GOT1	GOT2	MET	NDUFV3	PGK1	PLOD2	SOD1
StepCox[both] + RSF	9	CDK1	ECD	GOT1	GOT2	MET	NDUFV3	PGK1	PLOD2	SOD1
StepCox[both] + survival-SVM	9	CDK1	ECD	GOT1	GOT2	MET	NDUFV3	PGK1	PLOD2	SOD1
StepCox[both] + SuperPC	9	CDK1	ECD	GOT1	GOT2	MET	NDUFV3	PGK1	PLOD2	SOD1
StepCox[backward] + CoxBoost	9	CDK1	ECD	GOT1	GOT2	MET	NDUFV3	PGK1	PLOD2	SOD1
StepCox[backward] + Enet[α=0.1]	9	CDK1	ECD	GOT1	GOT2	MET	NDUFV3	PGK1	PLOD2	SOD1
StepCox[backward] + Enet[α=0.2]	9	CDK1	ECD	GOT1	GOT2	MET	NDUFV3	PGK1	PLOD2	SOD1
StepCox[backward] + Enet[α=0.3]	9	CDK1	ECD	GOT1	GOT2	MET	NDUFV3	PGK1	PLOD2	SOD1
StepCox[backward] + Enet[α=0.4]	9	CDK1	ECD	GOT1	GOT2	MET	NDUFV3	PGK1	PLOD2	SOD1
StepCox[backward] + Enet[α=0.5]	9	CDK1	ECD	GOT1	GOT2	MET	NDUFV3	PGK1	PLOD2	SOD1
StepCox[backward] + Enet[α=0.6]	9	CDK1	ECD	GOT1	GOT2	MET	NDUFV3	PGK1	PLOD2	SOD1
StepCox[backward] + Enet[α=0.7]	9	CDK1	ECD	GOT1	GOT2	MET	NDUFV3	PGK1	PLOD2	SOD1
StepCox[backward] + Enet[α=0.8]	9	CDK1	ECD	GOT1	GOT2	MET	NDUFV3	PGK1	PLOD2	SOD1
StepCox[backward] + Enet[α=0.9]	9	CDK1	ECD	GOT1	GOT2	MET	NDUFV3	PGK1	PLOD2	SOD1
StepCox[backward] + GBM	9	CDK1	ECD	GOT1	GOT2	MET	NDUFV3	PGK1	PLOD2	SOD1
StepCox[backward] + Lasso	9	CDK1	ECD	GOT1	GOT2	MET	NDUFV3	PGK1	PLOD2	SOD1
StepCox[backward] + Ridge	9	CDK1	ECD	GOT1	GOT2	MET	NDUFV3	PGK1	PLOD2	SOD1
StepCox[backward] + RSF	9	CDK1	ECD	GOT1	GOT2	MET	NDUFV3	PGK1	PLOD2	SOD1
StepCox[backward] + SuperPC	9	CDK1	ECD	GOT1	GOT2	MET	NDUFV3	PGK1	PLOD2	SOD1
StepCox[backward] + survival-SVM	9	CDK1	ECD	GOT1	GOT2	MET	NDUFV3	PGK1	PLOD2	SOD1
StepCox[forward] + CoxBoost	33	ALDOA	AURKA	BPNT1	CDK1	DEPDC1	DLD	ECD	EGLN3	ENO1	ENO2	FKBP4	G6PD	GNPDA1	GOT1	GOT2	HMMR	KIF20A	MDH1	MDH2	MET	MPI	NDUFV3	P4HA1	PGK1	PLOD2	PRPS1	RPE	SDHC	SOD1	STC1	STC2	TPI1	VEGFA
StepCox[forward] + Enet[α=0.1]	33	ALDOA	AURKA	BPNT1	CDK1	DEPDC1	DLD	ECD	EGLN3	ENO1	ENO2	FKBP4	G6PD	GNPDA1	GOT1	GOT2	HMMR	KIF20A	MDH1	MDH2	MET	MPI	NDUFV3	P4HA1	PGK1	PLOD2	PRPS1	RPE	SDHC	SOD1	STC1	STC2	TPI1	VEGFA
StepCox[forward] + Enet[α=0.2]	33	ALDOA	AURKA	BPNT1	CDK1	DEPDC1	DLD	ECD	EGLN3	ENO1	ENO2	FKBP4	G6PD	GNPDA1	GOT1	GOT2	HMMR	KIF20A	MDH1	MDH2	MET	MPI	NDUFV3	P4HA1	PGK1	PLOD2	PRPS1	RPE	SDHC	SOD1	STC1	STC2	TPI1	VEGFA
StepCox[forward] + Enet[α=0.3]	33	ALDOA	AURKA	BPNT1	CDK1	DEPDC1	DLD	ECD	EGLN3	ENO1	ENO2	FKBP4	G6PD	GNPDA1	GOT1	GOT2	HMMR	KIF20A	MDH1	MDH2	MET	MPI	NDUFV3	P4HA1	PGK1	PLOD2	PRPS1	RPE	SDHC	SOD1	STC1	STC2	TPI1	VEGFA
StepCox[forward] + Enet[α=0.4]	33	ALDOA	AURKA	BPNT1	CDK1	DEPDC1	DLD	ECD	EGLN3	ENO1	ENO2	FKBP4	G6PD	GNPDA1	GOT1	GOT2	HMMR	KIF20A	MDH1	MDH2	MET	MPI	NDUFV3	P4HA1	PGK1	PLOD2	PRPS1	RPE	SDHC	SOD1	STC1	STC2	TPI1	VEGFA
StepCox[forward] + Enet[α=0.5]	33	ALDOA	AURKA	BPNT1	CDK1	DEPDC1	DLD	ECD	EGLN3	ENO1	ENO2	FKBP4	G6PD	GNPDA1	GOT1	GOT2	HMMR	KIF20A	MDH1	MDH2	MET	MPI	NDUFV3	P4HA1	PGK1	PLOD2	PRPS1	RPE	SDHC	SOD1	STC1	STC2	TPI1	VEGFA
StepCox[forward] + Enet[α=0.6]	33	ALDOA	AURKA	BPNT1	CDK1	DEPDC1	DLD	ECD	EGLN3	ENO1	ENO2	FKBP4	G6PD	GNPDA1	GOT1	GOT2	HMMR	KIF20A	MDH1	MDH2	MET	MPI	NDUFV3	P4HA1	PGK1	PLOD2	PRPS1	RPE	SDHC	SOD1	STC1	STC2	TPI1	VEGFA
StepCox[forward] + Enet[α=0.7]	33	ALDOA	AURKA	BPNT1	CDK1	DEPDC1	DLD	ECD	EGLN3	ENO1	ENO2	FKBP4	G6PD	GNPDA1	GOT1	GOT2	HMMR	KIF20A	MDH1	MDH2	MET	MPI	NDUFV3	P4HA1	PGK1	PLOD2	PRPS1	RPE	SDHC	SOD1	STC1	STC2	TPI1	VEGFA
StepCox[forward] + Enet[α=0.8]	33	ALDOA	AURKA	BPNT1	CDK1	DEPDC1	DLD	ECD	EGLN3	ENO1	ENO2	FKBP4	G6PD	GNPDA1	GOT1	GOT2	HMMR	KIF20A	MDH1	MDH2	MET	MPI	NDUFV3	P4HA1	PGK1	PLOD2	PRPS1	RPE	SDHC	SOD1	STC1	STC2	TPI1	VEGFA
StepCox[forward] + Enet[α=0.9]	33	ALDOA	AURKA	BPNT1	CDK1	DEPDC1	DLD	ECD	EGLN3	ENO1	ENO2	FKBP4	G6PD	GNPDA1	GOT1	GOT2	HMMR	KIF20A	MDH1	MDH2	MET	MPI	NDUFV3	P4HA1	PGK1	PLOD2	PRPS1	RPE	SDHC	SOD1	STC1	STC2	TPI1	VEGFA
StepCox[forward] + GBM	33	ALDOA	AURKA	BPNT1	CDK1	DEPDC1	DLD	ECD	EGLN3	ENO1	ENO2	FKBP4	G6PD	GNPDA1	GOT1	GOT2	HMMR	KIF20A	MDH1	MDH2	MET	MPI	NDUFV3	P4HA1	PGK1	PLOD2	PRPS1	RPE	SDHC	SOD1	STC1	STC2	TPI1	VEGFA
StepCox[forward] + Lasso	33	ALDOA	AURKA	BPNT1	CDK1	DEPDC1	DLD	ECD	EGLN3	ENO1	ENO2	FKBP4	G6PD	GNPDA1	GOT1	GOT2	HMMR	KIF20A	MDH1	MDH2	MET	MPI	NDUFV3	P4HA1	PGK1	PLOD2	PRPS1	RPE	SDHC	SOD1	STC1	STC2	TPI1	VEGFA
StepCox[forward] + Ridge	33	ALDOA	AURKA	BPNT1	CDK1	DEPDC1	DLD	ECD	EGLN3	ENO1	ENO2	FKBP4	G6PD	GNPDA1	GOT1	GOT2	HMMR	KIF20A	MDH1	MDH2	MET	MPI	NDUFV3	P4HA1	PGK1	PLOD2	PRPS1	RPE	SDHC	SOD1	STC1	STC2	TPI1	VEGFA
StepCox[forward] + plsRcox	33	ALDOA	AURKA	BPNT1	CDK1	DEPDC1	DLD	ECD	EGLN3	ENO1	ENO2	FKBP4	G6PD	GNPDA1	GOT1	GOT2	HMMR	KIF20A	MDH1	MDH2	MET	MPI	NDUFV3	P4HA1	PGK1	PLOD2	PRPS1	RPE	SDHC	SOD1	STC1	STC2	TPI1	VEGFA
StepCox[forward] + RSF	33	ALDOA	AURKA	BPNT1	CDK1	DEPDC1	DLD	ECD	EGLN3	ENO1	ENO2	FKBP4	G6PD	GNPDA1	GOT1	GOT2	HMMR	KIF20A	MDH1	MDH2	MET	MPI	NDUFV3	P4HA1	PGK1	PLOD2	PRPS1	RPE	SDHC	SOD1	STC1	STC2	TPI1	VEGFA
StepCox[forward] + SuperPC	33	ALDOA	AURKA	BPNT1	CDK1	DEPDC1	DLD	ECD	EGLN3	ENO1	ENO2	FKBP4	G6PD	GNPDA1	GOT1	GOT2	HMMR	KIF20A	MDH1	MDH2	MET	MPI	NDUFV3	P4HA1	PGK1	PLOD2	PRPS1	RPE	SDHC	SOD1	STC1	STC2	TPI1	VEGFA
StepCox[forward] + survival-SVM	33	ALDOA	AURKA	BPNT1	CDK1	DEPDC1	DLD	ECD	EGLN3	ENO1	ENO2	FKBP4	G6PD	GNPDA1	GOT1	GOT2	HMMR	KIF20A	MDH1	MDH2	MET	MPI	NDUFV3	P4HA1	PGK1	PLOD2	PRPS1	RPE	SDHC	SOD1	STC1	STC2	TPI1	VEGFA
CoxBoost	33	ALDOA	AURKA	BPNT1	CDK1	DEPDC1	DLD	ECD	EGLN3	ENO1	ENO2	FKBP4	G6PD	GNPDA1	GOT1	GOT2	HMMR	KIF20A	MDH1	MDH2	MET	MPI	NDUFV3	P4HA1	PGK1	PLOD2	PRPS1	RPE	SDHC	SOD1	STC1	STC2	TPI1	VEGFA
CoxBoost + Enet[α=0.1	15	ALDOA	BPNT1	CDK1	ECD	G6PD	GNPDA1	GOT1	GOT2	MET	NDUFV3	P4HA1	PGK1	PLOD2	STC1	VEGFA
CoxBoost + Enet[α=0.2	15	ALDOA	BPNT1	CDK1	ECD	G6PD	GNPDA1	GOT1	GOT2	MET	NDUFV3	P4HA1	PGK1	PLOD2	STC1	VEGFA
CoxBoost + Enet[α=0.3	15	ALDOA	BPNT1	CDK1	ECD	G6PD	GNPDA1	GOT1	GOT2	MET	NDUFV3	P4HA1	PGK1	PLOD2	STC1	VEGFA
CoxBoost + Enet[α=0.4	15	ALDOA	BPNT1	CDK1	ECD	G6PD	GNPDA1	GOT1	GOT2	MET	NDUFV3	P4HA1	PGK1	PLOD2	STC1	VEGFA
CoxBoost + Enet[α=0.5	15	ALDOA	BPNT1	CDK1	ECD	G6PD	GNPDA1	GOT1	GOT2	MET	NDUFV3	P4HA1	PGK1	PLOD2	STC1	VEGFA
CoxBoost + Enet[α=0.6	15	ALDOA	BPNT1	CDK1	ECD	G6PD	GNPDA1	GOT1	GOT2	MET	NDUFV3	P4HA1	PGK1	PLOD2	STC1	VEGFA
CoxBoost + Enet[α=0.7	15	ALDOA	BPNT1	CDK1	ECD	G6PD	GNPDA1	GOT1	GOT2	MET	NDUFV3	P4HA1	PGK1	PLOD2	STC1	VEGFA
CoxBoost + Enet[α=0.8	15	ALDOA	BPNT1	CDK1	ECD	G6PD	GNPDA1	GOT1	GOT2	MET	NDUFV3	P4HA1	PGK1	PLOD2	STC1	VEGFA
CoxBoost + Enet[α=0.9	15	ALDOA	BPNT1	CDK1	ECD	G6PD	GNPDA1	GOT1	GOT2	MET	NDUFV3	P4HA1	PGK1	PLOD2	STC1	VEGFA
CoxBoost + GBM	15	ALDOA	BPNT1	CDK1	ECD	G6PD	GNPDA1	GOT1	GOT2	MET	NDUFV3	P4HA1	PGK1	PLOD2	STC1	VEGFA
CoxBoost + Lasso	15	ALDOA	BPNT1	CDK1	ECD	G6PD	GNPDA1	GOT1	GOT2	MET	NDUFV3	P4HA1	PGK1	PLOD2	STC1	VEGFA
CoxBoost + Ridge	15	ALDOA	BPNT1	CDK1	ECD	G6PD	GNPDA1	GOT1	GOT2	MET	NDUFV3	P4HA1	PGK1	PLOD2	STC1	VEGFA
CoxBoost + plsRcox	15	ALDOA	BPNT1	CDK1	ECD	G6PD	GNPDA1	GOT1	GOT2	MET	NDUFV3	P4HA1	PGK1	PLOD2	STC1	VEGFA
CoxBoost + SuperPC	15	ALDOA	BPNT1	CDK1	ECD	G6PD	GNPDA1	GOT1	GOT2	MET	NDUFV3	P4HA1	PGK1	PLOD2	STC1	VEGFA
CoxBoost + survival-SVM	15	ALDOA	BPNT1	CDK1	ECD	G6PD	GNPDA1	GOT1	GOT2	MET	NDUFV3	P4HA1	PGK1	PLOD2	STC1	VEGFA
CoxBoost + StepCox[backward]	9	CDK1	ECD	GOT1	GOT2	MET	NDUFV3	PGK1	PLOD2	SOD1
CoxBoost + StepCox[both]	9	CDK1	ECD	GOT1	GOT2	MET	NDUFV3	PGK1	PLOD2	SOD1
CoxBoost + StepCox[forword]	15	ALDOA	BPNT1	CDK1	ECD	G6PD	GNPDA1	GOT1	GOT2	MET	NDUFV3	P4HA1	PGK1	PLOD2	STC1	VEGFA
plsRcox	15	ALDOA	BPNT1	CDK1	ECD	G6PD	GNPDA1	GOT1	GOT2	MET	NDUFV3	P4HA1	PGK1	PLOD2	STC1	VEGFA
SuperPC	33	ALDOA	AURKA	BPNT1	CDK1	DEPDC1	DLD	ECD	EGLN3	ENO1	ENO2	FKBP4	G6PD	GNPDA1	GOT1	GOT2	HMMR	KIF20A	MDH1	MDH2	MET	MPI	NDUFV3	P4HA1	PGK1	PLOD2	PRPS1	RPE	SDHC	SOD1	STC1	STC2	TPI1	VEGFA
GBM	33	ALDOA	AURKA	BPNT1	CDK1	DEPDC1	DLD	ECD	EGLN3	ENO1	ENO2	FKBP4	G6PD	GNPDA1	GOT1	GOT2	HMMR	KIF20A	MDH1	MDH2	MET	MPI	NDUFV3	P4HA1	PGK1	PLOD2	PRPS1	RPE	SDHC	SOD1	STC1	STC2	TPI1	VEGFA
survival - SVM	33	ALDOA	AURKA	BPNT1	CDK1	DEPDC1	DLD	ECD	EGLN3	ENO1	ENO2	FKBP4	G6PD	GNPDA1	GOT1	GOT2	HMMR	KIF20A	MDH1	MDH2	MET	MPI	NDUFV3	P4HA1	PGK1	PLOD2	PRPS1	RPE	SDHC	SOD1	STC1	STC2	TPI1	VEGFA
Ridge	33	ALDOA	AURKA	BPNT1	CDK1	DEPDC1	DLD	ECD	EGLN3	ENO1	ENO2	FKBP4	G6PD	GNPDA1	GOT1	GOT2	HMMR	KIF20A	MDH1	MDH2	MET	MPI	NDUFV3	P4HA1	PGK1	PLOD2	PRPS1	RPE	SDHC	SOD1	STC1	STC2	TPI1	VEGFA
Lasso	33	ALDOA	AURKA	BPNT1	CDK1	DEPDC1	DLD	ECD	EGLN3	ENO1	ENO2	FKBP4	G6PD	GNPDA1	GOT1	GOT2	HMMR	KIF20A	MDH1	MDH2	MET	MPI	NDUFV3	P4HA1	PGK1	PLOD2	PRPS1	RPE	SDHC	SOD1	STC1	STC2	TPI1	VEGFA
Lasso + CoxBoost	15	ALDOA	BPNT1	CDK1	ECD	G6PD	GNPDA1	GOT1	GOT2	MET	NDUFV3	P4HA1	PGK1	PLOD2	STC1	VEGFA
Lasso + GBM	15	ALDOA	BPNT1	CDK1	ECD	G6PD	GNPDA1	GOT1	GOT2	MET	NDUFV3	P4HA1	PGK1	PLOD2	STC1	VEGFA
Lasso + plsRcox	15	ALDOA	BPNT1	CDK1	ECD	G6PD	GNPDA1	GOT1	GOT2	MET	NDUFV3	P4HA1	PGK1	PLOD2	STC1	VEGFA
Lasso + RSF	15	ALDOA	BPNT1	CDK1	ECD	G6PD	GNPDA1	GOT1	GOT2	MET	NDUFV3	P4HA1	PGK1	PLOD2	STC1	VEGFA
Lasso + StepCox[both]	6	ALDOA	GOT1	MET	NDUFV3	PGK1	PLOD2
Lasso + StepCox[backword]	6	ALDOA	GOT1	MET	NDUFV3	PGK1	PLOD2
Lasso + StepCox[forward]	15	ALDOA	BPNT1	CDK1	ECD	G6PD	GNPDA1	GOT1	GOT2	MET	NDUFV3	P4HA1	PGK1	PLOD2	STC1	VEGFA
Lasso + SuperPC	15	ALDOA	BPNT1	CDK1	ECD	G6PD	GNPDA1	GOT1	GOT2	MET	NDUFV3	P4HA1	PGK1	PLOD2	STC1	VEGFA
Lasso + survival-SVM	15	ALDOA	BPNT1	CDK1	ECD	G6PD	GNPDA1	GOT1	GOT2	MET	NDUFV3	P4HA1	PGK1	PLOD2	STC1	VEGFA
