# Supplementary material for: Astragaloside–Brucea Javanica Oil Nanoemulsion Regulates Glycolysis in Oral Squamous Cell Carcinoma Through AURKA-Mediated PI3K/AKT/HIF-1α Pathway
Source: Pharmaceuticals (Basel). 2025 Nov 24;18(12):1783. doi: 10.3390/ph18121783 (PMC12736130; doi:10.3390/ph18121783)
Supplement: Supplementary file 1 [file pharmaceuticals-18-01783-s001.zip › Supplementary Table S4.xlsx]

## Sheet: Sheet1
GSE41613(C1-C2)LOGFC＞0.5			TCGA-OSCC(C1-C2)LOGFC＞0.5		TCGA-OSCC(C1-C2)LOGFC＜-0.5
P4HA1	1.27925		P4HA1	1.04181	KCNK6	-0.702515
DSG2	2.15206		ENO2	1.46767	PRSS27	-1.24727
TUBB	0.796659		STC2	1.05832	CLIC3	-1.37678
MRGBP	0.767495		GAPDH	0.836271	ADAP2	-0.701717
WDR54	1.04703		TPI1	0.576584	KRT78	-1.67775
CDCA5	1.19271		PDK1	0.524526	CNFN	-1.9849
FSCN1	1.17377		PGK1	0.574647	FAM46B	-1.26165
MSANTD3	1.10284		PLOD2	0.889438	CCDC64B	-0.902145
MB21D2	0.862331		EGLN3	1.11455	BLNK	-0.739148
UBE2C	1.00088		DSG2	0.883502	AQP3	-1.5465
KIF4A	1.05765		STC1	1.01948	DUOXA1	-0.793993
ITGA5	1.42336		NEK2	0.594278	SLC27A4	-0.575391
BANF1	0.80469		SIX4	0.512192	C2orf54	-1.15255
TNFRSF12A	1.40936		VEGFA	0.710783	NCCRP1	-1.59488
ANLN	1.42607		HSP90AA1	0.5346	RASAL1	-0.769085
FEN1	0.771092		FAM60A	0.512668	TMEM79	-0.914962
ARSJ	1.44737		FAM64A	0.600022	PALMD	-0.587635
SPC25	1.14456		TOP2A	0.660288	CCDC69	-0.644271
TK1	0.947361		ACTL6A	0.525605	VSIG10L	-1.16821
CSNK1D	0.583793		FADS1	0.661213	SDCBP2	-0.952923
PLOD2	1.52406		RAD51AP1	0.552709	RAET1E	-0.897052
ENO2	1.4099		SLC6A8	0.748947	SPINK5	-1.55019
TREM1	2.03133		FTH1	0.636285	LYPD5	-1.07492
MIF	0.583103		ECT2	0.546185	EVPL	-0.864272
FBXO5	0.661623		DDIT4	0.901582	PDZK1IP1	-1.31825
TGFBI	1.49613		PCOLCE2	0.558493	KRT1	-2.57706
MTFP1	0.799814		SNAPC1	0.520692	SLURP1	-1.97927
NEK6	0.895356		MLF1	0.870444	EPGN	-1.3178
CDC6	1.32993		CA9	1.37346	FAM25A	-1.81691
ARMC8	0.679666		FOXM1	0.598075	SLC6A9	-0.594747
NUP155	0.913866		ALCAM	0.813357	RNF222	-0.826111
ANGPT2	1.36243		SLC16A3	0.622792	DUOX1	-0.759639
PXN	0.946454		MEST	0.67024	USP2	-0.718365
AURKB	0.988676		TPX2	0.547993	CLEC3B	-0.55239
CYP27B1	1.74659		UGT8	0.671092	NBEAL2	-0.54932
MAD2L2	0.727227		GGT7	0.629036	NAPSB	-0.689926
MYBL2	0.914598		SPP1	1.59749	LTB4R2	-0.666479
KLF7	1.21885		UBE2T	0.557852	LYNX1	-1.29938
ATP13A3	0.600812		EIF4A2	0.54222	CRNN	-2.16218
MAGOHB	0.784089		NCAPD2	0.5095	GDPD3	-0.869838
RHOC	0.740861		TMEM14A	0.556687	SBSN	-1.82297
NME7	0.910657		EPCAM	1.03343	BBOX1	-0.801574
KIF23	0.978521		HLTF	0.572812	DSG1	-1.89607
FOXM1	1.12641		NDRG1	0.819397	RAMP3	-0.632846
PDGFA	1.19794		FTL	0.734521	TUBB2A	-0.831595
DCBLD2	1.60266		UBE2C	0.524785	SPINK7	-1.60128
TRIP13	1.10242		TFRC	0.685473	TTC22	-0.623041
ENO1	0.579251		LAPTM4B	0.53179	CASP4	-0.588794
TPX2	1.03042		ANLN	0.548673	CLTB	-0.551359
GNA12	0.691009		ALDOC	0.784848	HOPX	-1.03646
FAM64A	1.03087		KRT8	1.43022	CLEC10A	-0.567911
E2F7	1.37643		NUDT11	0.67928	HERC6	-0.906553
GALNT2	0.876937		TRIP13	0.501246	TMEM86A	-0.646578
RPA3	0.703993		ERO1L	0.542088	CRCT1	-1.76016
TMED1	0.571731		ITGA5	0.761383	ENDOU	-1.01125
C4orf46	1.07632		C10orf35	0.575776	GPR1	-0.686237
STC1	1.67725		LDHB	0.579262	S100A8	-1.35749
CKS1B	0.745007		SMC4	0.515652	KRT6C	-1.92016
YWHAH	0.581235		RCOR2	0.505012	BNIPL	-0.955239
LAMC1	0.711893		TXNRD1	0.673914	DEFB1	-1.34604
EVA1A	2.08649		SMARCA1	0.624301	TYMP	-0.710336
HEATR2	0.791297		RAI14	0.559101	ARHGEF37	-0.682211
CDC20	1.00615		CMBL	0.575184	AQP1	-0.679646
LGALS1	1.02615		GOLIM4	0.529382	DNASE1L3	-0.701306
ANGPTL4	1.30616		SGCE	0.590461	SPRR2F	-1.83978
PLK1	1.14248		STEAP1	0.579957	EPS8L1	-0.770165
RFC4	0.797332		H1F0	0.572453	ANKRD22	-0.824466
PLOD1	0.786059		B4GALNT4	0.620224	SLAMF7	-0.693378
IKBIP	0.952407		SLC39A14	0.516092	IVL	-1.44057
UHRF1	0.956885		FADS2	0.615326	SDR9C7	-1.2275
SPHK1	1.17368		MFI2	0.574734	MAFB	-0.794139
SNAI2	0.81969		DUSP9	0.610216	S100A7A	-1.62675
EXO1	0.848762		RASSF9	0.518257	DMKN	-1.19497
CENPL	0.817691		TUSC3	0.676736	SPRR2B	-1.93481
SIVA1	0.716229		BARX1	0.681763	PCDH1	-0.615535
KIF14	0.89237		EDN2	0.852956	POU3F1	-0.846603
TROAP	0.874242		TMEM158	0.558392	WFDC12	-1.53239
FKBP14	0.960844		LOXL2	0.633537	SLC39A2	-0.878827
RNASEH2A	0.867903		SERPINE1	0.90215	SCEL	-1.16247
RSRC1	0.759658		ALDH1B1	0.502673	TUBA4A	-0.673561
MYO1B	0.772809		SLC2A3	0.564872	SPRR2E	-1.94808
ACTN1	0.85548		BNIP3	0.51644	KRT10	-1.56508
LAMC2	1.83025		ADM	0.570905	CHI3L2	-0.76726
STIL	0.585621		PEG10	0.657472	LYPD3	-0.905319
CFL1	0.574729		HEY1	0.587431	SPRR2A	-1.7561
PRELID2	0.558757		SLC2A1	0.642581	DHRS1	-0.596474
ICAM1	1.26088		UCHL1	0.862661	SULT2B1	-1.14132
MSANTD3-TMEFF1 /// TMEFF1	1.09116		PANX2	0.610135	LIPM	-0.50986
HJURP	0.99202		LAMC2	0.861681	RASGRP1	-0.545654
DBN1	1.02229		NTRK2	0.771181	ATG9B	-0.501617
LAMB3	1.30494		CD9	0.507188	SLC6A14	-1.0517
RRAS	0.784313		RAC3	0.628781	PLA2G4E	-1.14735
TNFRSF10B	0.942279		SLC12A7	0.505987	SELP	-0.501662
PLAU	1.45588		TFPI2	0.730506	PNPLA1	-0.542041
KIF18B	0.682516		PPFIA1	0.539707	TRIM22	-0.784114
PDLIM7	1.0305		RPL39L	0.747182	PGLYRP4	-0.937631
SNORA5B /// TBRG4	0.933114		LGALS1	0.592175	VSIG8	-1.06532
GATA6	1.11734		PRSS21	0.719183	CXCR3	-0.571766
BCL2L12	0.57949		BEX2	0.642053	MX2	-0.702998
AURKA	0.742925		KRTCAP3	0.762052	SPTLC3	-0.517288
BUB1	1.02532		IGFBP3	0.709345	DEFB4A	-1.67017
TMEM158	1.25918		PYCR1	0.532181	ACER1	-0.631444
IL1RAP	0.772496		SPOCK1	0.579253	SPNS2	-0.725187
DAPK3 /// MIR637	1.08754		LAMB3	0.580995	CTSG	-0.550306
PPP1R14B	0.711499		COL10A1	0.76453	PNLIPRP3	-1.02907
TTYH3	0.872704		ISYNA1	0.555704	KRTDAP	-1.89326
SLC2A14 /// SLC2A3	1.31261		DPYSL3	0.604376	C6orf132	-0.593224
CDK2	0.583331		NTS	1.07973	IRF7	-0.691641
CKAP2L	1.10431		PHGDH	0.549293	TMEM125	-0.563073
PRIM2	0.518543		FKBP10	0.622032	CDSN	-0.890507
PLK4	0.66534		CYP4F11	0.704194	LYPD2	-1.40151
CDKN3	1.09805		SULF1	0.620875	ATP10B	-0.510052
ECT2	0.808026		COL11A1	0.722164	CXCR2	-0.526781
DLGAP5	0.94304		EDIL3	0.513508	LGALS2	-0.54757
INHBA	1.30343		CTHRC1	0.602314	S100A7	-1.78396
NEK2	1.01755		NXPH4	0.548374	SPRR2D	-1.5474
GNB1	0.577468		AKR1C3	0.791583	C10orf99	-1.41373
SUGCT	1.20269		LOX	0.52814	MPZL2	-0.639511
ASF1B	0.901774		DKK1	0.659476	BATF2	-0.940652
PKMYT1	0.767472		SEZ6L2	0.51377	ALS2CL	-0.592133
EFNB2	0.765093		PTN	0.625209	RDH12	-1.01526
SENP3 /// SENP3-EIF4A1	0.608799		PRAME	0.646587	TREX2	-0.705005
CHEK1	0.874261		CYP2S1	0.558489	CSF2RB	-0.568675
IGF1R	0.790204		CEL	0.50811	KLK12	-1.31246
NEDD4L	0.999777		ANGPTL4	0.504077	KRT80	-0.979911
PLEK2	1.38275		CSF2	0.563075	PTK6	-0.661707
MIR7110 /// PDIA5	0.72593		AKR1C1	0.794161	ANXA9	-0.60865
FAT1	0.915321		GPX2	1.00162	NDRG2	-0.606166
C11orf24	0.678275		PFN2	0.513206	SPRR2G	-1.89062
GOLT1B	0.652151		FN1	0.805434	CD27	-0.64031
FHL2	0.881161		GPC3	0.562625	PYCARD	-0.502916
PDPN	1.28103		TSPAN7	0.527978	SDR16C5	-0.744491
TWSG1	0.743121		FGFBP2	0.58348	FUT2	-0.636198
YKT6	0.731672		CALB1	0.539771	PKP3	-0.533822
TNFAIP3	0.867686		GSTM3	0.611126	TPSAB1	-0.727814
SLC29A1	1.05855		KRT19	1.21675	CAPNS2	-0.989061
CALU	0.852213		ANO1	0.561427	EPHA1	-0.510639
PFDN2	0.567516		AKR1C2	0.711377	MX1	-0.887825
SEC61G	0.780664		PTHLH	0.588472	SERPINB4	-1.29955
RAD51AP1	0.822606		INHBA	0.500693	S100A9	-1.00778
PFKFB3	0.824043		CCL20	0.583815	KLK7	-1.38066
CENPQ	0.593163		CLDN1	0.549445	ABI3	-0.509602
AGAP2-AS1	0.793887		POSTN	0.624866	LTB4R	-0.670499
MND1	0.856042		MMP7	0.568198	C1orf186	-0.587167
FOXD1	1.24601		CES1	0.612498	ANKRD35	-0.685916
PMEPA1	1.04752		SOX2	0.509719	CD3D	-0.75153
H2AFV	0.571242		UPK1B	0.542466	CYB5R1	-0.528582
CDCA8	0.900728		MAGEA6	0.521883	GIMAP7	-0.580256
SSSCA1	0.695371		AMTN	0.543395	ALOX12B	-1.16292
TCF19	0.854024		MAGEA3	0.507489	KLK6	-1.38934
MET	0.788306				GSDMA	-1.02603
UBE2T	0.798118				LCN2	-1.30032
PSRC1	0.927498				OAS1	-0.702657
S1PR3	1.3954				PLA2G2F	-0.528747
SCG5	1.97498				APOL3	-0.670469
PRKCSH	0.652303				CASP1	-0.511212
RTKN	0.919194				MPEG1	-0.652109
YIF1B	0.651095				IL22RA1	-0.559112
LRR1	0.665705				CD3E	-0.655174
TES	0.604301				GBP2	-0.633175
FNDC3B /// LOC101928615	0.727523				SLPI	-1.01968
NAT14	0.735422				RNF39	-0.672462
CENPA	0.754074				PLCD1	-0.537667
ITGB4	1.03062				TP53INP2	-0.539306
C7orf50	0.68079				KRT2	-0.982745
PTHLH	2.11094				CCR7	-0.530834
RAI14	1.18706				ALDH3B2	-0.945387
CDCA3	0.946454				TGM1	-1.24448
FTH1	0.578479				LPAR6	-0.505273
NARR /// RAB34	0.672353				PPL	-0.843707
ITGA2	0.740852				STEAP4	-0.745643
METTL21B	0.668851				RHCG	-1.45913
CDC42EP3	0.828967				MUC21	-0.993957
METTL22	0.573572				LCE3E	-1.47257
TEAD2	1.17449				CCL22	-0.556037
GINS1	0.744456				FUT6	-0.552921
STIP1	0.816524				DSC2	-0.833603
WDHD1	0.587879				SASH3	-0.558821
MMP10	2.7125				CST7	-0.616769
NCAPH	0.865934				CORO1A	-0.555161
KIF2C	0.78719				KRT16	-1.12726
ORC1	0.5818				ITGAL	-0.507552
MICAL3	0.897035				CD2	-0.712805
DTL	0.871139				TMPRSS11D	-1.14653
FGD6	0.74323				C1orf116	-0.611074
CCDC86	0.661549				TRIM29	-0.590659
STARD3NL	0.828526				TMPRSS13	-0.648292
CIT /// MIR1178	0.617133				SPRR2C	-1.4252
SPDL1	0.696928				TCN1	-1.01914
NRIP3	1.19535				IL18	-0.63539
LRFN4	0.626084				IFI44L	-0.735093
C7orf49	0.591054				CEACAM6	-1.09341
KLHL7	0.832005				DLX3	-0.619821
VEGFA	0.844409				LCE2A	-0.765849
TMEM189 /// TMEM189-UBE2V1 /// UBE2V1	0.559998				RSAD2	-0.871243
MCM4	0.768458				UBA7	-0.516554
TYMS	0.953345				STX11	-0.533548
UBE2S	0.732747				DDX58	-0.659624
CXCL8	2.00794				KLK8	-1.0041
NUDT1	0.629936				LCE2C	-0.76364
TMEM132A	0.796285				RAB25	-0.681619
COMMD2	0.593493				PLA2G4F	-0.640273
GLI3	0.592495				KPRP	-1.00192
EFNB1	0.688514				GPR157	-0.504256
MYH9	0.578133				SPRR1B	-1.2643
DFNA5	1.17762				BATF	-0.522197
WHSC1	0.815867				LIPK	-0.56144
PRIM1	0.713415				KRT6B	-1.05717
ODF2	0.644615				CMPK2	-0.649799
CDT1	0.643597				ISG20	-0.538072
TAF1A	0.743602				CD8A	-0.639114
CA9	1.31224				CSTA	-0.86088
NUF2	0.88235				MAL	-1.30438
FUBP1	0.564389				ASPRV1	-1.22407
THOC6	0.652645				LCE3A	-1.33372
PTPN14	0.58829				FUT3	-0.685553
NME4	0.918616				PLA2G4D	-0.669465
IER5L	0.723769				TPSB2	-0.684215
NRSN2	0.543032				S100A12	-1.18548
GNA11	0.598697				MYOM3	-0.578941
TMEM177	0.65245				CCL21	-1.04241
MNAT1	0.764699				SPRR1A	-1.44393
CSPG4	1.13856				AIM1L	-0.553461
PAK2	0.613757				LY6G6C	-1.07068
MARCKS	0.823126				SAMHD1	-0.597802
CORO1C	0.520062				CLDN17	-0.73722
IRF6	0.910764				APOL4	-0.570974
CANT1	0.50772				KLK5	-1.37549
CEP55	0.817274				SAMD9	-0.704811
FLNA	0.74128				TMEM184A	-0.511145
CXCL1	1.64909				TGM5	-0.544737
ARSI	1.09313				KLK9	-0.850952
DUSP10	0.751897				APOBEC3A	-0.869343
SSX2IP	0.919978				C1orf68	-0.674006
KDELR2	0.56234				SERPINB13	-0.942954
KLHL5	0.527065				CD7	-0.545958
COL4A1	0.672359				LCE2D	-0.612783
KIF20A	0.804369				IFIT1	-0.858629
MYO10	0.905369				SPRR3	-1.72676
MCM2	0.771106				KLK13	-1.24193
HLTF	0.726147				TM7SF2	-0.601216
CENPBD1P1 /// RPL23AP7	0.501812				TMEM40	-0.564489
ANXA5	0.550151				S100B	-0.52876
NXT1	0.534248				GRHL1	-0.618459
NCAPG2	0.627723				SLC15A3	-0.50175
FJX1	0.952095				LAP3	-0.503008
PLAUR	1.09501				CEACAM5	-1.08815
LINC01128	0.599699				GZMH	-0.678226
CENPN	0.976114				TGM3	-1.54884
HOXC6	1.20962				LCE3D	-1.43142
KIAA1586	0.536012				CLCA4	-0.805518
IQCJ-SCHIP1 /// SCHIP1	0.881132				CALML5	-1.35062
CCL20	1.979				KRT75	-1.15493
MCM8	0.645504				IGJ	-1.18682
NDC80	0.815971				NKG7	-0.761701
SDC4	0.749234				TMEM154	-0.514097
SLC2A3	1.05749				CALML3	-0.765226
NAA40	0.633387				PGLYRP3	-0.799054
CCNF	0.646272				HAL	-0.528735
SMS	0.837096				MUC15	-0.619793
PGF	1.09869				ZNF750	-0.71398
HMMR	0.826284				GZMB	-0.702006
KIF18A	0.759016				HES2	-0.600749
PDGFC	0.870039				APOL6	-0.533713
PLOD3	0.779325				KRT24	-0.996624
NDRG1	0.92097				CRABP2	-0.769015
SPRY4	0.893308				AZGP1	-0.795338
TTK	0.731309				EPSTI1	-0.632167
TMEM65	0.649082				ISG15	-0.864578
CDS2	0.580284				KLK10	-1.03484
NCEH1	1.00569				GALNT6	-0.622451
CDC45	0.7236				IFIH1	-0.569388
MRPL28	0.521475				OAS2	-0.662035
TNFAIP6	1.27375				FAM3D	-0.766672
RHOB	1.18156				LCE2B	-0.722484
ATG12	0.515645				CD177	-0.915007
DEPDC1B	0.730978				HCST	-0.526777
TOP2A	0.731788				SAMD9L	-0.544668
FLNB	0.676884				RPTN	-0.898529
CDCA4	0.645882				TTC9	-0.532198
RAB32	0.592693				D4S234E	-0.619787
SOCS2	0.937905				PLA2G3	-0.694105
STK17A	0.595133				SECTM1	-0.616726
C1orf74	0.772034				RAET1G	-0.550993
PTP4A1	0.747122				CST6	-0.853412
ERI3	0.627831				KLK11	-0.863298
ANP32E	0.759236				SELE	-0.523458
ITGA3	1.01142				ALOXE3	-0.623614
TMEM185B	0.586073				CD52	-0.599687
GTSE1 /// TRMU	0.545246				GBP4	-0.68841
CNPY3	0.584696				ZNF185	-0.615134
PSMG3	0.507309				SLC5A1	-0.617315
ACTL6A	0.544778				CXCL9	-1.05961
DNAJC14	0.635279				S100P	-0.989005
VEGFC	1.49953				A2ML1	-0.983543
MCM10	0.981262				SAA2	-0.670762
TTPAL	0.831476				IFIT3	-0.807966
ATAD2	0.883287				ECM1	-0.632552
SNRPB	0.515613				SLC28A3	-0.501642
LIMA1	0.566705				GBP5	-0.875177
TIMELESS	0.586524				CWH43	-0.777703
CXCL3	1.70013				CARD17	-0.512071
SOAT1	0.765669				SPOCK2	-0.513923
CHSY1	0.53274				CPA3	-0.590789
SNAPC1	0.815261				CYP4F22	-0.780287
EIF1AD	0.56583				TMPRSS11B	-0.591327
SENP2	0.912607				OVOL1	-0.596711
SMYD5	0.569046				ETV7	-0.550553
POLA2	0.547436				FGL2	-0.533284
SKIL	0.763549				LCE6A	-0.514569
ITGAV	0.620898				RARRES3	-0.696173
SPOCK1	1.80593				LSP1	-0.50781
BRIX1	0.533889				RHOV	-0.595159
MTFR2	0.703046				CBR3	-0.536773
ACOT9	0.620407				OASL	-0.732653
LARP6	0.972753				PITX1	-0.516115
SGOL2	0.624261				CXCL11	-1.06923
FOSL1	1.29021				CEACAM1	-0.501858
PLEC	0.68512				CD79A	-0.669952
FADD	1.18908				ABCA12	-0.601396
CDCA7L	0.589587				CXCL10	-1.16052
SDC2	1.2047				SERPINB3	-1.02347
NRAS	0.789936				LCE3C	-0.7174
ZFPL1	0.571055				LCE1A	-0.685725
DEPDC1	0.662056				CEACAM7	-0.570674
POLE4	0.538487				KRT4	-1.38155
CDK1	0.672808				BSPRY	-0.570454
EFHD2	0.706408				EPPK1	-0.520541
MIR6836 /// SNX8	0.595742				FOXN1	-0.591769
RAB23	0.664605				KRT23	-0.776798
SEC23A	0.769128				IFI44	-0.609624
NRIP1	0.508547				GZMA	-0.696529
C1orf112	0.680922				GLTP	-0.509433
SMYD3	0.776082				CARD18	-0.620838
FAM126A	0.916558				GBP1	-0.671621
ZWILCH	0.523727				GBP6	-0.701377
SMC2	0.7243				DIO2	-0.551537
FADS3	0.955292				THEM5	-0.676955
TEX30	0.527513				SPINK6	-1.03779
SHC1	0.590631				SCNN1A	-0.583933
NT5E	0.919552				RTP4	-0.518789
TRIO	0.742645				HLA-DQB2	-0.647993
ESM1	0.638328				BST2	-0.658389
AP1M1	0.610881				C15orf48	-0.520613
NFIL3	0.590732				RNASE7	-0.720237
RPE /// RPEL1	0.695339				FAM83C	-0.712009
DCLRE1B	0.514175				CSTB	-0.522609
ZBTB8A	0.590171				LYZ	-0.798445
MRPL11	0.653554				NIPAL4	-0.622915
SHMT2	0.679554				HLA-DPB1	-0.603946
TPBG	0.509636				SCNN1D	-0.511145
PRPS1	0.594487				PRF1	-0.502535
MARCKSL1	0.825906				CYP2C18	-0.516917
PKM	0.50461				GSDMC	-0.550774
MIR4691 /// MIR7113 /// NDUFS8	0.716188				PPP2R2C	-0.546429
MED10	0.644255				HLA-DMA	-0.528732
DCAF15	0.710124				DUOX2	-0.520796
TIPIN	0.65539				CASQ1	-0.587323
KNSTRN	0.693129				CD24	-0.566144
PPP4R4	0.645294				CRISP3	-0.542
ITGB1	0.713267				GNLY	-0.565923
KIF15	0.614109				WARS	-0.6551
NRM	0.529364				DSG3	-0.53942
AAED1	0.622416				DSC1	-0.764067
SSR3	0.528594				TPPP3	-0.574884
ENPEP	1.00161				PRSS22	-0.577964
HAUS7 /// TREX2	0.545431				CCL19	-0.69163
C16orf13	0.687042				SPRR4	-0.82319
G0S2	1.53446				IL1RN	-0.593831
OSMR	1.26955				CXCL17	-0.772618
FMNL2	0.5417				KLK14	-0.927583
WDR76	0.514643				PI3	-1.04032
CEP170 /// CEP170P1	0.62202				ATP2A1	-0.603409
BIRC5	0.964085				IDO1	-0.731356
TMEM2	0.725164				PSORS1C2	-0.613972
ZNF114	1.03954				DPT	-0.52165
GMFB	0.587344				KRT13	-1.34566
CDK6	0.869857				FLRT3	-0.528648
SERPINH1	0.868244				LGALS7B	-0.873086
SMC4	0.662265				IFIT2	-0.52988
RAD54B	0.702576				PLA2G2A	-0.638609
IER3	0.746707				HLA-DQA1	-0.508879
HSF2BP	0.911826				OTOP3	-0.521099
EIF4EBP1	0.71104				EHF	-0.512777
CENPK	0.688037				MMP3	-0.803341
FSTL3	1.08674				SAA1	-0.726787
CLIC4	0.806007				IGFL1	-0.861926
RHNO1	0.532171				GJB6	-0.727601
PFKP	0.565206				GRHL3	-0.5047
AUNIP	0.566492				FABP5	-0.616225
MTMR11	0.584071				CCL5	-0.571468
SUV39H2	0.585953				HLA-DRB6	-0.543991
ADORA2B	0.918726				WFDC5	-0.596555
PDGFB	0.504045				POF1B	-0.595011
BCAR3	0.813284				IFI6	-0.600661
CELF1	0.508292				HEPHL1	-0.704708
EIF5A2	0.653569				FOSB	-0.572952
SLC25A37	0.697443				CDA	-0.615989
L3HYPDH	0.772949				SERPINB2	-0.656864
AIP	0.536934				CASP14	-0.786759
SIN3A	0.502116				HLA-DRB5	-0.549628
RQCD1	0.594396				HLA-DPA1	-0.503661
RP11-803D5.4	0.506588				HSPB6	-0.610495
NCAPD2	0.596061				MYH2	-0.884105
SPOCD1	0.769701				HLA-DRB1	-0.520383
MMD	0.637755				TMEM45B	-0.525919
ADAM9	0.960382				LTF	-0.72295
LINC00152 /// LOC101930489 /// MIR4435-1HG	0.575318				SFRP1	-0.56559
POMGNT1	0.701924				CXCL14	-0.72183
STC2	0.969002				GJB2	-0.548376
DEDD	0.620542				IGFBP6	-0.598198
FIGNL1	0.837795				KRT14	-0.588644
CD276	0.515925				MYOZ1	-0.575075
EMP3	0.798005				MYH7	-0.675015
SEMA3A	0.784292				CA2	-0.525755
BRIP1	0.618727				STAC3	-0.549594
ENC1	0.844233				LY6D	-0.643043
NIPSNAP1	0.539357				CRYAB	-0.516402
CD320	0.569084				PRSS3	-0.535668
OTULIN	0.690899				TCAP	-0.689899
SEMA3C	1.10711				CDKN2B	-0.561194
CBX5	0.515215				AKR1B10	-0.636384
COPG1	0.532427				TNNI2	-0.680211
APCDD1L	1.17562				NRAP	-0.542835
CENPH	0.660917				MB	-0.654425
SPSB1	0.618583				COX6A2	-0.5307
FHOD3	1.32579				MMP1	-0.567288
POT1	0.614235				TNNC2	-0.595285
TSN	0.576858				SLN	-0.611105
PCGF6	0.510268				ACTN2	-0.509199
MAD2L1	0.960114				MYLPF	-0.542154
PRKCDBP	0.724913				LGALS7	-0.665602
GFPT2	1.15088				CSRP3	-0.568517
PBK	0.84908				MYL2	-0.630399
CTSLP8	0.633327				CKM	-0.65576
MRPS17	0.643675				MYL1	-0.635635
TANC2	0.891125				TNNC1	-0.581137
STEAP3	0.715481
CENPE	0.643346
LPAR3	1.25069
SPRY4-IT1	0.635328
FLRT2 /// LOC100506718 /// LOC102724348	1.56646
CCNA2	0.754979
TUSC3	0.76902
NAGS	0.640072
MAD1L1	0.804131
HCFC1R1	0.541464
RP11-757F18.5	0.746792
RECQL4	0.538378
FAHD2A	0.567799
SYNPO	0.576694
BICD1	0.578081
CENPA /// SLC35F6	0.730655
LINC00460	0.822443
C16orf74	0.842665
LPCAT1	0.637689
PCNXL3	0.503461
HOMER3	0.724451
FEZ1	1.01981
MKI67	0.585089
DNLZ	0.582688
GPC1	0.743948
RUVBL1	0.511325
PANX1	0.738658
MSC	0.896049
CEP72	0.57605
RAD1	0.545952
COL5A3	0.885952
PCNX	0.52918
CBX3	0.769765
FDX1L	0.50361
SLC22A4	0.614628
EGLN3	1.12489
ZFAND2A	0.59445
PJA1	0.519123
CREB5 /// LOC401317	0.996485
GJC1	0.679132
MMP1	1.4387
CRKL	0.784909
MCM5	0.506033
HOXC13	0.719998
CCND1	1.13679
HAS2	1.48165
KLHL12	0.524016
PTX3	1.46307
TUBB6	0.54396
BCAT1	0.927151
PVRL3	0.613299
TMCO3	0.59402
SLC33A1	0.533496
NEDD1	0.637139
CCNB1	0.704903
DUSP6	0.671492
MFAP2	1.05227
ERCC6L	0.532087
COL4A2	0.671547
PDK1	0.728234
SNRNP40	0.595754
TSPAN9	0.519102
DCBLD1	0.910465
RRM2	0.577847
RGS3	0.650403
DPY19L4	0.532451
HRH1	0.625375
ZDHHC4	0.82708
NFS1	0.600399
FPR2	1.12508
MIR6787 /// SLC16A3	1.08134
TRIM32	0.611385
SLC39A10	0.539967
CBS	1.03831
PPFIA1	1.01505
C1GALT1	0.604704
C5orf22	0.873539
YWHAE	0.699221
ZNF618	0.575203
EXTL2	0.661726
SLC20A1	0.560976
IGF2BP2	0.703533
PKP2	0.983733
SEC22C	0.55905
IL11	1.27594
ZNF281	0.525519
BUB1B	0.599636
KANK4	1.6461
CCM2	0.505366
HES4	0.699009
LOC645166 /// LOC654342	1.12053
AGBL5	0.559593
CDK2AP2	0.620219
TMEM263	0.637753
SH3RF1	0.512667
TENM2	0.91554
CCL3 /// CCL3L1 /// CCL3L3	1.34454
GNA13	0.75283
ALDH1B1	0.71211
PPP1R14A	0.606095
GEMIN2	0.517045
IL24	1.58175
RRAS2	0.751337
DARS2	0.533229
EXOC5	0.726754
SERTAD3	0.556819
MAZ	0.686251
PHLDA1	0.635243
PGK1	0.684263
MLF1	1.0608
SKA1	0.523114
ADA	0.661368
BRMS1	0.543711
SRGAP1	0.68796
INADL	0.508881
INPP5A	0.712849
WNT7B	0.739779
LINC00622	0.702648
BCL2A1	1.0929
HOXC9	0.562842
CMBL	0.859647
PLEKHG4B	0.719669
GTSE1	0.62566
LINC00883	0.611176
SLC25A1	0.543015
PPP1R14C	0.620549
XPR1	0.542035
KIAA1549L	0.610214
CENPW	0.555197
SERPINE1	1.38629
CHST11	0.815918
LMNB2	0.544792
OLR1	1.08441
CLIP2	0.524133
ATL3	0.692778
CCDC127	0.535349
ANTXR1	0.669993
DUS4L	0.628379
PALM2	0.632424
CCNE2	0.562416
C11orf96	1.00384
GPX8	0.689343
KDELR3	0.784431
LOC440173	1.14062
WDR91	0.57103
FERMT2	1.06708
EXT1	0.528513
C1QTNF6	0.771314
CTDSPL2	0.69479
IMPAD1	0.516165
NCS1	0.632207
TMEM194A	0.684384
SPAG5	0.54406
TCP11L1	0.855987
LOC101928710	0.852647
CKS2	0.58966
KIAA0101	0.513642
LINC00958	0.527788
TGFBR1	0.636639
SHCBP1	0.507787
ANXA3	0.965493
PRSS21	1.29064
SLC2A1	1.03075
C8orf58	0.501406
EFNA1	0.593801
SH2D3A	0.542467
TIMP3	1.16839
DKK3	0.728311
NDC1	0.500662
TMX1	0.634606
ZAK	0.581223
CCDC8	0.711544
ZFX	0.503746
NCAPG	0.537199
MRPL21	0.754892
SLC16A1	1.05128
KDELC1	0.596871
KRT18	1.05673
SOCS3	0.533855
SDE2	0.516935
TPST1	0.910883
SOX9	0.905018
CDC25A	0.628836
SHISA2	1.37931
COL24A1	0.63248
HMGB3	0.651761
TNC	0.750589
LEPREL4	0.536608
PRC1	0.552631
CDH2	0.98974
BAG4	0.658619
BAG2	0.814683
MAGED4 /// MAGED4B /// SNORA11D /// SNORA11E	0.938385
ITGB6 /// LOC100505984	1.2812
FAM72A /// FAM72B /// FAM72C /// FAM72D	0.599497
HAPLN1	0.665819
POLE2	0.624043
HMGB3P1	0.523902
LOC100507033	0.52823
NHS	0.523747
HOXA1	0.917995
ALPK2	1.15521
FAM229B	0.65727
ANO1	1.19206
RHPN2	0.777416
TMEM230	0.565893
LEPRE1	0.668151
NEIL3	0.588461
CAMK2N1	0.962528
LINC00094	0.56398
THBS1	0.769178
FST	1.16315
IL1B	1.52886
XIAP	0.612787
GPNMB	0.669017
ELAVL2	0.761391
PTBP3	0.537964
FNBP1L	0.537022
SEC14L2	0.548081
TMEM97	0.831312
BIRC5 /// EPR-1	0.791928
SLC35A2	0.53534
RELB	0.567241
B3GNT5	0.901145
NBPF20	0.550026
RTEL1-TNFRSF6B /// TNFRSF6B	0.546241
MISP	0.51241
SEZ6L2	0.52818
ERRFI1	0.528339
TOX2	0.812343
C3orf80	0.758195
NADK2	0.517685
SLC38A6	0.517429
RNF19B	0.537672
TCF7L1	0.682346
LEPREL1	1.28129
CCNB2	0.508839
BNIP3	0.661157
BCL10	0.653404
IFT122 /// LOC101927266	0.535968
BOP1 /// MIR7112	0.589288
ENTPD7	0.688024
HOTAIRM1	0.506529
CHST15	0.563992
BASP1	0.703273
HR	0.550701
MAGEA10	1.10756
NPM3	0.527733
AK026905	0.533259
CDC7	0.513428
B3GALNT2	0.534681
GPC4	1.23687
ASB2	0.818499
TDO2	1.55669
POLQ	0.720929
HSD17B6	0.523849
NUP62CL	0.69713
LOC100996732 /// LOC100996735 /// LOC645166 /// LOC654342	0.776531
RP1-86D1.3	0.585568
KIAA0895	0.656391
DQX1	0.517262
BC017398 /// CTD-2314B22.3 /// DQ786293 /// DUXAP10 /// LL22NC03-N64E9.1	1.31307
DNMT3B	0.712879
ENAH	0.82003
CDH3	0.66165
LOC100132891	0.75669
SH2D2A	0.583384
TFRC	0.587066
C3orf67	0.727315
RIMKLB	0.507851
COL11A1	1.87438
DNER	0.808246
HTR2C	0.556478
ZNF518B	0.53147
ST3GAL4-AS1	0.606237
IL6	1.29943
LAPTM4B	0.601905
CAV1	0.690641
STON2	0.728273
ARTN	0.713295
STPG1	0.585748
SALL4	0.6123
TTC7B	0.67102
OAF	0.500152
MEST	0.850356
DZIP1	0.623442
LINC01116	0.812107
AMIGO2	0.890844
UHMK1	0.669319
CDCA7	0.566451
ZFP69B	0.57712
OPN3	0.526879
AB074162 /// MIR181A2HG	0.615155
TFPI2	1.43283
FAM101B	0.643084
LINC01296 /// LOC100653149 /// LOC102725127	0.845592
ABCC4	0.526628
LOXL2	0.599653
LOC101927841	0.706621
NAV1	0.649923
MMP12	1.05985
RMI2	0.557726
MCC	0.504578
SLC6A10P /// SLC6A10PB /// SLC6A8	0.69238
COL5A1	0.94827
MGAM	0.513748
AP1S1	0.516409
PXDN	0.716894
HOXC10	0.710732
FCGR3A /// FCGR3B	0.952906
VANGL1	0.572527
POPDC3	1.30613
NCF2	0.542939
HILPDA	0.759376
AFAP1L2	0.57736
TFDP2	0.57557
SCRN1	0.563866
NEFL	0.883759
TMEM200B	0.54103
PROCR	0.578252
PDLIM4	0.733556
RPL39L	0.925609
ADM	0.542636
LRP12	0.62425
RCN3	0.823607
BD495725	0.501833
EXOSC6	0.646032
BLM	0.542126
TINAGL1	0.539063
CTNNAL1	0.646672
LOC100129518 /// SOD2	1.07909
EGFR	0.974526
GPX7	0.817369
SULF1	1.02482
KCNJ15	0.678473
CDCA2	0.534292
COL22A1	1.11504
LINC00888	0.502825
NUDT11	0.765001
SQLE	0.630165
LOC100505501	0.534428
DACT1	1.13593
PRICKLE2	0.645623
AK025288	0.570406
ZBTB10	0.563162
SGPP1	0.628873
EMR1	0.60831
HCG4	0.697953
BIK	0.761559
PPEF1	0.631795
SRPX2	0.763227
USP31	0.694298
FCGR3B	0.653339
HIPK3	0.531407
RAC2	0.532999
AJAP1	0.859278
LY6K	0.81458
FAR2P2 /// FAR2P3	0.994994
BC016361	0.631553
CNIH3	0.516049
STEAP1	0.519637
CERCAM	0.617554
RHOBTB1	0.582367
STEAP1B	1.12655
SH2D5	0.856967
AQP9	0.809064
FLRT2 /// LOC100506718	0.785725
SGCE	0.821728
FZD2	0.595311
ORAOV1	0.755023
ZNF469	0.605772
C6orf141	0.7129
PAEP	0.643832
MIR31HG	1.03498
DUXAP10 /// LINC01296	0.927771
PRAME	1.1293
BHLHE40	0.632426
MMP28	0.792352
L1CAM	0.617812
LINC00511 /// LINC00673	0.545906
GREM1	0.767945
NRG1	0.837064
CXCL6	1.19177
OIP5	0.609835
ADAM12	0.992427
COL4A5	0.692169
PRTFDC1	0.595751
SIX4	0.626306
FBXO2	0.613773
CNN3	0.521914
ACTA2	0.536096
CNTNAP3 /// CNTNAP3B /// CNTNAP3P2	0.671837
MMP13	1.8778
KCTD11	0.575344
ADAM19	0.734082
FGF11	0.737874
MMP3	1.33271
COL10A1	1.16541
EIF2S3	0.519377
PC	0.636279
MAGEB2	0.940118
IGSF9	0.673306
GAS1	0.665211
RBP1	0.786849
FAM169A	0.59448
LANCL2	0.56056
HSPA2	0.751014
RP11-44F21.5	0.508228
CT45A1 /// CT45A2 /// CT45A3 /// CT45A4 /// CT45A5 /// CT45A6 /// LOC101060211 /// LOC102723631 /// LOC102723680 /// LOC102723737	1.014
GUCY1B3	0.563698
FUT8	0.559858
PLAG1	0.608456
LHX2	0.590479
LETM2	0.808621
FAM198B	0.630871
DUXAP10	0.632537
PCDHB2	0.528415
FERMT1	0.524022
HIST1H2BH	0.519232
EMILIN1	0.690293
TSHZ3	0.656041
CTSZ	0.614081
F3	0.667621
PCDHGA4	0.703155
FBLIM1	0.514129
ADAMTS2	0.558617
CCRN4L	0.526785
TAGLN	0.741217
PPAPDC1A	0.935624
TPCN2	0.56508
ACVR1C	0.600131
TMSB15A /// TMSB15B	0.772924
GRP	0.807551
LINC00839	0.539939
AK093362 /// RP11-774D14.1	0.608059
TGFB1I1	0.580814
CCDC169-SOHLH2 /// SOHLH2	0.542495
F2RL1	0.656805
MAGEA4	1.60861
TGM2	0.607953
MME	0.834343
CDKN2A	1.07327
CNGB1	0.709748
NID2	0.57781
BGN	0.594653
AP000525.9	0.812241
SERPINE2	0.77577
KRT8	0.71454
EPCAM	0.893886
MYL9	0.63758
SLC35F3	0.599203
NES	0.758446
AX746823	0.509292
CLEC11A	0.507491
S100A3	0.506125
FZD7	0.723165
BCHE	0.769681
SLC6A8	0.500123
SPESP1	0.76357
UBE2QL1	0.623691
FN1	0.893967
LOC728613	0.643067
SPANXA1 /// SPANXA2 /// SPANXC	0.723537
NGEF	0.532218
LL22NC03-N14H11.1	0.697576
SLC16A2	0.520156
FLJ13744	0.723362
CEP19	0.545565
IL20	0.575187
CCNA1	1.12817
COL5A2	0.553791
KIZ	0.619064
