# Supplementary material for: Astragaloside–Brucea Javanica Oil Nanoemulsion Regulates Glycolysis in Oral Squamous Cell Carcinoma Through AURKA-Mediated PI3K/AKT/HIF-1α Pathway
Source: Pharmaceuticals (Basel). 2025 Nov 24;18(12):1783. doi: 10.3390/ph18121783 (PMC12736130; doi:10.3390/ph18121783)
Supplement: Supplementary file 1 [file pharmaceuticals-18-01783-s001.zip › Supplementary Table S5.xlsx]

## Sheet: File S12-fpkm-jiaoji-chayi-fc1-
DEGs between the OSCC group and the control group in TCGA-OSCC dataset
	log2FC	pvalue	padj
PRH1	-7.96956	1.19397787256525e-131	4.15707275891042e-127
PRB3	-9.29638	9.81252647583851e-110	1.70821367154635e-105
LPO	-9.79174	3.03237600341014e-81	3.5192745103577e-77
PRR4	-8.09265	2.94444611721377e-78	2.56291951157579e-74
CA9	6.25175008193909	3.23459815644082e-75	2.252380080256e-71
PRH2	-10.8657	2.22762290214531e-70	1.21615272899061e-66
NOSTRIN	-2.88018	2.44508978456911e-70	1.21615272899061e-66
CCL28	-4.63439	1.5664671426745e-66	6.81746081331227e-63
CAB39L	-2.17964	8.98880416575024e-66	3.4773688293214e-62
AGFG2	-2.40736	4.5220757746516e-64	1.57445112246045e-60
GPD1L	-2.93451	8.87586830044406e-63	2.80937369651419e-59
CST2	-8.00812	1.05216285864114e-60	3.05276285410906e-57
AC078941.1	-6.76618	1.6427544624423e-60	4.39967554760413e-57
NUCB2	-2.17642	5.57336346652983e-60	1.38605568438692e-56
LAMC2	4.07583011996716	1.39099114330032e-59	3.22867590908581e-56
IL11	4.28810984444742	2.04007732130021e-57	4.43933575598183e-54
KLK1	-5.20522	2.54743254991142e-57	5.21729171119211e-54
TGFBI	3.81771222235949	3.34993520369353e-55	6.47970522149987e-52
CTD-2357A8.3	4.64770987775119	4.17243788779846e-55	7.64588262839362e-52
CST4	-8.85641	8.54532052275871e-55	1.48761212320445e-51
INHBA	4.14179710327889	1.15239008814901e-54	1.91060789043257e-51
LINC00941	4.39216902479825	3.14240180208545e-54	4.97313652469133e-51
MMP11	4.87176877898156	1.89627589139419e-53	2.87054946568137e-50
MPO	-4.70721	3.90599476284021e-53	5.66645915240864e-50
HOXA10	4.17743813545883	5.75869475952138e-53	8.02001901769023e-50
COLGALT1	1.43306454559834	4.92058700480354e-51	6.58923375947096e-48
TESC	-4.14988	5.41797260142207e-51	6.98657600235972e-48
BMP1	2.02242828463468	3.26235616564193e-50	4.05662337925554e-47
RP11-863P13.3	4.32581971767781	2.49273040025023e-49	2.99273773605215e-46
MFAP2	2.81829910637174	7.88333547276792e-49	8.89571260527924e-46
RP11-159F24.6	3.26290431349743	7.92047249227838e-49	8.89571260527924e-46
HOXC-AS2	3.80968194083394	1.24014277926101e-48	1.34931409829783e-45
FAM166B	-3.32745	2.17094261325262e-48	2.2904760292611e-45
C2orf88	-3.11053	4.74159493026208e-48	4.85553266726279e-45
RP5-884M6.1	4.81972238105798	5.86053961924393e-48	5.82989736923474e-45
HTN1	-11.672	6.48621801115262e-48	6.27307368039724e-45
RP11-218E20.3	3.54907326577391	8.86296828883667e-48	8.34005315979531e-45
NDRG2	-3.08614	1.71066370146614e-47	1.56737310773543e-44
COL10A1	5.15221936944098	4.0418032521365e-47	3.60829394434965e-44
MPC1	-1.71789	4.9980183141682e-47	4.35040009110986e-44
CLEC3B	-3.41837	6.14794685681043e-47	5.22080648081875e-44
KIF2C	1.98915248706527	7.31699906145357e-47	6.06561800768165e-44
ZNF114	3.81125583282475	8.83713830293771e-47	7.15541033240424e-44
MYRIP	-4.25247	1.39843136134205e-46	1.10657237972378e-43
HMGA2	4.84098586100123	1.91456218260974e-46	1.4813180335983e-43
HOXC6	3.63300803413194	2.10915852868891e-46	1.59640374985569e-43
FABP7	-6.32039	2.46475931388202e-46	1.82586223471128e-43
MMP13	6.13060977498568	6.93136971209178e-46	5.02769790137291e-43
NRG2	-4.12345	1.14240050813222e-45	8.1173384676815e-43
PLIN1	-5.59643	1.39373678426625e-45	9.7051467235596e-43
ZFPM2-AS1	4.08783086665135	1.76260961903261e-45	1.20330939423252e-42
SH3BGRL2	-3.86287	2.71548883688921e-45	1.81817643911484e-42
LOXL2	3.09427470157042	5.54747963470554e-45	3.64427544229326e-42
COQ10A	-2.43554	1.14701653432489e-44	7.39549531029441e-42
NEK10	-3.6656	1.69906823523046e-44	1.07557197720034e-41
CLCNKB	-6.16607	1.77894305835224e-44	1.10602607969018e-41
TMEM232	-3.03278	1.95526423838927e-44	1.19432342084209e-41
PLAC1	4.67483620780586	2.101401318294e-44	1.26145671894901e-41
CDCA5	2.02156183590181	3.34368870079543e-44	1.97317304229821e-41
HSD17B13	-3.88104	6.65750564395379e-44	3.86323956675898e-41
PAEP	5.87417882068777	7.15020055790897e-44	4.08112348892978e-41
GPRIN1	2.05565517231526	7.55049623243518e-44	4.24009076330154e-41
GPD1	-5.21118	1.32559955639705e-43	7.32593646905972e-41
RGN	-3.51274	1.56951928825163e-43	8.53843016547768e-41
FAM107A	-3.81907	1.70333036148287e-43	9.12382356857677e-41
ARTN	3.33714622074541	2.57668857995277e-43	1.35928130739721e-40
ETFDH	-1.55563	2.74354097662241e-43	1.42569949526959e-40
AURKA	1.91254961911403	3.61670530729261e-43	1.85180630417657e-40
IL12A-AS1	-3.75326	5.90496951613952e-43	2.97961338613666e-40
RP11-736K20.4	-3.42292	6.40944330767237e-43	3.18796553776041e-40
SLC25A4	-3.4804	8.79654369006912e-43	4.31365157263573e-40
MYBL2	2.14075637750367	1.00472829083521e-42	4.85290483229681e-40
THRSP	-6.62195	1.01749735117232e-42	4.85290483229681e-40
C16orf89	-5.4271	1.50254411178774e-42	7.06947004596132e-40
KRT85	-6.24575	1.68643396513019e-42	7.82887618185839e-40
PIFO	-3.86665	4.77694424235731e-42	2.18840615376519e-39
DPF1	3.04207370868888	5.26345870282953e-42	2.37997196956384e-39
FOXD2-AS1	2.33558407035001	7.23269625417547e-42	3.22847160873881e-39
KIF4A	1.88821594381365	8.06163396941008e-42	3.55293556851836e-39
PFKFB1	-2.95455	8.72156761765953e-42	3.79573524680065e-39
SERPINH1	2.19493406766827	8.84101736529534e-42	3.80021853836405e-39
SPOCD1	3.43527454958346	1.24045698327964e-41	5.26695009595698e-39
BPIFA2	-11.7427	1.95136810361502e-41	8.18563653777882e-39
CALML6	-5.52977	2.10400800561767e-41	8.7208627061417e-39
HOXC8	4.05131373053102	2.35240449252405e-41	9.63572555484823e-39
C1QTNF6	2.69935632991057	6.0823127119253e-41	2.46241722896631e-38
COL12A1	3.09951683728719	6.45093286144099e-41	2.58163367168725e-38
RP11-159F24.5	3.43211522306203	9.23384547274428e-41	3.65334997527884e-38
GOT1	-1.54855	9.65362777657604e-41	3.77652087974211e-38
TPX2	1.92966088179933	1.11078207157027e-40	4.29712215398467e-38
GRIN2D	3.75489941762769	1.4692781501233e-40	5.62152278602671e-38
TGFB1	1.67002201520244	1.49976533819131e-40	5.6757967151964e-38
EFHB	-3.80893	1.69677524765472e-40	6.35232513952628e-38
PFKM	-2.30202	2.04078634152082e-40	7.55894234603516e-38
DNMT3B	2.45516078845321	2.23189025090565e-40	8.17976030166125e-38
PLK1	1.90884361528229	2.55634644367222e-40	9.25842628253968e-38
CDNF	-2.63833	2.5793932544629e-40	9.25842628253968e-38
CEP55	2.01917642800396	2.69652221104128e-40	9.58008304304328e-38
CST5	-10.1359	2.93344976778021e-40	1.03165576328085e-37
GNG7	-3.00752	3.19971630078121e-40	1.114045224443e-37
MTFR1L	-1.21369	3.39730443016033e-40	1.17112820143458e-37
CRY2	-1.4172	3.45093199838114e-40	1.17795195478075e-37
STATH	-10.9061	3.91588692518856e-40	1.32368383567272e-37
GNA14	-2.8071	4.02757018162068e-40	1.34834529820661e-37
MMP12	3.80456	4.12497852708856e-40	1.36780359407279e-37
PHYH	-2.53129	4.89383827475712e-40	1.60744120011527e-37
ZG16B	-7.56576	5.34597617688803e-40	1.73954067804402e-37
GGTA1P	-3.04633	5.70928013128273e-40	1.84055561417473e-37
NME5	-4.13314	6.42616030493592e-40	2.05265709483444e-37
NETO2	1.87882728295329	6.78539881867026e-40	2.14770209699675e-37
HOXA11	5.13451814786067	9.56191770430147e-40	2.99925485324923e-37
GMDS	-1.71244	9.96890563205005e-40	3.09899453027756e-37
MMP1	4.56364631352532	1.25396755260857e-39	3.86366267957278e-37
RPSAP52	4.63533435736012	1.32328652565941e-39	4.04147955823542e-37
COL5A1	3.28340424095562	2.57380615548755e-39	7.79236599266173e-37
PTK7	1.65204906577567	2.87498546279163e-39	8.62916972913932e-37
MMP9	3.76956072111819	3.81532466425398e-39	1.13536887893445e-36
TMEM52	-3.83447	4.41136231969702e-39	1.30161357529569e-36
PLIN4	-4.66664	4.45449178812772e-39	1.30329445871633e-36
ISG15	3.97286326028557	4.8760305941872e-39	1.41473964331513e-36
PAIP2B	-2.24288	5.09337745141046e-39	1.46558779112197e-36
AIM2	3.40356680535745	6.06895586085056e-39	1.71790923745719e-36
RP11-617F23.1	-2.66913	6.0246733246848e-39	1.71790923745719e-36
ACAT1	-1.63906	8.89165310458363e-39	2.4766454891383e-36
AGL	-1.85292	8.87953347806356e-39	2.4766454891383e-36
CIDEC	-5.69288	1.34676617521527e-38	3.72145697797383e-36
PRR27	-11.1517	1.43331254110051e-38	3.92942068846429e-36
ACADM	-1.63856	1.64143523166953e-38	4.4648320672686e-36
TMEM143	-1.96118	1.70191664520027e-38	4.56168791163263e-36
CTA-384D8.35	2.82093788959919	1.70324677172715e-38	4.56168791163263e-36
CENPA	1.90461498377295	1.7831326958827e-38	4.73918557805709e-36
CA6	-6.4354	2.78377802827781e-38	7.34263633413245e-36
PTHLH	3.60676963955552	2.80931713909701e-38	7.35428532570983e-36
EMP1	-2.66203	2.95639115823086e-38	7.68154260866596e-36
LPIN1	-1.92531	3.11117682188102e-38	8.02384025240233e-36
PLAU	2.49428566612092	3.52192392190779e-38	8.95057118168348e-36
HOXC9	3.45354	3.50152849494678e-38	8.95057118168348e-36
ACOX2	-2.72731	4.17330586873409e-38	1.05291297414286e-35
HOXB9	6.19424911935028	4.30467591753604e-38	1.07824389511405e-35
PPEF1	3.59691657938576	4.91774107558742e-38	1.22300707877662e-35
AC093850.2	5.74926	5.65228229875814e-38	1.39571285670824e-35
GJC1	2.64393993873284	7.761536824608e-38	1.90305230719984e-35
LHX5	4.75891	8.18126366354377e-38	1.99193746135387e-35
EME1	1.88687534411499	1.12087829009106e-37	2.71011246014587e-35
ZCWPW2	-1.94369	1.19491473476583e-37	2.86919629795461e-35
KIF14	2.09994722893069	1.98773220500237e-37	4.7401967247649e-35
LINC00460	4.61729594227817	2.22365800390828e-37	5.26674154571935e-35
KIAA1524	1.73380383341662	2.46726406446766e-37	5.80423871166016e-35
TPBG	1.59218459973746	3.36383365854392e-37	7.86030848922978e-35
SUCLG2	-1.1728	3.53103383367033e-37	8.19600033246e-35
MLYCD	-1.39387	4.68540232590983e-37	1.08034207139869e-34
SLC25A12	-1.20254	5.08410988730621e-37	1.1645621970154e-34
AUNIP	1.74109855265216	5.12229201664651e-37	1.16563948459857e-34
NCMAP	-4.59297	5.41648604100472e-37	1.2245830811017e-34
SNAI2	1.82818415926364	6.16391847531872e-37	1.38457515842046e-34
AFAP1-AS1	6.15885556615853	6.30580170196719e-37	1.40736601190636e-34
HOXD10	3.50836038361037	6.77985808459071e-37	1.50353069382926e-34
DFNA5	2.35656041520662	6.90609119717814e-37	1.52183150134273e-34
EPM2A	-2.04523	7.04110384111937e-37	1.54182460651732e-34
FOXCUT	-4.40396	8.37505770271395e-37	1.8224649002212e-34
SEC14L5	-3.38342	9.30619823752406e-37	2.01250872071972e-34
CENPI	1.79483906780668	1.07756064490526e-36	2.31589067738682e-34
NFIX	-1.96856	1.11003828302676e-36	2.37105539264679e-34
NIPSNAP3B	-3.22469	1.13348125083713e-36	2.40636687258515e-34
LAMA3	3.18894	1.14132921148334e-36	2.40834297916457e-34
DEPTOR	-3.26348	1.21207127470445e-36	2.54220997417981e-34
CTD-2171N6.1	4.96725916906204	1.25210284147612e-36	2.61044698393259e-34
SLC26A4	-3.31102	1.29231995895396e-36	2.67825619112499e-34
PACRG	-4.00277	1.42314021425094e-36	2.93192146979734e-34
PLEKHB1	-3.58204	1.52712399678546e-36	3.12763977623996e-34
PKMYT1	2.00442356660927	2.69213456578645e-36	5.48140638461912e-34
SLC9A3P2	4.83359560060097	3.48147052572965e-36	7.04734647060054e-34
IGF2BP1	5.76726084308917	3.689801830537e-36	7.42588614646281e-34
RRAGD	-2.7954	4.45688631306137e-36	8.91812705527918e-34
UBE2C	1.95813	5.4829500906799e-36	1.0908564188983e-33
HJURP	1.91218	5.62297595103617e-36	1.11235882776833e-33
RP11-417E7.1	3.50232329253338	6.14824221216956e-36	1.20939745254863e-33
LINC01322	5.67046695229931	6.40166287759806e-36	1.25217245173782e-33
PRB4	-8.67914	6.99402824199561e-36	1.36039710224336e-33
AQP7	-4.28983	8.24047342280563e-36	1.59393646201013e-33
GAST	5.02810857648204	8.63654204098336e-36	1.66131759249126e-33
PMEL	-3.07465	9.95212113432595e-36	1.90386264579026e-33
ASB8	-1.21002	1.08869974656228e-35	2.07132563257152e-33
FOXM1	2.00172997307904	1.35921295141785e-35	2.5719411592128e-33
FNDC5	-4.78932	1.51320458735809e-35	2.84785103340793e-33
LYZ	-4.05364	1.54008603493708e-35	2.88285889668839e-33
PLIN5	-3.78437	1.88212698722777e-35	3.50427889381332e-33
PPAPDC1A	4.02662887943323	1.93427541125248e-35	3.58221632944561e-33
RP11-993B23.3	3.95866494442906	2.0337245094472e-35	3.74646488071022e-33
STAC2	-4.34882	2.77192131171121e-35	5.07947285841311e-33
TLE2	-3.00597	3.04517050263714e-35	5.5509791303831e-33
KIF18B	1.83110189281634	3.08641459002114e-35	5.59685920733156e-33
CD276	1.79091641166857	3.29990085815639e-35	5.95298695225032e-33
HAPLN1	3.16367049488497	7.69871111167169e-35	1.3816805400777e-32
ACADSB	-1.98575	1.13511096564109e-34	2.02672607644748e-32
PLAC9	-3.05326	1.18454898712601e-34	2.10420622881461e-32
CYP4F35P	-5.70739	1.21564883549433e-34	2.14848961956375e-32
HADHB	-1.1291	1.26418753817779e-34	2.22299078367354e-32
C14orf159	-1.56322	1.3599319884046e-34	2.37933427338105e-32
FBP2	-5.57819	1.48709780763532e-34	2.58881421842194e-32
GTSE1	1.74950158071629	1.59515003934469e-34	2.76310143879921e-32
UPK3A	-3.9338	1.8621801701028e-34	3.20514470291544e-32
SHCBP1	1.66023180753714	1.86875484588516e-34	3.20514470291544e-32
ANKRD20A5P	-4.96892	1.9047765953652e-34	3.25091209415834e-32
HOXC11	3.48230701000405	2.41557642043795e-34	4.10259142587259e-32
SLC25A34	-3.54721	2.51803500248529e-34	4.25584585832672e-32
HOXB7	3.80381	2.92892420095748e-34	4.92639390844139e-32
LHX1	4.83111169628249	2.99243393304135e-34	5.00901789647599e-32
SMCO1	-5.29298	3.1910691141471e-34	5.3159547056105e-32
FSCN1	1.77630208104638	4.15453669141381e-34	6.88802399928355e-32
IGF2BP2	2.45867431645399	4.53048889456121e-34	7.47573610625297e-32
GPT	-3.50314	5.03866532494979e-34	8.27505710465928e-32
ASB14	-2.39171	5.18429998199856e-34	8.47426161846215e-32
COL5A2	3.14251294257989	5.38183055886316e-34	8.75603712934292e-32
ACYP2	-1.51032	5.42317000227377e-34	8.78225627763561e-32
ACACB	-2.75987	5.59849930602395e-34	9.02421066378871e-32
TCEAL6	-4.61606	5.83886353900657e-34	9.36828165150192e-32
SLC8A1-AS1	-4.06853	7.00076602845605e-34	1.11809940739796e-31
FZD2	2.07292975048301	7.12732571413202e-34	1.13311460908189e-31
RGS22	-3.79942	7.49554794389413e-34	1.18623860346619e-31
HSD11B2	-2.63039	7.85615598275447e-34	1.23768227534644e-31
FEM1A	-1.84545	8.90729097062972e-34	1.39696013389376e-31
COL27A1	2.03122618528716	1.04136838691242e-33	1.6258889294677e-31
ADAM12	3.35701710460269	1.07541407014742e-33	1.67154873572869e-31
CHST11	1.99961478599905	1.15159782451226e-33	1.78200806471304e-31
RP11-69L16.6	3.68315196847757	1.15883844968068e-33	1.785277800997e-31
CIPC	-1.31399	1.23792395442144e-33	1.89871358242693e-31
DCBLD1	2.11610466139251	1.28859000025812e-33	1.96775605434153e-31
ICAM5	2.88067370058253	1.46091150641109e-33	2.22115964710545e-31
RP11-760H22.2	-3.41739	1.83966462370797e-33	2.78485231320175e-31
TTYH3	1.73330143593658	1.92783411595631e-33	2.90568832966454e-31
PDHB	-1.01222	1.93935745890585e-33	2.91045726925539e-31
CDC6	1.73589514508678	2.23739058574307e-33	3.34331450745993e-31
ITGA5	2.43927491449634	2.41609727605914e-33	3.59492559233124e-31
SLC2A4	-4.44138	2.45525104872764e-33	3.63763726653405e-31
CFTR	-5.89156	2.61280242956564e-33	3.8546585673808e-31
CTB-51J22.1	-3.43158	2.67580661136035e-33	3.91443524318207e-31
LRRC37A7P	-4.58644	2.67082601680358e-33	3.91443524318207e-31
RP11-346D19.1	3.73978000296861	2.82616703334438e-33	4.11709864434943e-31
SLC13A2	-5.6536	2.95493662172333e-33	4.28675118160588e-31
RNF144A-AS1	2.87525961528824	3.2130643678887e-33	4.64187809530211e-31
MLANA	-2.90447	4.86840287271741e-33	7.00426375286785e-31
RP11-345I18.1	3.80835153137648	4.95488597896834e-33	7.09935247447492e-31
PERM1	-2.57682	5.1256963088582e-33	7.31399050760311e-31
ENPP3	-4.49188	5.17625759103126e-33	7.35599022640552e-31
WISP1	3.12806638045402	5.62253572825006e-33	7.95771652237734e-31
PNPLA7	-2.38341	6.02666049958039e-33	8.49515136088625e-31
GNA12	1.36519835575197	6.09046656834144e-33	8.55047477862678e-31
MB21D1	1.70326562180653	6.29899142287668e-33	8.80771021567459e-31
ASPA	-3.83716	6.75649323866202e-33	9.40963300361982e-31
KIF23	1.62840885878954	7.07381265121332e-33	9.81230817041013e-31
SPAG5	1.65034471964733	7.86219922363035e-33	1.08626266019499e-30
CENPO	1.23709386284959	9.76292499147672e-33	1.34354055109978e-30
RP11-445F12.1	4.81218065044693	9.93512042728317e-33	1.36185467683747e-30
ATP2B2	-4.68572	1.0233300092779e-32	1.39722670325602e-30
HSD17B6	1.92295871298899	1.15661446365565e-32	1.57304085082417e-30
PRIM2	1.24906506789338	1.24555957025597e-32	1.6874181929028e-30
EXT1	1.43639289504751	1.28467304027811e-32	1.73366128850244e-30
UBL3	-1.44872	1.32678831597937e-32	1.77672264605591e-30
EXO1	1.71849628864456	1.32512319723353e-32	1.77672264605591e-30
FRZB	-3.33755	1.40864907079569e-32	1.87911627194995e-30
COL2A1	4.21239822206535	1.60646338378386e-32	2.13481815393904e-30
DLGAP5	1.76748	1.91169059265842e-32	2.53077305568777e-30
ACSM3	-2.64498	1.96363671700069e-32	2.57992224814389e-30
MTFR2	1.74630568730778	1.96127997182011e-32	2.57992224814389e-30
TK1	1.79367542299056	2.00823097635157e-32	2.62859315427191e-30
HOXD11	3.56022389395188	2.02519253769481e-32	2.64086623913559e-30
EDN3	-6.43331	2.05335223331616e-32	2.66759569803615e-30
HOXC4	2.92612	2.11872744383706e-32	2.74229492238197e-30
CD300LG	-4.15174	2.35317497114594e-32	3.03446270260697e-30
MTBP	1.61537553759974	2.62323564632176e-32	3.3702286161618e-30
MT1A	-4.20895	2.75339563544143e-32	3.52444764114575e-30
ATP6V1B1	-4.672	2.76884988250149e-32	3.53124711937929e-30
GNGT1	3.71402903713188	3.14499877190207e-32	3.99632927888008e-30
OFCC1	4.41073945737256	3.21278602517601e-32	4.06762076503829e-30
HADH	-1.34712	3.47333088133624e-32	4.38155656867695e-30
RP13-463N16.6	3.35594239935862	3.57342465547318e-32	4.49154968337941e-30
ADCK3	-2.98506	3.91319494082195e-32	4.90092475735963e-30
VAV2	1.77518398064214	3.9312883286691e-32	4.90593784011727e-30
ALDH9A1	-1.36604	4.03374434449074e-32	5.01581703007621e-30
COX7A1	-3.59974	4.5288093400751e-32	5.61137205670444e-30
TIMP4	-3.49849	4.78623489189322e-32	5.90930284507256e-30
NDUFS1	-1.19212	4.80942514078009e-32	5.91695247796963e-30
RP11-357H14.17	5.06183607191525	4.98178392307708e-32	6.10742150879488e-30
CHRNA10	-2.62492	5.0177047842138e-32	6.12987464813936e-30
KRT84	-6.24074	5.17622771783759e-32	6.30142379202628e-30
ALDH6A1	-1.75095	5.59598052968812e-32	6.78868481192165e-30
PRR11	1.73090915027206	7.02681774566506e-32	8.49488588370905e-30
TM4SF19-AS1	2.77564674981068	8.89178250797302e-32	1.07122903660933e-29
CDC20	1.87808941268927	1.11491960127154e-31	1.33855709508521e-29
BUB1	1.62547378621515	1.2601746489392e-31	1.50774916673938e-29
FSD2	-4.97165	1.30040403828186e-31	1.55055367811163e-29
COL4A1	2.26939	1.33441618408667e-31	1.58567809833944e-29
RP11-221N13.3	4.01538809535978	1.39210634127356e-31	1.648604302181e-29
SLC12A2	-1.83067	1.42728671470672e-31	1.68453700155742e-29
KRT33A	-4.54168	1.69117755233223e-31	1.98924759593078e-29
CDCA3	1.78373809212556	1.80858031641352e-31	2.12017982749392e-29
AC003090.1	-5.53524	1.99148668281592e-31	2.32676482669805e-29
NUDT4	-1.1017	2.10659409167395e-31	2.45301961504387e-29
SH3BGR	-3.45835	2.13196714214086e-31	2.47428999959728e-29
CPEB3	-1.81232	2.47081349988754e-31	2.8580170639729e-29
KLF15	-3.52707	2.63567929589323e-31	3.03208515146984e-29
ANKS1B	-2.95098	2.63871614698383e-31	3.03208515146984e-29
PARP12	1.61689073977926	2.65905556749506e-31	3.04540584518011e-29
UGP2	-1.15092	2.94258432653429e-31	3.35908060645719e-29
KCNAB1	-1.86042	3.03688206450053e-31	3.45539617123251e-29
OBSCN	-3.31034	3.14622837091443e-31	3.5681509182452e-29
ADAMTS12	3.22441839350795	3.2056598294699e-31	3.6237486455407e-29
CALB1	6.33575295350145	3.64692611752029e-31	4.10922416290304e-29
CDCA8	1.63585750619852	3.67121770653151e-31	4.12325118994541e-29
ADAMTS2	2.94997744706265	4.43523575516392e-31	4.96532486455119e-29
ADHFE1	-2.85781	4.6184423225313e-31	5.1538559725504e-29
AC007392.3	-3.31711	4.73937745309417e-31	5.27191389087475e-29
GPR158	3.83786101342965	5.62779176066332e-31	6.24021737996862e-29
MTMR10	-1.1275	5.67753097613137e-31	6.27538399987193e-29
CDC25C	1.85571721566092	5.87996105901525e-31	6.47856342378905e-29
CGNL1	-3.3217	6.86738901676965e-31	7.54264616393908e-29
IFI6	3.11752788423254	7.23022502509146e-31	7.91618694020784e-29
CNGB1	4.10984825407305	7.85525603057958e-31	8.56744780820131e-29
CYP3A5	-3.42789	7.87426630273838e-31	8.56744780820131e-29
BCKDHB	-1.43196	7.9294848413244e-31	8.60065027166329e-29
HOXA10-AS	4.02314	8.00741099646548e-31	8.65819964794841e-29
TROAP	1.77633111964754	8.16475413478448e-31	8.80099828825979e-29
IBSP	4.28302852927185	8.93045008114542e-31	9.59665063195185e-29
DLG2	-2.94182	9.77685937031416e-31	1.0473874236807e-28
CASC1	-3.46078	1.07477247444017e-30	1.14786359639827e-28
SERPINE1	3.07201708684315	1.07927343697963e-30	1.14914566530029e-28
CCNB2	1.64006494612847	1.34845188082331e-30	1.43137344922638e-28
CAMK2N2	2.74955324540929	1.35820909169412e-30	1.43734850898219e-28
SVIL	-1.85978	1.38610756968736e-30	1.46242749253954e-28
AGRN	1.68491407027338	1.45256152532607e-30	1.52791041170024e-28
ZMYND12	-2.63467	1.47575853376333e-30	1.54763508644692e-28
RAD54L	1.59121826404641	1.49287445741646e-30	1.56088318269876e-28
KLF7	1.75584433481117	1.72616865524803e-30	1.79940161885541e-28
XRCC2	1.74186404924735	2.10689450239964e-30	2.18972375791189e-28
GBX2	3.88634500886465	2.25651527411883e-30	2.33824679461295e-28
HTN3	-11.1625	2.41216620638833e-30	2.49211842159711e-28
AC007879.7	3.00072530412169	2.48331641563881e-30	2.55803632080759e-28
ECT2L	-2.46181	2.77351960471141e-30	2.84854371909254e-28
ZNF106	-2.10986	2.7972062680023e-30	2.86442148920695e-28
C10orf107	-4.14473	2.9780669816022e-30	3.04068498822416e-28
IL17D	-3.1197	3.1865292239248e-30	3.24401719267222e-28
ITM2A	-2.56205	3.81759868000204e-30	3.87514091083472e-28
ST3GAL4-AS1	2.11107189178215	4.71407927914099e-30	4.77122378668174e-28
TPPP2	-4.07091	4.84480951710595e-30	4.88932559295877e-28
ADPRHL1	-2.93723	6.04602889637653e-30	6.08394763251854e-28
IDI2	-4.97353	7.138196836338e-30	7.16226510809165e-28
DTL	1.72613576517991	7.6614621596007e-30	7.66520482789706e-28
CSF2	4.43756953993081	8.50817947291302e-30	8.48794512058489e-28
IDI2-AS1	-3.15085	8.90424885660474e-30	8.8576923554402e-28
CIDEA	-4.43731	9.77061814650686e-30	9.69184079791821e-28
TTLL11-IT1	4.15706407113943	1.21538028478425e-29	1.20215611861742e-27
MRAP	-3.93177	1.3148218146637e-29	1.29683147651972e-27
COL4A5	2.12936389337457	1.42011687068842e-29	1.39672907024742e-27
CDC45	1.80830026553829	1.75214037627577e-29	1.71843018255756e-27
ADAMTS6	2.64649073891314	1.76435140936153e-29	1.72554559044215e-27
CA8	-3.7799	1.77546750409224e-29	1.73155327983136e-27
C16orf59	1.80856022331521	1.8381437490783e-29	1.78767181317484e-27
COL7A1	2.17598417783501	2.01112268293554e-29	1.95045288166481e-27
NDC80	1.76669	2.05416119747606e-29	1.98665917812566e-27
MRGBP	1.26074809730241	2.62403751127504e-29	2.52378768038848e-27
RPL3L	-3.95601	2.62240450151267e-29	2.52378768038848e-27
BIRC5	1.78891992161418	2.91408551226319e-29	2.79503347880076e-27
SELENBP1	-3.02068	3.2335126142513e-29	3.09289034863702e-27
NCAPH	1.55289754392423	3.31286722834436e-29	3.16011228189769e-27
CCL11	3.73491741482927	3.66548564656147e-29	3.48691840864292e-27
RP4-613B23.1	-1.8947	3.80339470229313e-29	3.59844547146033e-27
ORC6	1.70249698508559	4.01931023110224e-29	3.7924207131785e-27
WDHD1	1.44051	4.89422510907958e-29	4.60546582764389e-27
ERBB4	-4.74307	5.01108648006992e-29	4.70272231742842e-27
ENO3	-4.83305	5.16683257643298e-29	4.83584972617385e-27
ARHGEF38	-3.07553	5.42740281174341e-29	5.0661094824791e-27
FOLR3	4.64189006800411	5.67560056452498e-29	5.28361991591086e-27
SESN1	-1.3228	6.25637521377181e-29	5.80875242181048e-27
GALNT16	-3.56754	6.61321943048945e-29	6.12373566253594e-27
RPL29P19	3.46552535706529	7.28304159046997e-29	6.72609175213244e-27
SLC6A1	-3.26403	8.45474534611697e-29	7.7875362094115e-27
CYP3A4	-4.31906	8.74921519816727e-29	8.03750463204722e-27
CDKN3	1.66767181068544	8.8398084956117e-29	8.09935822083454e-27
SNX10	1.90495209993343	9.08999798481421e-29	8.30673122932484e-27
LPCAT1	1.73473513026614	9.27171949880147e-29	8.45061407826625e-27
LINC01468	5.01142406709098	9.45120598505098e-29	8.591713806306e-27
NME9	-2.55401	9.58409929899786e-29	8.68983295034397e-27
MSTN	-3.9546	1.08813654542329e-28	9.84042859792274e-27
METTL21EP	-5.47	1.24427727726977e-28	1.12233165706481e-26
RP11-736K20.5	-2.83953	1.25614353737721e-28	1.13010722327809e-26
RP11-559N14.5	3.07122839419753	1.27857802392811e-28	1.14732605822436e-26
E2F7	2.00353	1.30355985028506e-28	1.16673633180913e-26
RMND5B	-1.26602	1.32971630657292e-28	1.18709570887049e-26
ONECUT2	3.12506495717872	1.35525833117232e-28	1.20680381883444e-26
TRIP13	1.80109631974406	1.36284451290721e-28	1.21046319912985e-26
SLMO1	1.70670887412759	1.4440479991639e-28	1.2793236434323e-26
YEATS2	1.31417953185795	1.47586833176235e-28	1.30419562708045e-26
TMEM182	-2.5708	1.51290443414285e-28	1.33353908059624e-26
DNALI1	-2.77435	1.62014096094601e-28	1.42445575346609e-26
KIF26B	2.38404678435659	1.73016409932889e-28	1.5173582732074e-26
RORC	-3.3145	1.75885751237077e-28	1.53864678412596e-26
AL161668.5	-4.15554	1.83357057316161e-28	1.59998563021974e-26
FAM180B	-4.33137	1.93568609813442e-28	1.68486957196865e-26
TRAK1	-1.1375	2.08765825037528e-28	1.81261838661637e-26
LBX2	2.28890166577856	2.11150312173007e-28	1.82876129824069e-26
ECT2	1.57272174242112	2.20948743308335e-28	1.90887652500405e-26
GADD45B	-1.93615	2.28369539406336e-28	1.96810451819565e-26
AC010226.4	-1.78535	2.41904542185755e-28	2.07960257908183e-26
PLXNA1	1.30196551892943	2.82755671285504e-28	2.42480399190822e-26
ATP6V0A4	-3.88561	2.84454765712769e-28	2.43338122305196e-26
STC2	2.67515659752572	3.43756970909307e-28	2.93347707258562e-26
USB1	1.24301202653845	3.4938198576071e-28	2.9741888993229e-26
LINC00327	-2.51837	4.05763307946657e-28	3.44572221775092e-26
SLC38A3	-3.71479	4.31505277582041e-28	3.65540614344864e-26
GTF2IRD2P1	2.47292581227837	4.78749480337417e-28	4.04578171284171e-26
PCDHGC5	4.03315856555628	4.80368243125235e-28	4.04963223266133e-26
MAGI1	-1.54495	4.82680755477102e-28	4.05929851774064e-26
GPRASP1	-2.08971	5.32438605119685e-28	4.45622954674329e-26
SLC26A6	1.35145150342012	5.31738338189452e-28	4.45622954674329e-26
SPATA18	-2.31361	5.4658192999667e-28	4.5636314284638e-26
CTC-480C2.1	6.25315099313589	5.58757576719455e-28	4.65412979632566e-26
COL11A1	4.25173247000799	5.61875795365856e-28	4.66893307094344e-26
MGP	-3.10985	5.76433013072789e-28	4.77849243241793e-26
FKSG48	3.14563380282286	5.94962294235833e-28	4.92038056969335e-26
TSPAN12	-2.56377	6.03921298876836e-28	4.98263693435896e-26
KDELC1	1.50081057960716	6.20078611376993e-28	5.10384799345456e-26
ATP5A1	-1.08056	6.85806707615844e-28	5.6315405988351e-26
CDCA4	1.28426307962527	7.01555345615584e-28	5.74730646312889e-26
WDR66	2.06785833739461	7.32665778419695e-28	5.9880808467696e-26
CDH24	1.54045626374254	7.76596208584401e-28	6.33225999866114e-26
SHROOM3	-2.16956	8.64729151997484e-28	7.03441001988234e-26
TRIML2	5.51229112865839	9.26737043069854e-28	7.52125958707764e-26
FMO5	-2.06864	1.01082420545067e-27	8.18462008399441e-26
LMOD1	-2.90809	1.03793298745853e-27	8.38462014485931e-26
TNMD	-5.17271	1.06184613895062e-27	8.55793912496386e-26
AURKB	1.85275824654759	1.13821126571379e-27	9.15221746844271e-26
SLC38A7	1.00806596660215	1.14290093293493e-27	9.16875156267175e-26
C6orf58	-6.61469	1.16093967816018e-27	9.29205443092023e-26
CRACR2B	-2.91786	1.2199216696421e-27	9.7417460486076e-26
KCNIP2	-2.46019	1.22295554794547e-27	9.74362547204063e-26
NRIP3	2.33971213764691	1.22821905971155e-27	9.76321986346507e-26
SORBS2	-2.92788	1.26155875055508e-27	1.00053965872611e-25
OMG	-2.62488	1.3070239862399e-27	1.03424213929351e-25
C11orf84	1.37498494041822	1.55093555726785e-27	1.2244653808933e-25
RP11-863K10.7	-2.36963	1.5590355671858e-27	1.22807559598887e-25
HTR1D	3.60597238771681	1.61935631278275e-27	1.27271170975524e-25
PCCA	-1.29987	1.64006268251205e-27	1.28608248686987e-25
WDFY3-AS2	-1.61624	1.72629553571084e-27	1.35066138577178e-25
AC005532.5	-3.46368	1.78422549782462e-27	1.39285603492735e-25
ADAMTS14	2.32385681478176	1.79435568363569e-27	1.39763046615535e-25
NR3C2	-3.51892	1.81726141825978e-27	1.41231229463283e-25
PIF1	1.95187475444404	2.01648606453648e-27	1.56365245676986e-25
RP11-677M14.3	-2.12416	2.04701699802944e-27	1.58379979600869e-25
SALRNA1	-3.01826	2.2215893483733e-27	1.71505712510672e-25
KRT36	-6.98014	2.74269779089416e-27	2.11266612799916e-25
MMP14	1.50624125427793	3.0062760598123e-27	2.31058528861998e-25
LDHD	-2.57287	3.20192084075001e-27	2.45553475577958e-25
TMEM63A	-1.35892	3.25419442128508e-27	2.49013817946995e-25
CFL2	-2.21059	3.4290161213529e-27	2.61815908546368e-25
PDPN	2.19868	3.60222285971407e-27	2.74438935025525e-25
PPIAP26	5.06479220032283	3.66253198820436e-27	2.78424402256138e-25
CAPN3	-3.52711	3.72051674255283e-27	2.82216190469416e-25
PGM1	-1.43319	3.95831849005458e-27	2.99601684496153e-25
ULBP2	2.06795313933624	4.51751795861221e-27	3.41185298839482e-25
CLSPN	1.85347429148441	4.58873375655726e-27	3.45813729874576e-25
WDR54	1.74649023026969	4.68401898135791e-27	3.52232157395115e-25
HOXA13	4.70024171790656	4.8142239433181e-27	3.61243178953677e-25
RAD51	1.50499204934443	4.92342550781717e-27	3.68642808399291e-25
ATAD2	1.52858900207381	5.19829581895436e-27	3.88388552636339e-25
CHI3L2	-3.58299	5.74735452944161e-27	4.28491740153252e-25
KPNA2	1.23206936304666	5.84430482064243e-27	4.34788805428007e-25
KIF18A	1.66154631252134	6.05266513145576e-27	4.49329726827069e-25
RP6-191P20.5	2.83110899826385	6.35923736964602e-27	4.71084186168012e-25
FOXL2	3.83015236737599	6.47842621431416e-27	4.78894618903983e-25
PEBP1	-1.02053	6.52970245239983e-27	4.81662394672045e-25
ERICH3	-4.65317	6.73854660211844e-27	4.95304486265866e-25
C9orf152	-4.4806	6.74309465175117e-27	4.95304486265866e-25
PLOD3	1.57774393954412	6.76673275148372e-27	4.95994387807176e-25
CAPN5	-2.07388	6.8465687962486e-27	5.00791986930646e-25
MCM2	1.63974	7.78728832012648e-27	5.68406745161098e-25
CTD-2066L21.3	4.60980026167167	8.3988287019849e-27	6.11761545851482e-25
TNFRSF11A	-2.11541	8.50717693490749e-27	6.18359873366751e-25
RFC4	1.61082003148213	9.9174904383715e-27	7.19369301234959e-25
FYCO1	-1.84162	1.00035408731004e-26	7.24102458583656e-25
UHRF1	1.62739882104935	1.01650038626023e-26	7.34263359925779e-25
DPCR1	-4.59099	1.04159876714407e-26	7.50835285210248e-25
ACSM6	-4.00039	1.07906633797151e-26	7.76236625808972e-25
MELK	1.76418709859022	1.19779951342251e-26	8.5987186925426e-25
CYP27B1	2.60504432924793	1.20221129108993e-26	8.60494603011975e-25
TMEM72	-5.17006	1.20360993671721e-26	8.60494603011975e-25
CREG2	3.41012565368958	1.22977287198751e-26	8.773975836883e-25
CSMD2	3.17652584388046	1.34310377683357e-26	9.5629538237248e-25
GPR39	2.64414746697458	1.37277813458905e-26	9.75428904326263e-25
P3H1	1.71087775060537	1.39503388752853e-26	9.8922392794462e-25
PMEPA1	2.13881825400986	1.54819717356252e-26	1.0956012396733e-24
PDE6A	-3.20211	1.61913539410352e-26	1.14347742426983e-24
DEPDC1B	1.64136034807293	1.64979955855332e-26	1.16277472125812e-24
CCDC160	-4.9756	1.78500041986196e-26	1.255522416532e-24
CFD	-2.56113	1.87718505836665e-26	1.31770064873289e-24
RP11-757O6.6	-4.53088	1.90846571634068e-26	1.33696279367874e-24
SCG5	2.85458257091054	1.9396909706906e-26	1.35610884591435e-24
GS1-600G8.5	4.60645419935094	1.99078028072255e-26	1.38903801671176e-24
ALPP	6.03173497066977	2.04658801114327e-26	1.42512109567951e-24
AC131097.4	-4.53951	2.05707000661641e-26	1.42956100639448e-24
FAM3D	-4.27011	2.14607804842869e-26	1.48844620342912e-24
CSN3	-8.10072	2.16277631807441e-26	1.49704538899397e-24
MYLK4	-2.74037	2.21652859142316e-26	1.53120785649961e-24
METTL11B	4.82128066705213	2.26925681041055e-26	1.56452899738741e-24
SH2D2A	2.11537867447963	2.59552652134198e-26	1.78593768564356e-24
KHDC1L	3.95001076361452	2.82514368215834e-26	1.94009916334728e-24
FAM47E	-2.42557	3.05488006530849e-26	2.09373541798909e-24
COL1A1	3.11718815693901	3.09736577667411e-26	2.11868338401694e-24
KIF3C	1.69649942647149	3.20909052433555e-26	2.19080205462335e-24
STX1A	1.72616525415365	3.25330169814968e-26	2.21663806701521e-24
KNTC1	1.29453614437592	3.28116578445866e-26	2.23125681870112e-24
CYP2F1	-5.863	3.49577710808634e-26	2.3679469177479e-24
SLC5A5	-4.42831	3.53389712520534e-26	2.38912031472378e-24
SORBS1	-2.83041	3.64253829368531e-26	2.45779565448142e-24
LINC01234	6.31213606295586	4.23911074984415e-26	2.85479920652464e-24
TONSL	1.51447673789347	4.78867904949347e-26	3.21867641826668e-24
UBE2D4	-1.21626	4.94792497733721e-26	3.31292122953749e-24
CCNF	1.32889186965329	4.94598809819787e-26	3.31292122953749e-24
ATP2A1	-5.37234	4.98137907990586e-26	3.32891891410906e-24
DUSP9	3.12540504537701	4.99884931727169e-26	3.33419418926146e-24
TENM2	2.52601219820341	5.1732763504944e-26	3.43736570028938e-24
RP11-1103G16.1	7.03936317102486	5.16443159254735e-26	3.43736570028938e-24
CA4	-4.27109	5.19369403267508e-26	3.44435895496473e-24
NCAPG	1.49475902229259	5.53819763966648e-26	3.66584462395946e-24
MAP1LC3C	-3.01264	5.72525109351452e-26	3.78246807064317e-24
RP11-443B20.1	1.52397556340493	6.0040280103778e-26	3.95913339464629e-24
PYGM	-5.64867	6.02420412103959e-26	3.96492844767931e-24
ACAD8	-1.12358	6.28487629078939e-26	4.12868939276253e-24
COL4A6	2.82690022897556	6.54132493144057e-26	4.28906422105398e-24
GS1-120K12.4	4.46115	6.60776370534505e-26	4.32448325054509e-24
C10orf55	1.77378446120726	7.52627862026965e-26	4.91636853136826e-24
SGK2	-3.48826	7.78890562964292e-26	5.07839564245838e-24
ACTN3	-4.3818	8.41566031661361e-26	5.47678589240254e-24
NXPE4	-5.75248	8.46979584608219e-26	5.48128033407144e-24
IFI44	2.35481677623144	8.46805642495452e-26	5.48128033407144e-24
KCNB1	-3.67485	8.44563972865015e-26	5.48128033407144e-24
IL17RD	-1.93105	8.63310847560141e-26	5.57660366966631e-24
POSTN	3.36112856403618	8.82094516535226e-26	5.68738607077906e-24
RP11-890B15.2	3.41999935493835	9.29423704021748e-26	5.98146859573479e-24
TM4SF19	2.62638747687688	9.68696288973227e-26	6.22271193601122e-24
MYH7B	-3.06196	1.03437300806686e-25	6.620177393725e-24
IQGAP3	1.60885114688662	1.05873075349513e-25	6.7636382833835e-24
E2F1	1.84458937877519	1.17038051895348e-25	7.46321218468922e-24
FAM174B	-1.94279	1.26439170456626e-25	8.04795721716333e-24
GDF5	-3.81012	1.27450920899897e-25	8.09755239593377e-24
HINT3	-1.04462	1.38833445516255e-25	8.78866195007172e-24
IL24	3.48596333814157	1.39701184647855e-25	8.8275429144907e-24
KLB	-2.53142	1.40228533132828e-25	8.84481311247405e-24
NDE1	1.20652999767265	1.43228165138501e-25	9.01767635737286e-24
CRISP3	-6.34986	1.49864289258844e-25	9.40148641283816e-24
PDE4DIP	-2.48368	1.4972689568448e-25	9.40148641283816e-24
CRYM	-3.51376	1.57423571501388e-25	9.85794332547454e-24
NRM	1.18674222862423	1.59405496531638e-25	9.96413136937528e-24
PARK2	-2.7838	1.59983309562379e-25	9.98232775812426e-24
SCIN	-2.95585	1.64259069865682e-25	1.02307836055697e-23
DNAH7	-3.05771	1.65347198994042e-25	1.02801668345992e-23
FEN1	1.26901189050359	1.69554383895165e-25	1.0522950060745e-23
LRTM1	-5.62842	1.74556742213445e-25	1.08141318392269e-23
NEK2	1.63784361837415	1.77518968490853e-25	1.09781135451972e-23
ADH4	-4.34914	1.87138320040639e-25	1.15524732071896e-23
ZIC2	3.00626	1.8769247355383e-25	1.1566174958803e-23
COL13A1	1.89406454743484	1.93528171545366e-25	1.19047179305566e-23
FBN2	3.42322776842586	1.99748438180868e-25	1.22656814323514e-23
KCNK5	-2.12339	2.00343348977768e-25	1.2280553488308e-23
HCG22	-4.70325	2.08859875784043e-25	1.27800954220967e-23
MYO1B	1.72060206684285	2.16162246637117e-25	1.32037209494114e-23
NBEA	-3.03118	2.18391228917876e-25	1.33165103629312e-23
HOXC10	3.84581888034569	2.19019334502418e-25	1.33314618345641e-23
CLIC5	-3.54485	2.36222979407745e-25	1.43535348587076e-23
GNMT	-2.38131	2.5800726481812e-25	1.56498936222517e-23
FAM72A	1.57567602440221	2.62696338134898e-25	1.59066059214656e-23
COL5A3	2.20464336700811	2.65638367982299e-25	1.60568247535412e-23
MYOC	-6.8981	2.70815140013752e-25	1.63413704156998e-23
LLNLR-268E12.1	-3.48828	2.71467640206222e-25	1.6352402818443e-23
TRAM2	1.50033223079127	2.75903127170935e-25	1.65908794105534e-23
APBA2	2.28998	2.8615872659555e-25	1.71779110066849e-23
RP11-54H7.4	3.39882310881701	2.93154382422748e-25	1.75675664936537e-23
HAGLROS	3.17891858351937	2.94427067547874e-25	1.76135175443545e-23
BST2	2.59191387697301	3.04211940437524e-25	1.81676623159747e-23
EXTL1	-4.34269	3.27140021802265e-25	1.95034831148792e-23
SIRT2	-1.03216	3.31015403880884e-25	1.97007919947363e-23
FOXD1	2.23579	3.349000710748e-25	1.9897979137562e-23
CRAT	-2.54669	3.39807204648017e-25	2.01551404501363e-23
EIF5A2	1.71621120398741	3.64736839721533e-25	2.15970111370487e-23
KAT2B	-1.84318	3.89425233173913e-25	2.30197255406046e-23
RP11-465L10.10	3.34772154985546	4.06303008737058e-25	2.39361283505891e-23
ENPP4	-2.84687	4.18529593168762e-25	2.46147716982378e-23
C19orf40	1.12415979226024	4.22919491277904e-25	2.48310083099878e-23
MYH15	-3.53075	4.2395334513243e-25	2.48498040698246e-23
CTD-2510F5.4	1.79419471493464	4.36235848576631e-25	2.55267622519203e-23
GPR176	2.35545005133224	4.54301793240282e-25	2.65393045893404e-23
CLYBL	-1.75642	4.92858796586652e-25	2.87434919945686e-23
LYRM7	-1.0899	5.0025297692531e-25	2.91259329391447e-23
MYLK3	-4.89346	5.02423670894048e-25	2.92034807170585e-23
PDK4	-4.21153	5.07474797997395e-25	2.94479167364588e-23
RNASE10	4.27264589442484	5.15670725234867e-25	2.98737231955114e-23
KY	-3.82126	5.68632890019128e-25	3.28871949033156e-23
RSPH4A	-2.49069	5.78827429427364e-25	3.3421284594316e-23
POPDC2	-2.89906	6.30413536576276e-25	3.63395829519473e-23
RP5-1011O1.2	3.61058256423115	6.4090358397445e-25	3.68435045110096e-23
ZNF707	1.13157501289004	6.73248898603152e-25	3.86169800702898e-23
TGFBR3	-2.49358	6.79703651251812e-25	3.89230954368986e-23
TCEAL2	-4.19302	7.00938606212413e-25	4.00732010714246e-23
CAP2	-2.45646	7.20785212335206e-25	4.11402930129096e-23
ITGA6	2.03786947863934	8.28064095521767e-25	4.71089993689238e-23
SUN3	4.43432631647516	8.86395788032707e-25	5.03452563653095e-23
CA3	-4.97461	9.02555608695496e-25	5.11796068859138e-23
PPP1R12B	-2.24563	9.37480119282937e-25	5.30735696147545e-23
PHKG1	-3.51844	9.54358107617177e-25	5.39413737547196e-23
CARNS1	-2.97429	9.67544089751983e-25	5.45980268604454e-23
RNF180	-2.3338	1.02170615623607e-24	5.75610732065878e-23
MYH16	3.03366949909485	1.08245942021702e-24	6.08852821222875e-23
FRMD3	-2.26463	1.10429528314801e-24	6.20133046344585e-23
KRT33B	-4.81184	1.11870601669243e-24	6.27213967523032e-23
CSAG3	5.05984605809238	1.12535711932754e-24	6.29928598450593e-23
HS1BP3-IT1	3.85301359664737	1.15539017510602e-24	6.45701761262702e-23
PIGR	-5.95396	1.17850959741104e-24	6.57566805337503e-23
HOXD13	3.99630979670439	1.18578772316598e-24	6.60569138519521e-23
HOXA11-AS	4.67361936672912	1.29303166217656e-24	7.19161076389795e-23
PEBP4	-5.07969	1.36301905941859e-24	7.56877744685441e-23
HKDC1	3.97626484347684	1.42510797936699e-24	7.90095294866569e-23
TBC1D31	1.07644902343994	1.44161103507087e-24	7.97974108236287e-23
DUXAP8	3.25508	1.48554283675179e-24	8.20986427733127e-23
COL4A2	1.85933855026582	1.53723366032921e-24	8.48207042023489e-23
GSG2	1.42729	1.54437180512035e-24	8.50797359792332e-23
ZBTB16	-3.86232	1.75839481300797e-24	9.67172704652424e-23
MMP3	3.66864379000926	1.79174131137486e-24	9.83959893346031e-23
FOXD2	1.65629	1.8345444762108e-24	1.00587929178317e-22
KIFC1	1.41151410177759	2.13884073827314e-24	1.17088078591912e-22
SMPD4P1	3.96097744090793	2.20286882749857e-24	1.20403899477265e-22
DBF4B	1.23152534829555	2.60346606803478e-24	1.41854269312624e-22
ISOC1	-1.13557	2.98262221251328e-24	1.62259308707929e-22
ABHD1	-2.57434	3.01796978119391e-24	1.63770932497767e-22
STK39	-1.27938	3.01981614336578e-24	1.63770932497767e-22
KIAA1324	-3.8445	3.05271210358568e-24	1.65297476377205e-22
FN1	3.29461008232278	3.09842285856974e-24	1.67512094203141e-22
LSMEM2	-3.67917	3.18651492149153e-24	1.72007581428792e-22
FANCB	1.44241533855173	3.23212344882708e-24	1.74199446002806e-22
ACO2	-1.14202	3.26224139027088e-24	1.75550940471501e-22
TMEM56	-3.00354	3.28888610208805e-24	1.7671164724753e-22
TACC3	1.37145774872697	3.57982459920488e-24	1.92047385316666e-22
CACNB4	-3.18987	3.73684281792808e-24	2.0016254829508e-22
PLEK2	2.00267	3.76876590711622e-24	2.01562400288887e-22
DDX60L	1.89426181540713	3.81675095058952e-24	2.03815671543981e-22
SETMAR	-1.31277	3.98146968307741e-24	2.12286110192506e-22
SLC25A20	-1.24163	4.04427479246222e-24	2.15305069494124e-22
CENPE	1.54441282999767	4.33079968637299e-24	2.30206797985418e-22
ATP5G1P4	2.44473866608658	4.68749708921583e-24	2.48787478895164e-22
CKAP2L	1.58552422138434	5.00126932960172e-24	2.65036825340553e-22
HIST1H2AG	2.11963989211045	5.14421173884164e-24	2.72197598953267e-22
FST	2.56876958348519	5.41196174905013e-24	2.85930610343973e-22
LY6K	2.25834721925808	5.58643732152132e-24	2.94701497308194e-22
CHPT1	-2.20357	5.64338775158977e-24	2.97255418074283e-22
FAM72B	1.71526406197416	5.67984106443418e-24	2.98723604743814e-22
LINC00944	2.52351143615142	5.72393906237108e-24	3.00588818000866e-22
TMEM132A	1.60847560531229	5.77421145433598e-24	3.02772168984361e-22
ADH1B	-5.5276	5.91060849068867e-24	3.09458129053094e-22
MAGEA4	6.68544248288707	6.05553456184451e-24	3.16095272623299e-22
FAXDC2	-2.31118	6.05218680681947e-24	3.16095272623299e-22
RNF157	-2.53676	6.12862424431256e-24	3.19431602266812e-22
GINS1	1.41549484088438	6.18185278382206e-24	3.21724317450423e-22
MICAL2	1.8925	6.33297475566574e-24	3.29097286668678e-22
PDE8B	-1.49226	6.3429114918507e-24	3.29122428333481e-22
BUB1B	1.47853547893031	6.69727724669629e-24	3.46992711158073e-22
LSMEM1	-2.33111	6.87969474604839e-24	3.5591431199579e-22
EIF2AK2	1.24004483559927	7.2393616493448e-24	3.73411636363315e-22
FANCI	1.32830636779842	7.53942758452549e-24	3.88313979601219e-22
CHEK1	1.22162	8.11388267748521e-24	4.17283682691289e-22
ANGPTL1	-3.57928	8.73407585217917e-24	4.4851669460962e-22
RSAD2	2.91876691954999	9.01181273803425e-24	4.61418064853145e-22
RP5-875H18.4	-3.91284	9.42226036364427e-24	4.81725167519828e-22
RP11-275I14.4	-2.34065	9.46340280240999e-24	4.83119201424499e-22
CTD-2066L21.2	5.51160719797584	9.50387345813496e-24	4.84474908040827e-22
WTAPP1	3.01122341631645	9.76487485947078e-24	4.97052116933033e-22
RP11-108K3.1	2.19700867948051	1.01921368967629e-23	5.1804325596291e-22
GJB1	-5.02314	1.08994963022916e-23	5.53189158537734e-22
KRT76	-5.82813	1.10356636195972e-23	5.59284862072074e-22
PSRC1	1.42115	1.10588620077229e-23	5.59645928085593e-22
FAM63A	-1.33852	1.11231894924124e-23	5.62084308501194e-22
ELF4	1.28163562402124	1.1295996051681e-23	5.69989412364316e-22
GREM2	-3.58613	1.17895538562221e-23	5.94033135473352e-22
RP3-323A16.1	3.67628754895457	1.26003194159398e-23	6.33967227030024e-22
WNT2	3.25654	1.34426077401012e-23	6.75369803300294e-22
AC010677.5	4.00067	1.45219122436568e-23	7.28543830817577e-22
SLC4A4	-3.49011	1.48788926006023e-23	7.45378998093769e-22
RAD51AP1	1.64323193823102	1.49908254153136e-23	7.49907425984159e-22
RP3-414A15.10	-3.28898	1.54617658496374e-23	7.72356243309647e-22
RNF123	-1.25318	1.55382573101862e-23	7.75065193078442e-22
TMEM92	2.39282	1.57875022015425e-23	7.86371193349222e-22
PPP1R18	1.06725145350561	1.64111696101006e-23	8.16268131878389e-22
ACSS3	-2.61064	1.81823735574524e-23	9.01788746652164e-22
USP13	-2.19268	1.89291655882542e-23	9.37491832555118e-22
TIMELESS	1.13644223082235	1.91046195016288e-23	9.44837410778709e-22
KRTAP3-2	-7.34281	1.93412262804788e-23	9.5518223462047e-22
KIF20A	1.57734160451873	1.98120061825019e-23	9.77046202912418e-22
CFAP61	-3.00254	2.0309535312653e-23	1.00016561666286e-21
NWD1	-3.36106	2.03779281895276e-23	1.00211627934292e-21
MYHAS	-3.95245	2.10239278553519e-23	1.03242608764427e-21
FAP	2.60052058017141	2.23933118396736e-23	1.09812385679143e-21
ANLN	1.68047123432107	2.28226100879753e-23	1.11760170946981e-21
EPHB2	2.25704	2.41264759433973e-23	1.17979145073211e-21
SPRY4	1.58464597742756	2.45628085871691e-23	1.19944362774119e-21
ADAMTS20	4.93544300554116	2.59850183532319e-23	1.26711538375977e-21
RP11-875O11.3	2.71894420138133	2.6257398139824e-23	1.27860675669126e-21
ACSBG1	-3.10013	2.64376847107284e-23	1.28558780527015e-21
CSAG1	5.60823	2.6786983165259e-23	1.30075647540421e-21
WNT7A	2.96105	2.93491201687728e-23	1.42318707091387e-21
CEBPB-AS1	-1.91222	3.08537660643015e-23	1.49406894723336e-21
FAM124A	-2.02106	3.12897744706998e-23	1.51307788575883e-21
KLHL33	-4.75542	3.16739399798043e-23	1.52953060787357e-21
TAC1	-4.89688	3.21835414434635e-23	1.55198665157489e-21
CYCSP6	4.85577152980625	3.28440324289852e-23	1.58164685626553e-21
RHOT1P1	-4.94646	3.67084772006383e-23	1.76530255620804e-21
F10	-2.44151	3.69613962467025e-23	1.77501370085716e-21
PPP4R4	2.70229207402041	3.71476839074371e-23	1.78150263168765e-21
HOMER3	1.60804800551387	3.80001110032738e-23	1.81824104968632e-21
CYP27C1	2.38358960535619	3.80181946799448e-23	1.81824104968632e-21
HTR7	2.57398445183825	3.92518664607165e-23	1.87466698842629e-21
CAGE1	2.32111	4.24678942153553e-23	2.02548585328223e-21
ADSSL1	-2.44697	4.29556154587126e-23	2.0459448200082e-21
LRRN4CL	-2.5342	4.57669307939357e-23	2.17686779979844e-21
CTD-2532K18.2	4.18572802701501	4.65426847108095e-23	2.21074577568384e-21
FITM1	-3.86177	4.72419894181397e-23	2.24090510295827e-21
FANCA	1.32331425788317	4.78805172149031e-23	2.268103357648e-21
MT-ND1	-1.70798	4.79908732811307e-23	2.27024216715914e-21
ASF1B	1.47542907017004	4.90236239876048e-23	2.31595049711864e-21
CCL14	-3.49424	5.00046190975538e-23	2.35909325625953e-21
ESRRG	-4.06921	5.12362121473538e-23	2.41392584348365e-21
OSR1	-2.83581	5.3218963624414e-23	2.50395223852868e-21
MUC5AC	-6.33735	5.33920770196598e-23	2.50870707907354e-21
LCN6	-2.95283	5.66943992061978e-23	2.65670107289662e-21
MAPT	-3.32698	5.73005315875825e-23	2.68149544124309e-21
FHIT	-2.09798	5.76046399017684e-23	2.69210838585218e-21
SOX9-AS1	-2.76822	5.78122749550983e-23	2.69819031784405e-21
PLCB4	-3.07795	6.1110235225053e-23	2.84829325278537e-21
TREM1	2.94330426652988	6.15727482449002e-23	2.86601387118007e-21
MEIS2	-1.46009	6.30898611276995e-23	2.93270987300816e-21
EFNB1	1.38924383264164	6.5887854642636e-23	3.05868991345688e-21
S100A1	-3.63931	7.16243143963878e-23	3.32056425344745e-21
RAET1K	3.26296549671769	7.22545484712994e-23	3.34532794431547e-21
KRT222	-3.30493	7.41300270327904e-23	3.42760312244444e-21
ARHGEF39	1.78775359314316	7.51963163961094e-23	3.47229462594608e-21
METTL7A	-2.335	7.63144928630557e-23	3.51926052716955e-21
RP11-757G1.6	-3.12207	7.78474248683178e-23	3.58520342809553e-21
KIAA1244	-3.149	8.59894887138123e-23	3.95494851855853e-21
ARHGAP11A	1.32846413995637	9.32735844470963e-23	4.27866454505211e-21
MIR133A1HG	-5.45434	9.44904839889504e-23	4.32878313295169e-21
AC108676.1	3.80749613743562	1.01545435266149e-22	4.64587045947635e-21
NNT	-1.65294	1.02493414408391e-22	4.68308820138705e-21
LAMP5	2.73429109140692	1.02900246613191e-22	4.69551492310808e-21
LINC01091	-2.53775	1.05758857191115e-22	4.81964153249091e-21
CCER2	-3.82863	1.06209748249282e-22	4.83386248992845e-21
CENPF	1.51004102360361	1.06349915388774e-22	4.83392298184195e-21
TPM2	-2.95393	1.16019810564337e-22	5.26657333040224e-21
CUTC	-1.20238	1.19495470409099e-22	5.41728358493957e-21
AC090616.2	-2.29845	1.19983579207588e-22	5.43233846199036e-21
LINGO4	-3.83423	1.23218598922149e-22	5.57156098528892e-21
LINC01179	5.31078584574328	1.31145181929597e-22	5.92228508332395e-21
CGB8	5.72456410471536	1.33758560958982e-22	6.03247644677315e-21
SYNM	-2.69911	1.53760761573227e-22	6.92559952871288e-21
BMP8A	2.57124176617087	1.7456940439821e-22	7.85269115365952e-21
CTD-2377D24.6	3.85258347368058	1.75560691192964e-22	7.88709236808442e-21
BOC	-2.04163	1.78609070627842e-22	8.01370104645566e-21
C1QTNF7	-2.96295	1.79853312952849e-22	8.05914130898244e-21
RTN2	-1.90271	1.81076515956634e-22	8.10352320830607e-21
MITF	-2.20945	1.96217783854631e-22	8.76985183628585e-21
SCN7A	-3.71492	1.966789528052e-22	8.77919371771621e-21
FAM149A	-2.46572	1.9719347392431e-22	8.7908901173146e-21
LINC01116	2.29194550603406	2.06074799610293e-22	9.17507199236774e-21
MAGEA11	6.62873680888542	2.10580721454849e-22	9.36371517100063e-21
HIST1H2AI	2.71404	2.34886746371214e-22	1.04311885821512e-20
PARP14	1.49762860357637	2.36533958274664e-22	1.0490959013056e-20
INMT	-2.43443	2.42459147112824e-22	1.07400764949456e-20
ENO2	2.29509215214405	2.45396027509751e-22	1.08563576744689e-20
FGD6	1.29378797851928	2.52316254746355e-22	1.11483439612993e-20
AZGP1	-4.75996	2.5749032487881e-22	1.13625356670539e-20
ATP2A3	-2.02612	2.58125045672343e-22	1.13761262217392e-20
TYRP1	-4.2637	2.70122422538071e-22	1.18898260246625e-20
LINC00950	-2.93072	2.71451572889277e-22	1.19332442086944e-20
HMMR	1.60823867114324	2.75473460811698e-22	1.20947786697111e-20
HMGB3	1.45429208497513	3.02319826269377e-22	1.3256762457457e-20
CTD-2587H24.5	4.66116936899077	3.02826812047159e-22	1.32622907107496e-20
ASB16	-2.556	3.03614879693439e-22	1.32800995807619e-20
RHEBL1	1.84777491977939	3.10733389187782e-22	1.35744095500013e-20
KNSTRN	1.10855614796717	3.1302062951708e-22	1.36571920525015e-20
LRRC26	-6.02663	3.30213056206761e-22	1.43892715618909e-20
ITGA3	1.83358801504891	3.31137560176132e-22	1.44096874328014e-20
PAX9	-2.54557	3.42862040701954e-22	1.48845731560099e-20
MYOM1	-4.21283	3.48176398550471e-22	1.50964603590682e-20
KCNJ16	-4.97964	3.48932426481626e-22	1.51104232497647e-20
PSMC3IP	1.28469329664954	3.55583979139667e-22	1.53793383872122e-20
ORC1	1.47372265219034	3.65344626479754e-22	1.57818906453419e-20
OR7E47P	-3.34014	3.98580975836569e-22	1.71962748893455e-20
C16orf74	1.80473680512429	4.03696695551853e-22	1.73954305062238e-20
WFDC2	-4.77858	4.06633819199732e-22	1.75003333536181e-20
SHOX2	2.27048856374605	4.08353415123361e-22	1.75526430300618e-20
C6orf195	-2.44318	4.11877690598317e-22	1.7682300312653e-20
QSOX2	1.06609801948661	4.21732776158737e-22	1.80830912161561e-20
LINC01232	1.48612856612538	4.26335815286746e-22	1.82579754991865e-20
HAUS8	1.15102598252343	4.53452270902879e-22	1.93953903145277e-20
RP11-237N19.3	-3.86783	4.56929454925956e-22	1.95201384443644e-20
PTGFRN	1.30678344713945	4.73888378898972e-22	2.02198182452518e-20
NFIA	-1.20921	4.79727073229897e-22	2.04438892394679e-20
LINC01561	4.61174	4.8180090779897e-22	2.05071665120253e-20
ZYG11B	-1.00501	4.83030652266201e-22	2.05344056409674e-20
RP4-694A7.2	4.33659477878921	5.05392656228186e-22	2.14588489169473e-20
TUSC5	-4.75406	5.07351916904348e-22	2.1515799867063e-20
PPARGC1A	-3.24519	5.09440918034763e-22	2.15781075951537e-20
TSGA10	-1.39984	5.11852816922785e-22	2.16539240908877e-20
DPF3	-2.41132	5.14021321472106e-22	2.17192722690465e-20
ARHGEF10L	-1.36786	5.28373436468544e-22	2.22986399242731e-20
PKIA	-3.26567	5.34777184300536e-22	2.25415704912733e-20
SLC25A25	-1.68608	5.74153806610365e-22	2.41720835365817e-20
TCHH	-4.62472	5.79734262239749e-22	2.43775456623204e-20
FSTL3	2.27812019953435	5.81890165113697e-22	2.44386850166026e-20
SEMA3G	-2.07346	5.95536454180538e-22	2.49816779821733e-20
RP11-397A16.1	3.50425463982099	6.04651724291684e-22	2.53335247709549e-20
WWC1	-1.44398	6.37488953685387e-22	2.66452015611814e-20
LAMB3	1.90134	6.42243886598864e-22	2.6811757073996e-20
SKA1	1.45693253588133	6.47415056182863e-22	2.69952694743937e-20
GPX3	-2.64697	6.49256892362812e-22	2.70396856715263e-20
DNMBP-AS1	-2.40266	6.85504195985313e-22	2.84471985597385e-20
AMIGO2	2.23127275164144	6.97546429930092e-22	2.89124691081857e-20
LRRTM1	-5.40172	7.07660713143979e-22	2.92968169435599e-20
GLRB	-2.76766	7.15052862845931e-22	2.95676906481078e-20
FA2H	-3.21115	7.2745873791235e-22	3.00449951101949e-20
MARVELD1	1.36614623117339	7.43516410301067e-22	3.06718138121472e-20
RP11-284F21.10	3.31277083251842	7.71656677634711e-22	3.17949947280565e-20
C1orf115	-2.12489	7.89990604720449e-22	3.25119419439147e-20
RAC2	1.63762	7.92203452935458e-22	3.25645190328853e-20
ADAMTS9-AS2	-2.3851	8.10339711034067e-22	3.32707520272088e-20
PRRT3	-1.4208	8.20892715809735e-22	3.36643364974647e-20
SLC25A5P5	2.80030513996312	8.52541612622578e-22	3.49211074431533e-20
COL3A1	2.92699	8.66910486633995e-22	3.54679464314169e-20
PLOD1	1.35475857449241	8.68077036493445e-22	3.54739884736998e-20
CENPN	1.14892309382707	8.86187432958731e-22	3.61716153028419e-20
MOGAT1	-4.83247	8.96706601107905e-22	3.65581191226861e-20
TMEM194A	1.26558768540839	9.17253371877152e-22	3.73520592381834e-20
CAND2	-3.13728	9.51995389562403e-22	3.87215227551334e-20
HIST1H3G	2.75752939211035	9.77740219734988e-22	3.97222651464563e-20
TOP2A	1.49686198209005	1.06581574299928e-21	4.32500078368368e-20
XXyac-YX65C7_A.3	5.98231807955325	1.07311612596366e-21	4.34955578087039e-20
BSND	-4.47799	1.1308012194693e-21	4.57803558817009e-20
SLC25A23	-1.70241	1.18664698036022e-21	4.79854679619067e-20
HLA-V	2.58381493124114	1.20548281735631e-21	4.86905977400171e-20
RP11-60A8.1	-3.365	1.22755412397565e-21	4.95246256482738e-20
TRPV6	-3.82032	1.23598922392823e-21	4.98072185295246e-20
RP11-57H12.3	-2.75954	1.27773408666052e-21	5.14299048500107e-20
SLC11A1	1.93687	1.28995341176911e-21	5.18617874567725e-20
SLC2A1	1.94365817970556	1.29157435072379e-21	5.1867063632238e-20
C1QL1	2.81847259451867	1.36668909700553e-21	5.4820292961338e-20
TMEM220-AS1	-2.03659	1.37454053157699e-21	5.50717809987527e-20
HOTAIR	3.31116877505222	1.37747330556871e-21	5.51258483677997e-20
RP11-10L7.1	-2.54532	1.4166047764474e-21	5.66267835838912e-20
GADL1	-4.02836	1.42942062445362e-21	5.70735526165155e-20
CNTD2	3.1032	1.45325633269872e-21	5.79587923660609e-20
SLC2A6	1.89510962449234	1.4757756633218e-21	5.87895666703375e-20
RACGAP1	1.11098680702249	1.52417535754339e-21	6.06482439126724e-20
HOXA1	1.97143258830247	1.56455284857986e-21	6.21838316541152e-20
TMEM132C	-3.90042	1.66811124564503e-21	6.62242066586351e-20
KRT32	-3.40488	1.68055784161357e-21	6.66423489424368e-20
KRT17P4	-3.75379	1.69485888343213e-21	6.70666384793148e-20
PRH1-PRR4	-2.53625	1.69510991359959e-21	6.70666384793148e-20
MAPKAPK3	-1.14733	1.74707296840634e-21	6.89895192651541e-20
FAM47E-STBD1	-1.89208	1.74767372237315e-21	6.89895192651541e-20
PHLDB2	1.69067901377572	1.75999019436334e-21	6.93970312538488e-20
POLQ	1.54876368720984	1.80030786611019e-21	7.09064694280073e-20
GAMT	-2.32731	1.95086206250298e-21	7.6749338339171e-20
CCNG1	-1.14611	2.06518393540348e-21	8.11552021207032e-20
CKS1B	1.41035263759023	2.11436962332915e-21	8.29943711109931e-20
FHL1	-3.50598	2.16485293110619e-21	8.48802753404553e-20
OSTN	-4.67421	2.21475710621109e-21	8.67392555308789e-20
P4HA3	2.51414075259048	2.23211266089622e-21	8.7320748892611e-20
FHL3	-1.63431	2.31715590103715e-21	9.05459225661174e-20
TERT	2.72829697494616	2.33811349364102e-21	9.12624411525777e-20
PRAME	5.08911759973446	2.3701838325347e-21	9.24106276566188e-20
MYZAP	-2.45784	2.38160121821945e-21	9.27519123207455e-20
RP11-113I22.1	-5.77492	2.41788444408635e-21	9.40597571952562e-20
MMP10	3.78752488665384	2.62150177944347e-21	1.01753430830416e-19
ARPC1B	1.28077	2.72344078853308e-21	1.05592469860085e-19
SMDT1	-1.19967	2.76235196856095e-21	1.06981989420897e-19
KIT	-2.47847	2.78048165096513e-21	1.07564477379615e-19
C6orf141	2.33761	2.85366722647495e-21	1.10273176275447e-19
CLU	-2.82409	2.89654806857463e-21	1.11806113196855e-19
FAM64A	1.74220980242468	2.93090592808826e-21	1.13007033995846e-19
ADAMTS7	1.96604	3.03521033643571e-21	1.16899245889029e-19
RCAN2	-2.3901	3.1258343356937e-21	1.20256545929113e-19
XRCC3	1.1846	3.14387717510784e-21	1.20817187202792e-19
C18orf54	1.40043333800836	3.18716830142601e-21	1.22345797961135e-19
CTD-2547L16.1	-1.66554	3.22575160130987e-21	1.23690521478861e-19
LINC01554	-3.27637	3.24624356714707e-21	1.24339342439339e-19
TMC5	-3.41726	3.25682573755626e-21	1.24607584290655e-19
RP4-536B24.2	-3.31758	3.46661474303739e-21	1.32488611974021e-19
TMC7	1.70022557891723	3.52922395496538e-21	1.34733542149155e-19
TNFSF4	2.31168347498766	3.66933161284926e-21	1.39928936215304e-19
HIST1H3H	2.23195	3.68934994724186e-21	1.40538399467309e-19
TTK	1.36977906695017	3.75982125024164e-21	1.43066334939522e-19
PNPLA2	-1.03476	3.80766439735337e-21	1.44728658649184e-19
TMEM38A	-2.97155	3.96697667321205e-21	1.50619658485522e-19
SPATA6	-1.94184	4.11037006585151e-21	1.55894068172933e-19
CLDN11	-2.64531	4.186806839915e-21	1.58461479364055e-19
ID4	-2.14059	4.18716606872881e-21	1.58461479364055e-19
FIGF	-3.34286	4.21916513826744e-21	1.59326109131299e-19
SHISA9	-3.69619	4.21809678332596e-21	1.59326109131299e-19
LINC00693	-2.96497	4.26167056177557e-21	1.60756862350314e-19
APPL1	-1.01844	4.27835894814767e-21	1.61211713742054e-19
SLC15A3	1.87201586711582	4.40496561123027e-21	1.65802905606707e-19
RP11-713M15.2	-2.00282	4.51298208501939e-21	1.69685202218272e-19
RP11-443C10.1	3.62930318460299	4.63304451296898e-21	1.74011554269731e-19
RP11-66N24.6	-5.34121	4.6826188754269e-21	1.75683988562218e-19
SAMD13	-1.97716	4.78520417359213e-21	1.7933956266088e-19
GPT2	-1.65927	4.88462274037685e-21	1.82868720378173e-19
ADAMTS9-AS1	-2.90745	4.90482309076225e-21	1.83427739582244e-19
OAS2	2.05263562073755	5.04414421112769e-21	1.88435589054542e-19
FNDC4	-1.88172	5.12589916653646e-21	1.91284492262915e-19
NUF2	1.54324494996431	5.15744688056368e-21	1.92255704540242e-19
PRC1	1.24762192112667	5.43657022295305e-21	2.02443920270114e-19
TCF24	3.06108733722111	5.49260069782474e-21	2.04311836000175e-19
FEZ1	2.21491112155847	5.73468119248424e-21	2.13089002218489e-19
DNAH17	2.92400250341193	6.00171031653193e-21	2.22773505427177e-19
ERCC6L	1.39473	6.04410915160489e-21	2.24108358180434e-19
LDB3	-4.48805	6.09658921123553e-21	2.25813772944242e-19
FMO2	-3.68968	6.22454209367754e-21	2.30308057466069e-19
SIAH3	-3.9676	6.38985312437184e-21	2.36173584109612e-19
CDT1	1.45143478098529	6.50547478383182e-21	2.40192063148115e-19
FKBP9	1.12068	6.67593154674242e-21	2.46224479515817e-19
CDK1	1.3383	6.89813035974531e-21	2.54150481201325e-19
VIP	-3.47946	6.99093543701223e-21	2.57297462061791e-19
RP11-293M10.6	-1.67097	7.05905347570378e-21	2.59530163530706e-19
P4HA2	1.42170013307384	7.09542301443292e-21	2.60592134064885e-19
IFI27	2.17071249132877	7.15603988125189e-21	2.62541454737141e-19
RP11-5N19.3	3.64006355480458	7.23157390955587e-21	2.65033377693691e-19
LCN1	-4.08946	7.25162651093299e-21	2.65488833050635e-19
PDCD4	-1.2611	7.40354978409885e-21	2.70766168942195e-19
DMGDH	-1.75199	7.41748889348e-21	2.70991301998209e-19
SNTB1	-1.8264	7.52340574029684e-21	2.74572764842678e-19
MLLT4-AS1	-1.76987	7.53312682196442e-21	2.74639661319723e-19
ZIC5	3.19717382921641	7.77733315981478e-21	2.83246243331874e-19
MICB	1.84989935721023	7.80964533138526e-21	2.84125832291369e-19
ANK2	-2.88174	7.96397015974029e-21	2.8943794264267e-19
JADE1	-1.27242	8.12771008776959e-21	2.9508079470894e-19
RP5-875H18.10	-3.23812	8.48572316258967e-21	3.07757732658213e-19
RP11-42I10.1	2.03522871694172	8.50443270272157e-21	3.0811533133263e-19
FKBP9P1	2.22474	8.61030455102461e-21	3.1162679163516e-19
MCM10	1.43898	8.7955944269084e-21	3.1789798784693e-19
RP11-462L8.1	3.58789116715967	8.80183991396274e-21	3.1789798784693e-19
UG0898H09	-4.21804	9.06705705902826e-21	3.27137539506929e-19
MGLL	-1.83022	9.09772632952085e-21	3.27904283245267e-19
UCN2	2.21636420989665	9.68489812438324e-21	3.48706409510498e-19
AP001046.5	1.87557534219016	1.01993947943364e-20	3.66851579085136e-19
SLC28A1	-3.17408	1.02233796143891e-20	3.67334786412988e-19
MIR503HG	2.67106413124003	1.11110801300874e-20	3.98408318114574e-19
RP11-321G12.1	-3.36515	1.12402566262312e-20	4.02211731711709e-19
ASB2	-2.32465	1.13553571623108e-20	4.05764632860995e-19
RP11-366L20.2	2.57313673098852	1.13628548421596e-20	4.05764632860995e-19
GADD45G	-2.34762	1.1425782797038e-20	4.07593729143927e-19
NEIL3	1.65739128303747	1.19335393382486e-20	4.25271278546369e-19
SLC52A2	1.11722794485337	1.20394548703465e-20	4.28607055440544e-19
KRTAP4-1	3.21066152919377	1.24358179244943e-20	4.42265447065492e-19
PPM1L	-1.99112	1.25461503632044e-20	4.45733997138457e-19
ACADVL	-1.07101	1.26165999594471e-20	4.47323992655877e-19
NTRK3	-3.28833	1.26136746053146e-20	4.47323992655877e-19
P3H2	2.58378788747931	1.27788688439089e-20	4.52156378595909e-19
SAMD5	-2.76733	1.31921870347389e-20	4.66306980698991e-19
STIL	1.32187955323684	1.32726268286645e-20	4.68674491169991e-19
UBE2S	1.60282094380003	1.36504344459132e-20	4.81527027460345e-19
RP11-100L22.1	-3.25398	1.4001672894501e-20	4.93417252194172e-19
ZNF469	2.48115334792046	1.4547426685364e-20	5.12131198083233e-19
TBX3	-1.50384	1.47283933026976e-20	5.17978252141435e-19
TNC	2.33140337820538	1.55045600335944e-20	5.4362766031184e-19
IGF2BP3	3.02550752317419	1.55839709282198e-20	5.458622895451e-19
RP11-30P6.6	3.05457659071845	1.66461612931729e-20	5.81896985687148e-19
KIAA1644	2.59927208131424	1.7282112436558e-20	6.0352187432662e-19
PPP1R9A	-3.77482	1.77773410012118e-20	6.20194069778748e-19
SPC24	1.73669873060963	1.86883477509072e-20	6.50971889270587e-19
GTSF1	4.21658112733057	1.86969552020733e-20	6.50971889270587e-19
CTC-297N7.9	-2.26735	1.9184121316249e-20	6.6726628558226e-19
GAS2	-2.55954	1.94909908551999e-20	6.77263302001493e-19
FIRRE	3.00491837716482	2.00271164781149e-20	6.9519851886194e-19
RP11-626H12.2	3.24236538913476	2.01257878458998e-20	6.97927844054475e-19
ACKR1	-3.09573	2.04292706437632e-20	7.07747180103385e-19
MAP4K2	1.13047769770356	2.04926824529795e-20	7.09238295194223e-19
ZAN	3.22724	2.1396048862943e-20	7.39767858253313e-19
HSPB6	-4.11403	2.16239101035487e-20	7.461642002728e-19
PYY2	3.57745892661944	2.16149670046029e-20	7.461642002728e-19
MSANTD3	1.00881	2.17472978009901e-20	7.49678878749578e-19
C2orf50	-2.66326	2.19514581694007e-20	7.55968268134543e-19
MYO10	1.34944134865527	2.24785395611714e-20	7.73355051285874e-19
RP11-288L9.4	3.47398616288505	2.29647042380156e-20	7.89301191959514e-19
SLCO1B3	4.2834	2.34015009459685e-20	8.03520767688151e-19
C1orf112	1.12799	2.37685957085359e-20	8.15321376141965e-19
NHLRC4	-2.12793	2.41279818135155e-20	8.26834589371229e-19
LTF	-5.52656	2.43710251244374e-20	8.33522575400332e-19
SLC5A12	3.77982665677125	2.43485833443658e-20	8.33522575400332e-19
MAL	-4.67024	2.46334028808677e-20	8.41669468207232e-19
CDH20	-3.03407	2.51965536266326e-20	8.59224689146395e-19
LINC01405	-4.15825	2.51951219076173e-20	8.59224689146395e-19
MEIS1	-1.58487	2.53765205267588e-20	8.6451498549918e-19
KRT78	-3.935	2.66974171517579e-20	9.08625584528598e-19
HOXB-AS4	5.28308451628561	2.87305656490753e-20	9.76867289261577e-19
CCNB1	1.37354114361748	2.90017823761179e-20	9.85126884867608e-19
LINC00704	2.86180653402195	2.90528564020498e-20	9.85899903850067e-19
RP11-250B2.6	-1.3363	2.94948084043724e-20	9.98950140286997e-19
CYP4F29P	-5.13827	3.13219337444493e-20	1.05980152301311e-18
AC011288.2	2.93412052673342	3.22684723236222e-20	1.09076835038015e-18
PPP1R3C	-3.08408	3.27923695148453e-20	1.10740245334468e-18
SOST	3.98472894791703	3.41316818300982e-20	1.15151430840943e-18
RP11-167H9.3	4.50996432312605	3.47458587713575e-20	1.17110025638176e-18
MTHFD1L	1.28557766399073	3.58157023565037e-20	1.20482638545545e-18
PPAPDC3	-2.81554	3.71408496596323e-20	1.24699417801294e-18
ATP8B3	1.88004278635294	3.78099279231779e-20	1.26823531840201e-18
CENPL	1.07320916786155	3.82567837284207e-20	1.28198887302447e-18
PLN	-3.61658	3.83552296856806e-20	1.28405195381379e-18
FAM72D	1.81044999242209	3.85585039912991e-20	1.28961713109036e-18
CCNA2	1.36168	4.00555477771301e-20	1.33711793572036e-18
SPX	-4.09736	4.01976139871161e-20	1.34057502508565e-18
PIP	-8.92841	4.02690935537535e-20	1.34167371316846e-18
RSPH1	-2.72967	4.28886103380697e-20	1.42758388732368e-18
HID1	-2.30868	4.29508657886581e-20	1.42829063434929e-18
IKBIP	1.20110888493145	4.32065792780069e-20	1.43542315908623e-18
C1orf127	-2.75337	4.33078368826932e-20	1.43741559270232e-18
RP11-774O3.3	-1.70568	4.41811628567963e-20	1.46500528303341e-18
RHOU	-1.78192	4.43358790022514e-20	1.46824825446197e-18
CTD-2521M24.9	1.59170847471839	4.4363304239136e-20	1.46824825446197e-18
FAM179A	-2.5154	4.56197488704033e-20	1.5083977173987e-18
BICD1	1.32927754796091	4.59126867390535e-20	1.51664327722355e-18
SEMA4F	1.37355822551563	4.66795754053673e-20	1.5405144804632e-18
ZFP2	-1.77665	4.69526542994976e-20	1.54805924691819e-18
BHLHA15	-3.35849	4.89279159401548e-20	1.61165870320565e-18
SIAH1	1.03240287510519	4.90317983559423e-20	1.61355399183256e-18
OASL	2.63960550623917	5.0329735665631e-20	1.65470293358855e-18
RPE65	4.44576711192475	5.47451253003123e-20	1.79647599206501e-18
ASAH1	-1.01284	5.58017329255777e-20	1.82942460948196e-18
LINC00958	1.90428	5.65178221707293e-20	1.85115805693159e-18
KHDC1	1.46024485331221	5.8832124071658e-20	1.92514855620575e-18
MCM4	1.14728651064294	5.99039998233617e-20	1.95838268718308e-18
FKSG52	3.70548136623294	6.02140315850087e-20	1.96667161134639e-18
SMAD9	-1.98283	6.24593683599355e-20	2.03618710504483e-18
FABP3	-3.11888	6.29170955971806e-20	2.04919038111042e-18
AC007879.2	2.72644668582927	6.40220784994151e-20	2.08323056739639e-18
CHST2	2.39603959558364	6.41724063723749e-20	2.0861724301279e-18
LAMB4	-3.3485	6.43794097717087e-20	2.09094954293058e-18
NKAPL	-2.47069	6.69577440304215e-20	2.17266334940092e-18
CSAG2	4.62396355825948	6.72022316078095e-20	2.17856619915186e-18
LINC00520	3.11519372346617	6.74447656216028e-20	2.18439479502079e-18
MCM5	1.14498675403648	6.78837603519529e-20	2.1965695949572e-18
PLEKHS1	-4.34464	6.84872234270791e-20	2.21403867972202e-18
SPC25	1.29638124887255	6.89370623154685e-20	2.22651363509987e-18
AC002451.3	-3.04176	7.03954240603415e-20	2.27150832206572e-18
CCDC148	-2.02427	7.28412392196865e-20	2.34825317214058e-18
GMPR	-2.2928	7.29841231093363e-20	2.35068289944289e-18
ONECUT3	4.27730600366919	7.7476264291966e-20	2.4930601606778e-18
RGS4	2.54274777364809	8.0434715081418e-20	2.58586839795912e-18
LRRC20	-1.94913	8.0550092605021e-20	2.58718872161348e-18
CD70	2.98859397228954	8.10262216563259e-20	2.60008291189705e-18
SMARCD3	-1.94874	8.15432162407656e-20	2.61426349894543e-18
PTPRN	3.33666184364518	8.32378899477942e-20	2.66613947958818e-18
RP11-523H20.3	1.73999122218244	8.40538807442727e-20	2.68980143922182e-18
MKI67	1.44522224726243	8.42838294397187e-20	2.69468327787207e-18
GTF2IRD2B	-1.30737	8.46973302449322e-20	2.70541921755762e-18
SH2D4B	2.76986173283647	8.61544779958814e-20	2.74944130190889e-18
GDF10	-3.49619	9.23995817204588e-20	2.94604050985459e-18
ATP8A1	-2.08338	9.32366170179792e-20	2.97000850385634e-18
AC016995.3	-2.61052	9.34742560793422e-20	2.97485664891632e-18
ZBTB47	-1.56363	9.51850674229297e-20	3.02653743604031e-18
CISH	-1.38623	1.0112243896046e-19	3.21239047197658e-18
RP11-351J23.2	-3.85412	1.05902109723138e-19	3.36116112509617e-18
KCNMB1	-1.82947	1.07010168407617e-19	3.39323591388708e-18
UBE2T	1.38852669821833	1.08692360755938e-19	3.44344124152819e-18
P4HA1	1.40850273146541	1.10148137867281e-19	3.48322226714362e-18
DMBT1	-5.40781	1.10083260032097e-19	3.48322226714362e-18
LINC00943	2.86690029700937	1.10548801131729e-19	3.49272015336064e-18
HOXD-AS2	2.45278816617242	1.11576026752727e-19	3.52197871572957e-18
RIIAD1	-3.62488	1.12364376722158e-19	3.54365081914436e-18
AC007750.5	2.94397740778397	1.1293179947955e-19	3.55832259047919e-18
FXYD5	1.84145676625377	1.15354827393904e-19	3.63138248225457e-18
TSPAN10	2.17164525497055	1.16405580812959e-19	3.66115005163939e-18
RP11-25I15.3	3.40391611222576	1.21110970204371e-19	3.80570455740576e-18
ANKRD20A11P	-4.00106	1.21414905100833e-19	3.81181492416205e-18
PLK4	1.18379871619351	1.25587345048806e-19	3.93925638969756e-18
RERGL	-3.19531	1.26844579411621e-19	3.97255235157113e-18
SEMA6C	-2.46449	1.26877048997533e-19	3.97255235157113e-18
LINC00668	4.13613890266058	1.28673402575544e-19	4.02517687104466e-18
CAPN14	-3.62226	1.30437539455489e-19	4.0767000100734e-18
SECISBP2L	-1.11086	1.37391867765444e-19	4.29019969505781e-18
PROC	2.70895601776035	1.39966690177948e-19	4.36668481355342e-18
NXPE2	-5.29722	1.45100324291351e-19	4.52279139736076e-18
RMI2	1.49622447339865	1.46260535953613e-19	4.55487753157151e-18
AC018641.7	3.24695593699129	1.47029964820375e-19	4.57474735044771e-18
GNLY	2.71464416161208	1.47600433438892e-19	4.58839668843026e-18
AP000695.4	2.07582928042965	1.4928010360648e-19	4.63647222771348e-18
GATM	-2.27336	1.54900331494449e-19	4.8067422831036e-18
TMEM220	-1.65445	1.57678730921806e-19	4.88860229252407e-18
MAML3	-1.63574	1.58702446304036e-19	4.91596358804948e-18
RP11-281P23.1	-3.08639	1.60218973217559e-19	4.95852799156956e-18
KRT4	-5.11025	1.66978463213307e-19	5.1631342395184e-18
RAD54B	1.28159961078769	1.74232779177232e-19	5.38266430577966e-18
SERPINA5	-3.52345	1.82112174885725e-19	5.62109892996126e-18
FITM2	-1.07095	1.87641017329637e-19	5.78662294097962e-18
CLCNKA	-3.29141	1.8821929715353e-19	5.79931970707473e-18
FIBCD1	3.39937262466204	1.94594558972994e-19	5.99044983179727e-18
TNXB	-2.94144	1.98672098263282e-19	6.11057106469318e-18
LINC01572	1.82163615258748	2.04947832522084e-19	6.29803061334634e-18
ADAM8	1.90323211729687	2.07750928807102e-19	6.37853976038526e-18
RP11-250B2.3	-2.49278	2.08863119971924e-19	6.40703722296252e-18
ITGB4	1.47424746882735	2.09370211114212e-19	6.41693894398198e-18
GINS2	1.43677646885806	2.09878915963392e-19	6.42687266235482e-18
AMOT	-3.18816	2.11336805571409e-19	6.46582913847077e-18
ACSM1	-2.07938	2.19195992805036e-19	6.70039234547229e-18
LINC01395	-3.11834	2.19792343102374e-19	6.71272807876785e-18
RP11-594N15.3	-3.42618	2.20740593584594e-19	6.73578023386047e-18
COL1A2	2.62061734028671	2.24020976041327e-19	6.82989345256646e-18
RYR1	-3.02709	2.32747384438833e-19	7.08973375678641e-18
ZWINT	1.18725856637151	2.36103207585591e-19	7.18566903715693e-18
THSD1	1.75916891513429	2.41262577625001e-19	7.33627874687307e-18
RP11-297P16.4	4.88310659286767	2.43391031229004e-19	7.39454235104733e-18
CH17-472G23.1	-3.65775	2.55159952915123e-19	7.74533921590746e-18
CTC-239J10.1	-4.43516	2.58588658688113e-19	7.84257955535195e-18
DSCC1	1.24375706913459	2.61367257512905e-19	7.9199510921034e-18
ARSF	-4.30252	2.63246564556495e-19	7.96996142448998e-18
RP1-193H18.2	-2.04424	2.70663871226359e-19	8.18740573804356e-18
RP4-598P13.1	4.22731943205583	2.80335508961642e-19	8.4726053954145e-18
CA14	-1.6455	2.86828845977194e-19	8.66133558576581e-18
CTB-193M12.5	1.32809629810872	2.92265484064995e-19	8.81785732988815e-18
DEPDC1	1.38725060264494	2.93417676534555e-19	8.83818981003198e-18
CTB-105N12.2	3.57205277450941	2.9344709252368e-19	8.83818981003198e-18
SOX11	2.78097551089899	2.95458023335245e-19	8.8910648214894e-18
BARX2	-2.229	3.07679541944186e-19	9.2428633406995e-18
UCP3	-2.9658	3.20966286347602e-19	9.62539465268257e-18
TLX2	3.85546675971529	3.21515901033054e-19	9.63357928250243e-18
ZDHHC15	-2.93076	3.24878478731594e-19	9.72596216164911e-18
SLC46A2	-2.68527	3.58412516228261e-19	1.07206602899651e-17
RTN4R	1.56178750561144	3.73191972186631e-19	1.11531544168428e-17
MT-ND5	-1.69394	3.74983554352786e-19	1.11970861165531e-17
TSPAN8	-4.00408	3.91630289092379e-19	1.1684140338757e-17
ZFP92	2.06891143836622	3.92914888175202e-19	1.17124295047911e-17
APOD	-2.98127	3.95305814080715e-19	1.17736206405888e-17
KLHL32	-2.5161	3.99797569707908e-19	1.18972239183934e-17
TMEM210	-5.33369	4.03974390272014e-19	1.20112522169946e-17
B3GNT4	1.77697011469957	4.14430964370363e-19	1.23116406881254e-17
BCL2L12	1.04848606766365	4.32391050851616e-19	1.28342363320552e-17
PTCH2	-2.15192	4.39365467901475e-19	1.30301426711462e-17
LHX9	3.95232500583857	4.40658097208351e-19	1.30573557195771e-17
LRRC39	-3.25611	4.43436756121476e-19	1.3128518314525e-17
CTHRC1	2.35817164095457	4.63129692129901e-19	1.3688273761364e-17
RAB31	1.29520526452945	4.71704806795583e-19	1.39298950451245e-17
RP1-317E23.3	-1.02464	4.72567474589109e-19	1.39435438667534e-17
PTCHD2	3.62902188364131	4.74404257912799e-19	1.3985887424005e-17
TPT1	-1.07043	4.76927041742899e-19	1.40483661695114e-17
EIF4E3	-1.36034	4.98349350019853e-19	1.46669732203223e-17
ABHD5	-1.16391	4.99125798867642e-19	1.46774180229516e-17
OCIAD2	1.40501995600997	5.0049096635434e-19	1.47051425954085e-17
SPEG	-2.24902	5.01369828699273e-19	1.47185441195806e-17
FXYD1	-3.26007	5.06167340156486e-19	1.48468646017088e-17
MT-CO1	-1.40303	5.08741062959254e-19	1.49097959503808e-17
NT5C1A	-5.08166	5.13996407299987e-19	1.50511462682621e-17
CHTF18	1.28709000298643	5.23819081613483e-19	1.53258898861652e-17
EMCN	-1.839	5.24349508675756e-19	1.53285279962752e-17
SLC16A6	-2.16944	5.26011550219899e-19	1.53642148859113e-17
FOXC1	-1.73265	5.3181942892963e-19	1.55208357561131e-17
CASC5	1.35999936765406	5.43542755203707e-19	1.58496885326026e-17
RP11-182J1.17	-2.00931	5.63746784938605e-19	1.64250810135627e-17
RP6-191P20.4	2.25552901885157	5.68164108972168e-19	1.65399412893679e-17
RP1-191J18.66	1.37499309507928	5.77318795040424e-19	1.67924047509795e-17
USP18	1.88540718801142	5.84483865411e-19	1.69866233238855e-17
EIF4EBP3	-1.80822	5.94016603412968e-19	1.72492711267967e-17
CRYAB	-2.7589	5.96198851596512e-19	1.72778468229266e-17
CASQ1	-4.78819	5.96489412676503e-19	1.72778468229266e-17
ZNF844	-2.08118	5.95539298250536e-19	1.72778468229266e-17
BAI3	-2.53964	6.02497406475202e-19	1.7422883888079e-17
RP11-757O6.1	-4.63913	6.03252195453066e-19	1.74302337668792e-17
PDK2	-1.26075	6.14501236767957e-19	1.77405386074212e-17
DNA2	1.20188170698076	6.15789461624534e-19	1.77630005678388e-17
AQP4-AS1	-4.12468	6.31010099281795e-19	1.81569244848713e-17
CSRNP1	-1.46556	6.38763902537498e-19	1.83648577990488e-17
COL16A1	1.60222371723598	6.76256856043553e-19	1.9426761515568e-17
PROM1	-4.69363	6.85528607953412e-19	1.96768751385935e-17
SLC24A2	2.53075717433713	7.09819875167917e-19	2.03573299783537e-17
PDIA5	1.09410877720184	7.50694309213023e-19	2.15118714105924e-17
DNASE1L3	-2.79303	7.57597060513007e-19	2.16918230722708e-17
TF	-3.93032	7.69360353822464e-19	2.20105336393071e-17
RP11-130L8.2	3.13296	7.92217699333938e-19	2.26272712368414e-17
AP000695.6	2.17146292296419	7.93326421537418e-19	2.26403655890724e-17
TMEM61	-2.34715	8.14840570343886e-19	2.32353023240484e-17
RP11-182J1.1	-2.30432	8.30373622725726e-19	2.36588530461879e-17
GPIHBP1	-2.71714	8.34336918325584e-19	2.37523372733785e-17
RP11-120J1.1	-3.75229	8.37010293707494e-19	2.38089766307303e-17
KCNC2	-4.81752	8.57396183161806e-19	2.43689493135874e-17
PTGES3L	-2.18782	8.66193807317175e-19	2.45989149994797e-17
MT-CYB	-1.56035	8.68343933643871e-19	2.46398783518163e-17
HMGCS2	-5.1836	9.08384952704508e-19	2.57550805360854e-17
TNS2	-1.4402	9.11418818796746e-19	2.57990804992246e-17
FAR2P1	6.24319498634188	9.10707062784897e-19	2.57990804992246e-17
ABRA	-5.017	9.19193236790417e-19	2.59980104998635e-17
MYOZ3	-4.07439	9.22459254985484e-19	2.60692076954786e-17
ABCA8	-3.05667	9.30216076378223e-19	2.62670990521173e-17
OGFRL1	-1.25893	9.38753854559681e-19	2.64867041768269e-17
CEACAM1	-2.3575	9.39786048656438e-19	2.64943569684787e-17
RAB9B	-2.49114	9.52596508146935e-19	2.68337804402523e-17
MATN3	2.44745204020551	9.54679931344669e-19	2.68707285122291e-17
CCDC14	1.1151	9.57160367248809e-19	2.69187823154296e-17
CDCA2	1.42818322424715	9.69278706457959e-19	2.72375921894647e-17
ZNF835	-2.24181	9.73135243651153e-19	2.73239111114534e-17
MLIP	-2.73918	9.8891721671361e-19	2.77446661839788e-17
KLHL31	-2.93415	1.00359091493584e-18	2.81336754310153e-17
RP11-88I21.1	4.72210860457273	1.00508742149987e-18	2.81529595771207e-17
SYPL2	-3.84637	1.02609993862264e-18	2.86953586851603e-17
BTG2	-1.54681	1.0260681245341e-18	2.86953586851603e-17
RP11-507B12.2	-4.72373	1.05115815410293e-18	2.9372530859873e-17
RP11-108K3.2	2.32895959111552	1.05561908535997e-18	2.94735282237194e-17
NT5DC4	2.70065887669122	1.05650648819949e-18	2.94746685894565e-17
SPINK9	-5.03301	1.08723334522724e-18	3.03076087916547e-17
RBM47	-1.36705	1.08885132163812e-18	3.03284291723795e-17
DMD	-2.3052	1.12600098229531e-18	3.13381104720829e-17
HELZ2	1.52272064150554	1.14414491783988e-18	3.18176466489065e-17
DSCAM	3.42778210061775	1.2003025649952e-18	3.33527010418499e-17
SLC44A3	-1.53244	1.25429309363917e-18	3.48251376724361e-17
RP11-161I6.2	2.10246	1.2554974798337e-18	3.48308013987011e-17
NELL2	2.95577427787754	1.25943901314761e-18	3.4912331306338e-17
SLC5A8	-5.60521	1.27968675836467e-18	3.5445388914863e-17
AC012531.25	4.09274097908139	1.34121803142518e-18	3.71201813991499e-17
STAT2	1.22042686423516	1.39340172386035e-18	3.85338108178282e-17
CCNE1	1.51459532709314	1.41602548046572e-18	3.90663701690769e-17
XIRP1	-3.95452	1.44033375570615e-18	3.97055426543317e-17
CTD-2354A18.1	6.28405275171013	1.55233623896345e-18	4.27592490759418e-17
ADA	1.53713183691528	1.55695402515645e-18	4.28525441058277e-17
HIST1H4I	1.70732532006352	1.57619019205487e-18	4.33477203134079e-17
RNASEH2A	1.19636378431988	1.59304623776116e-18	4.3776709439724e-17
WNT7B	1.60151425819856	1.61474217271496e-18	4.43379165831361e-17
RP1-193H18.3	-5.51485	1.62074650879088e-18	4.44677156789378e-17
LINC00844	-4.65452	1.68296973564254e-18	4.61385490439893e-17
PLCL1	-1.95473	1.7119261958658e-18	4.68954636990239e-17
RP11-351J23.1	-4.3345	1.72170784684599e-18	4.712633813179e-17
ASPM	1.41141490942084	1.72321998273037e-18	4.71306756784943e-17
RNASE4	-1.73114	1.73263332461148e-18	4.7350937569072e-17
MUC19	-5.15739	1.7433344154917e-18	4.76060190934702e-17
KB-1471A8.1	-2.57829	1.76018984510344e-18	4.7991017883294e-17
RP11-416L21.2	2.38865527833904	1.75916081940755e-18	4.7991017883294e-17
LINC00707	3.13655722137135	1.77801075236411e-18	4.84389674218007e-17
NEK5	-1.28774	1.78815092133711e-18	4.86771310619188e-17
SFTA1P	3.45752125438475	1.81758481314849e-18	4.94397269057742e-17
PROCR	1.72862052826263	1.87151409494727e-18	5.08669057328486e-17
MFSD6L	-3.30021	2.11550980696241e-18	5.74089672244819e-17
RP11-366H4.1	5.55124951995963	2.12524086992206e-18	5.76281241184396e-17
AQP4	-4.9555	2.16884879213516e-18	5.87648314363967e-17
DUSP28	-1.05298	2.18903016177073e-18	5.92655234388581e-17
CADM2	-3.44324	2.21353786053505e-18	5.98824768378001e-17
LPL	-2.62054	2.25089516182416e-18	6.08458205351178e-17
PGM5	-2.66998	2.29183064826964e-18	6.18084180331558e-17
SDPR	-2.02449	2.29046479354703e-18	6.18084180331558e-17
FZD4	-1.55938	2.28891196889696e-18	6.18084180331558e-17
SPATA4	-3.39404	2.33702425721657e-18	6.29784625104561e-17
ALDH1L1-AS2	-4.40099	2.36813723000392e-18	6.37675436481412e-17
SMTNL1	-3.79519	2.40440174538546e-18	6.46940151229408e-17
TMEM206	1.03352	2.49810873377262e-18	6.71634376708581e-17
GFI1	2.04693117803861	2.65595070234973e-18	7.13520336448384e-17
F8	-1.46371	2.70491514531575e-18	7.26114345523967e-17
ITGB1BP2	-2.58036	2.70915186889382e-18	7.26691376111527e-17
VSIG2	-3.19154	2.79799738349934e-18	7.49368268471512e-17
RP11-295M3.4	-2.79323	2.83704476602173e-18	7.58658891079712e-17
XPR1	1.08858635005787	2.89621828425644e-18	7.73888196492376e-17
RP11-68I3.5	-3.02983	2.90882448763217e-18	7.76660599585041e-17
N4BP3	-1.31261	2.92640591415584e-18	7.80756128070221e-17
RN7SL431P	-4.37712	2.95110403707725e-18	7.86742643636437e-17
CHRM1	-5.26669	2.96123641798724e-18	7.88839849770938e-17
ACADS	-1.31432	3.01139240138054e-18	8.01587532407235e-17
SCN2B	-2.70044	3.01477239502652e-18	8.01874182411293e-17
SPTBN4	-2.02915	3.031130657948e-18	8.05609741357065e-17
AL589743.1	3.27999139264711	3.04525092209348e-18	8.08745242978862e-17
NFIC	-1.16038	3.09189225129419e-18	8.20506192936813e-17
TCEA3	-2.12389	3.14632196802894e-18	8.3431448561206e-17
COBL	-2.72782	3.16022548493675e-18	8.37363551819199e-17
RGS9BP	-2.0495	3.21544616676727e-18	8.50700525747234e-17
RP11-817I4.1	1.41219601964414	3.21416531132792e-18	8.50700525747234e-17
CNGB3	2.96206883189969	3.22169207315781e-18	8.51705792795257e-17
VSIG1	1.77116159042017	3.24738306533453e-18	8.57846253306163e-17
PHKA1	-1.36378	3.27146094920123e-18	8.63551598698553e-17
ANKRD23	-2.88699	3.28194929426164e-18	8.65556316624403e-17
MTURN	-1.49379	3.28402761369686e-18	8.65556316624403e-17
EFCAB6	-2.01436	3.4018568032489e-18	8.95933799687723e-17
CKMT2	-3.97152	3.42167142558191e-18	9.0047115664766e-17
SKA3	1.25071388879111	3.49571699715018e-18	9.19262678925814e-17
CAV1	1.89315293260731	3.56281860107414e-18	9.36201171574326e-17
MYOZ1	-4.53415	3.61654353100138e-18	9.48886180247741e-17
ACAA2	-1.62979	3.69550785477514e-18	9.68874224244774e-17
SPAG8	-2.00273	3.80666862683604e-18	9.95768456653272e-17
GRP	3.67847921047338	3.82809603072441e-18	1.00062176803102e-16
ABL2	1.09085831312451	3.87126864939005e-18	1.01114749111638e-16
ATP7B	-1.64058	3.96427974503372e-18	1.03311622666796e-16
HOXC13	2.25244049595264	3.96413060321066e-18	1.03311622666796e-16
RP11-881M11.2	-1.6724	4.03870148295318e-18	1.05093773940195e-16
DYRK1B	-1.69128	4.20777221967312e-18	1.09329854755492e-16
PCSK9	2.49383964370634	4.23063432898467e-18	1.09841905616897e-16
AL132988.1	-1.88765	4.23624475198174e-18	1.09905613658531e-16
ALOX12P2	1.95655304529604	4.29498454353436e-18	1.11346594826683e-16
C2orf40	-3.7335	4.31158095310884e-18	1.11693686044933e-16
KLHL38	-3.69199	4.37630410237518e-18	1.13286081734124e-16
CDKN2B-AS1	2.68517004536835	4.41008848054049e-18	1.14075817702064e-16
MSN	1.17161633232364	4.48522372326819e-18	1.15933210373444e-16
RP11-76C10.6	6.44901740854311	4.4990543722941e-18	1.1620443329389e-16
ZFP42	5.21432553202138	4.56416433929003e-18	1.17798747072691e-16
VWA5B1	-3.63434	4.66864939996199e-18	1.20406197154427e-16
SFTA2	-4.16831	4.68117253655028e-18	1.20639810662525e-16
SMIM5	-2.49209	4.69037559313427e-18	1.2069830526693e-16
PTGDS	-2.49493	4.73542280510401e-18	1.2176751536581e-16
TNFRSF19	-1.99834	4.86973282368252e-18	1.25128773226682e-16
RBPMS	-1.40367	4.93464629949223e-18	1.26703230242936e-16
CTD-2023M8.1	2.92994346511929	4.99181533579016e-18	1.28076665104058e-16
RP11-609D21.3	2.49174	5.04607278943544e-18	1.29373428799539e-16
CSMD3	4.01225871988182	5.19838583205385e-18	1.3318042642724e-16
TNFSF13	-1.51513	5.21075178183773e-18	1.3339907705018e-16
CHST15	1.20973900014184	5.45716973444477e-18	1.39502407227727e-16
PINK1	-1.23057	5.49821840020344e-18	1.40448620718917e-16
RP11-215P8.4	4.85405876660036	5.63509084916122e-18	1.43839412093289e-16
LINC00472	-2.47411	5.67785557111544e-18	1.44824833274378e-16
RP4-738P11.3	3.84118679013538	5.80715759869285e-18	1.48014499351163e-16
RCN3	2.15344730558727	6.01258674424958e-18	1.53138429169376e-16
HOXD8	1.36736051918957	6.11892865591466e-18	1.55732996354518e-16
C7	-4.04587	6.18345768129885e-18	1.57260369678438e-16
FMO6P	-4.55267	6.22688981453212e-18	1.58249359615011e-16
SATB1	-1.58297	6.26036917179433e-18	1.58984152774882e-16
GALNT2	1.03893	6.38515619880155e-18	1.62034973304427e-16
NLRP7	3.52468136476395	6.39681164708073e-18	1.6221252084225e-16
DUSP5P1	3.29040972278552	6.44166995946013e-18	1.63231166651036e-16
PRADC1	-1.15723	6.48320435773055e-18	1.64164164453167e-16
OAS3	1.86475795865252	6.54891175836803e-18	1.65707456897601e-16
AC112721.2	3.95009	6.5876010599837e-18	1.66565363911004e-16
RP11-426C22.5	2.06957356310479	6.60604930311871e-18	1.66910608553472e-16
SASH1	-1.78912	6.73259287981244e-18	1.69984544087331e-16
VEGFC	2.21801059143369	6.82158105346678e-18	1.72106512709096e-16
SUOX	-1.05275	6.93482468717274e-18	1.74836923340545e-16
INHBA-AS1	2.79583450875855	6.94344661620054e-18	1.7492762723318e-16
NPY1R	-3.60722	6.95572387576146e-18	1.75110222836144e-16
NCS1	1.05511209468661	7.01424654487746e-18	1.76455940717485e-16
RFX8	2.26985	7.16993067728087e-18	1.80242221220858e-16
RP11-345P4.9	-1.33221	7.27673706307707e-18	1.82663413356276e-16
HIST1H2BO	2.90643	7.55904542850366e-18	1.89476806828086e-16
CELSR3	2.22465017671973	7.61701142262179e-18	1.90792436475844e-16
IQCJ-SCHIP1	1.47433409633971	7.78089970925022e-18	1.94757430033763e-16
EPHX2	-1.8283	7.95446959431961e-18	1.98958884960794e-16
CTD-2184D3.5	2.3259	8.19627292257714e-18	2.0485975186315e-16
ALG3	1.00959383545264	8.34920735664628e-18	2.08532534100684e-16
FMO9P	-3.47836	8.35659255660954e-18	2.08567371357329e-16
EN1	2.61804488233177	8.45285061992519e-18	2.10818696299381e-16
RP11-227H15.4	4.46623	8.53904485597612e-18	2.12815980494288e-16
JPH1	-2.24377	8.59667811895463e-18	2.14099100191447e-16
SLC16A1	1.39708482205284	8.77353234930341e-18	2.18347445179197e-16
SLC7A14	-4.24105	9.00051885255735e-18	2.23836474921064e-16
EPSTI1	2.04463629397481	9.1695046787959e-18	2.27389347864414e-16
GALNS	1.13029070828255	9.16721188818326e-18	2.27389347864414e-16
TSPAN6	-1.19266	9.19725911802992e-18	2.2791528164587e-16
PPARG	-2.49398	9.20498332712803e-18	2.27944455548091e-16
TRIML1	4.26249883608287	9.26483728149153e-18	2.29263567611721e-16
SH2D5	2.68372435656307	9.31148096259615e-18	2.30254142524652e-16
RP11-567G11.1	3.91271089531041	9.38815388088835e-18	2.31985346821071e-16
AOX1	-2.32008	9.64755357985511e-18	2.38226151056607e-16
MAD2L1	1.26893268101799	9.6692053939451e-18	2.38591583416716e-16
GTF2IRD2	-1.2761	9.70250112432712e-18	2.39243613063525e-16
OR2B6	3.82905656539144	9.74765754145244e-18	2.40186972838464e-16
FSD1	2.33453720311148	9.80876759069343e-18	2.41521825463348e-16
HOPX	-2.59464	9.83971927262344e-18	2.42112725028219e-16
FAM110D	-1.78236	9.85213857469877e-18	2.42247110702886e-16
RP11-339B21.10	1.98223074655193	1.04898814529037e-17	2.577460850711e-16
TMPRSS11B	-4.90347	1.06028346292095e-17	2.6033772446064e-16
LINC01296	3.42110682220509	1.06588726292129e-17	2.61529223630236e-16
SULF2	1.58735952950917	1.07617280332792e-17	2.63866961221606e-16
CLCN4	-2.38211	1.07933923285961e-17	2.64271125671399e-16
RP11-467L13.5	3.27406958130521	1.07893818748287e-17	2.64271125671399e-16
IDH2	-1.20051	1.11669871305363e-17	2.732262761236e-16
SNTA1	-1.57208	1.12828680929548e-17	2.7567411817011e-16
IFIT3	2.33668888920408	1.13010603373144e-17	2.75924977394302e-16
ACOT7	1.22132	1.13512939358336e-17	2.76957253653763e-16
ZNF132	-1.17296	1.1754134582988e-17	2.86585226733818e-16
LANCL1-AS1	-2.9785	1.18796095597303e-17	2.89441823681687e-16
HSDL2	-1.00061	1.24912266647012e-17	3.04130796353077e-16
FMNL3	1.12598736316367	1.25908338137121e-17	3.06341761629639e-16
CTSV	2.00499144059981	1.29869484143619e-17	3.15318398147028e-16
ANO1-AS2	3.69847751108837	1.32456547791245e-17	3.2137558358521e-16
COL6A1	2.00422497823555	1.33557259886454e-17	3.23820551355617e-16
DDAH1	-1.72406	1.35269727091025e-17	3.27697283555536e-16
RP11-68I18.10	-3.14284	1.35344427651108e-17	3.27697283555536e-16
TBX15	-2.64121	1.35445477994566e-17	3.27714051934456e-16
FOLR1	-4.11515	1.36180151004553e-17	3.29262799828161e-16
TM4SF19-TCTEX1D2	3.05692459339842	1.37555203058993e-17	3.32356662380636e-16
CDX1	2.65442043009195	1.40103568009417e-17	3.38279190525927e-16
DRD2	-2.79036	1.41155667937932e-17	3.40583291101524e-16
ZGRF1	1.13496378707105	1.4211258727847e-17	3.4265470576693e-16
AMPD1	-4.28788	1.42327092755242e-17	3.42934421346663e-16
CTD-2066L21.1	4.84063795471905	1.43829129224489e-17	3.46313886044884e-16
CTB-60B18.10	2.89641712218322	1.47897657177746e-17	3.55864044917593e-16
SHMT1	-1.15834	1.55491789275068e-17	3.73878289170584e-16
MYLK2	-3.3658	1.55699201333274e-17	3.73957222497215e-16
C10orf90	-3.46175	1.55739429767344e-17	3.73957222497215e-16
KIF1C	-1.1094	1.56346040652344e-17	3.75155072184195e-16
AC097724.3	-1.78142	1.59286691775229e-17	3.81947985367642e-16
CKAP2	1.01955626380462	1.60308313059692e-17	3.841331407983e-16
CLCN1	-2.54382	1.60543216510912e-17	3.84431442177472e-16
RP11-903H12.5	-2.20322	1.62138798462902e-17	3.87963871137147e-16
RP11-74M13.5	3.58093682914123	1.62241260411777e-17	3.87963871137147e-16
CD80	1.92238382830424	1.62783388183185e-17	3.88993083484829e-16
BCL2L15	-2.74437	1.64483064919146e-17	3.92785107770228e-16
SLC44A4	-3.38664	1.64848650025156e-17	3.93388310344472e-16
CT62	3.45835011621293	1.68400043854335e-17	4.01587967594272e-16
CTD-2008P7.9	-2.14497	1.69238273912695e-17	4.03310676442046e-16
SGOL2	1.17861849835798	1.71587751106995e-17	4.08630008911917e-16
LAMB1	1.32461810707332	1.75601762251728e-17	4.17903387308163e-16
TENM3	2.04223368132914	1.78190625576338e-17	4.23485529740026e-16
HOXD9	1.64571	1.80494560258337e-17	4.28376217076653e-16
HAP1	2.38083547275084	1.87878851306806e-17	4.45597954083725e-16
ELOVL3	2.35457781095686	1.90881234288379e-17	4.52410614991047e-16
P3H4	1.51294245556138	1.93286551564184e-17	4.57488638056438e-16
HMGCLL1	-3.44383	1.95537144231823e-17	4.62501137956479e-16
MAGEA10	7.73295371076121	1.9883647746175e-17	4.69985718654837e-16
DTX3L	1.13541301022281	1.99201387507746e-17	4.70528813355306e-16
RP1-56K13.5	-2.84634	1.99628741802593e-17	4.71218569718026e-16
BRCA1	1.09310537666825	2.00471222416486e-17	4.72886622687993e-16
CTC-297N7.7	-4.12404	2.01034510514806e-17	4.73894282504671e-16
DDAH2	-1.19929	2.06460699246456e-17	4.86356032859531e-16
PIP5K1B	-2.381	2.0734527861355e-17	4.8810957170304e-16
COL22A1	3.21015679051645	2.07724813075943e-17	4.88672622761155e-16
STARD4	1.32846357754138	2.11797056650498e-17	4.97916145941957e-16
RP4-737E23.5	-2.4534	2.12564680306514e-17	4.99383567761936e-16
CTSC	1.44940232240151	2.1410006585326e-17	5.02651516710247e-16
PTPRN2	-1.90161	2.30972499418201e-17	5.41533300487778e-16
SUGCT	1.75546580854806	2.31696244199896e-17	5.42864611999178e-16
TCP11L1	1.00122486650202	2.43062153097628e-17	5.69111969361136e-16
TCAM1P	4.68485399493921	2.4399346159621e-17	5.70908625833015e-16
FLJ37035	-1.59038	2.44812751823417e-17	5.72440938901e-16
TRIM46	1.57002302084388	2.48088935050284e-17	5.79712245076896e-16
FOXO4	-1.14203	2.4878524321508e-17	5.80949417372195e-16
ZNF281	1.01649981145661	2.50084095582049e-17	5.83591015809665e-16
MB	-4.42193	2.54486877134477e-17	5.93467488358412e-16
RP11-661D19.1	3.88637951404505	2.55146977724017e-17	5.9460858925148e-16
SCRN1	1.13160082809145	2.62252091957387e-17	6.10349671502697e-16
MAGEA6	6.16135825985149	2.7353803697829e-17	6.36190636838553e-16
SIX1	-1.86688	2.75015483504782e-17	6.39199872442322e-16
MLPH	-2.66032	2.76141270640712e-17	6.41388300193307e-16
KIAA0101	1.32676022145271	2.82724731494074e-17	6.56241798428611e-16
NPY5R	-4.62191	2.84442709279664e-17	6.59789594203202e-16
CTD-3179P9.1	-2.81107	2.90853441837374e-17	6.7376209477391e-16
LMNB2	1.00674	2.96079498586282e-17	6.85412227545118e-16
SMR3B	-13.146	3.00276446622085e-17	6.94666115750241e-16
RP11-366F6.2	6.78541361413949	3.02970581162712e-17	7.00433381430421e-16
USP32P3	2.74910110533607	3.054097999595e-17	7.05604048121428e-16
RP11-273B20.1	1.85678628173022	3.06372894635365e-17	7.06890992214678e-16
PLCXD3	-3.45202	3.10742875971852e-17	7.16024798988218e-16
STON2	1.38252625900291	3.22274129907616e-17	7.42104390277346e-16
AC147651.5	-4.10918	3.23731606990821e-17	7.44967836126861e-16
GLIS1	2.25552	3.26716601414301e-17	7.5134028477158e-16
FAM69A	1.02139104692596	3.40775988443831e-17	7.83154956412467e-16
SALL4	2.44875753848504	3.47258239654967e-17	7.97525734173283e-16
TNNT1	-3.12693	3.50381695606026e-17	8.04168720890903e-16
SPRY1	-1.3694	3.50992481755767e-17	8.05039870704251e-16
TMEM26	2.05752312237403	3.5897924460077e-17	8.22816350182028e-16
LINC00898	3.54112145942678	3.60892365016419e-17	8.2665720215636e-16
ZNF295-AS1	-1.82868	3.62853112233574e-17	8.3060202555137e-16
DIAPH3	1.24332969793598	3.66819778110491e-17	8.39130368887842e-16
TCP11L2	-1.40565	3.67924600494085e-17	8.41105109350136e-16
AK1	-1.4989	3.70158298151811e-17	8.45656264222546e-16
DDX60	1.90066576176607	3.76130384501793e-17	8.58173761284333e-16
C4orf26	3.58386390229308	3.76793906769072e-17	8.59124653043797e-16
BORA	1.35954400673581	3.81472695921114e-17	8.69223485201925e-16
ACVR2B-AS1	-1.89686	3.8633647807597e-17	8.79730356911121e-16
LINC00174	1.81172699437598	3.92371239877745e-17	8.92888199923101e-16
IDO1	3.18005319648646	3.98069278882815e-17	9.05263101428018e-16
NID1	2.00622552998276	4.04004239886555e-17	9.18160288520246e-16
RP11-443P15.2	3.38471104279705	4.1395669119331e-17	9.38940072786806e-16
GBP6	-2.48209	4.16526993467163e-17	9.44154969501706e-16
FADD	1.90112	4.19715072691806e-17	9.50762503962954e-16
KREMEN2	2.50693633788408	4.20987500437005e-17	9.53024824623874e-16
RP11-184I16.4	-3.65255	4.29954400810815e-17	9.72691512217683e-16
RP11-545I5.3	-1.34493	4.4450854548744e-17	1.00496454728807e-15
MT-ND6	-1.5976	4.53695090627261e-17	1.02506826543604e-15
LMCD1	-1.80486	4.55831579142806e-17	1.02922750265986e-15
CLCA4	-3.36201	4.8303875067629e-17	1.08995205329205e-15
TMPO-AS1	1.40495721687683	5.00342990895969e-17	1.1275366934644e-15
RP11-284F21.9	3.64693918805795	5.31948872876943e-17	1.19721162940895e-15
ITPR3	1.27095	5.56493899574784e-17	1.25164393420512e-15
IFI35	1.73576730107423	5.68108627759577e-17	1.27540446073182e-15
FBXL17	-1.02988	5.74850625883362e-17	1.28959885575908e-15
HS3ST1	-1.92914	5.858763702043e-17	1.31348728792036e-15
PRR15L	-2.87169	5.90079139607506e-17	1.32205826278729e-15
CEBPE	3.24287951366376	5.92354792154473e-17	1.32630333108954e-15
SLC20A1	1.09868645810106	5.92987603799934e-17	1.32686692811711e-15
HAGLR	2.11684356816891	6.0293402209434e-17	1.34825650913671e-15
STK33	-2.87044	6.07122040230029e-17	1.35675019734845e-15
GS1-279B7.2	1.58548	6.14256932474119e-17	1.37181421539137e-15
LIPE	-1.69756	6.16651587821163e-17	1.37627938033137e-15
NRG1	2.27112681561955	6.21065717407759e-17	1.38524311870506e-15
FOXF2	1.52558504655411	6.25149027726374e-17	1.39345798324899e-15
MAGEB2	7.26848685892607	6.42692594458696e-17	1.43164606917904e-15
OIP5	1.30731562364648	6.46884676111459e-17	1.4398088331752e-15
ZP2	-3.62211	6.519236164893e-17	1.44827372477967e-15
DOPEY2	-1.17703	6.5191474815211e-17	1.44827372477967e-15
LRRC8C	1.35934636252965	6.52236895899856e-17	1.44827372477967e-15
RP11-426C22.4	2.13226902271051	6.54978556880266e-17	1.45343457073934e-15
LHB	2.66871122175832	6.573509642385e-17	1.45776996954725e-15
ASPN	2.68085604269243	6.66951462726685e-17	1.47811897375907e-15
RP11-1055B8.1	2.01648895843768	6.68588387883935e-17	1.48080419217271e-15
MIR497HG	-1.46739	6.69964452408372e-17	1.48290860390987e-15
CTD-2270P14.5	-1.70446	6.72850277539703e-17	1.4883499436531e-15
RP3-341D10.1	2.53928060056357	6.79424041546406e-17	1.50193694314421e-15
CLDN23	-1.60045	6.79857073338423e-17	1.50194059152436e-15
2025-03-04	2.67681253832606	6.86835290093206e-17	1.51543373226712e-15
TNNC2	-4.30319	6.96447648257274e-17	1.53566926975133e-15
OSCP1	-1.15763	7.01259019402503e-17	1.54529970117322e-15
SEC11C	-1.07791	7.07071066570636e-17	1.55712165242187e-15
ADAMTSL2	1.44154991875948	7.21156084313173e-17	1.58613337887124e-15
DUXAP10	2.87004773776262	7.28547033966775e-17	1.60137765666801e-15
AL035610.1	-3.95527	7.31005982854414e-17	1.60576878896165e-15
ANK1	-2.64433	7.39170109621325e-17	1.62267879613403e-15
MND1	1.41030643680303	7.56131711168955e-17	1.65886816558094e-15
RP11-279F6.1	-2.34486	7.57212481322257e-17	1.66019313363961e-15
CDC25B	1.31010964913421	7.61584045679811e-17	1.66872698039232e-15
FAM189A2	-2.62248	7.62735334641455e-17	1.67019849976173e-15
CMYA5	-3.81453	7.80766491027882e-17	1.70789077600952e-15
C5orf46	-3.07841	7.80929464171859e-17	1.70789077600952e-15
RP11-963H4.3	-3.08906	7.9787485207416e-17	1.74385491052517e-15
CTTNBP2	-2.81698	8.10568891533876e-17	1.7704878981515e-15
IGF2BP2-AS1	2.99238176933086	8.13851150282137e-17	1.7765426645375e-15
ALDH1L1	-3.2795	8.27927833758893e-17	1.80613805689119e-15
RP6-91H8.3	3.78714726288274	8.28691366217459e-17	1.80667171556627e-15
ITPR1	-1.40366	8.41938864434121e-17	1.83440459593259e-15
NAGS	1.55089601718593	8.48544389202617e-17	1.84764040017933e-15
EPB41L4A-AS2	-1.71965	8.52100013418017e-17	1.85422288544844e-15
C17orf53	1.28621069819286	8.6498594673556e-17	1.8810878018421e-15
RP11-106M7.1	-3.78597	8.66750502945231e-17	1.88374858058952e-15
KLHDC7A	-3.67643	8.7930466898639e-17	1.90984096444786e-15
XAF1	1.98718481946488	8.92702434608e-17	1.93773196170491e-15
ADRA1A	-3.73924	9.15105350493712e-17	1.98454475684893e-15
HIST1H2BK	1.60342615569003	9.15408817387879e-17	1.98454475684893e-15
RP5-991G20.1	1.19007	9.32014291593134e-17	2.0192869689109e-15
RP11-691H4.4	4.25432013795933	9.38188844443276e-17	2.03140055951378e-15
ARSG	-1.14705	9.45190847861974e-17	2.04528960534558e-15
GALNT18	1.17601695758595	9.64839046965078e-17	2.08650938498032e-15
CBR3-AS1	-1.29084	9.65833208780885e-17	2.08736280758064e-15
BEX4	-1.91997	9.95119816788899e-17	2.14665964443241e-15
FRY	-1.98398	1.01083155439578e-16	2.17785409835382e-15
AC004988.1	3.02465038327598	1.0319624907095e-16	2.22200606301995e-15
RP11-6N17.4	-1.29356	1.07030747434031e-16	2.30314557071116e-15
RP11-521B24.4	1.44831394690691	1.07359920082735e-16	2.30737675155591e-15
SLC22A20	2.74273756879025	1.08146024230993e-16	2.32283783198672e-15
DPT	-2.56161	1.08234704431039e-16	2.32330931206874e-15
SMPD2	-1.04388	1.08498355095494e-16	2.32753372110895e-15
CTD-3064M3.4	-3.30408	1.10742954528605e-16	2.37422256639312e-15
RERG	-2.24554	1.11073319505354e-16	2.37983985551871e-15
PADI2	-3.19421	1.14750839569218e-16	2.45561154350428e-15
PADI1	-3.10338	1.15854537449226e-16	2.47466713519615e-15
RP11-78C3.1	5.05128579638112	1.16159227091899e-16	2.47965408317514e-15
RP11-16N11.2	-2.13504	1.20108962094483e-16	2.56239812086006e-15
ACSS2	-1.01237	1.20394249367155e-16	2.5669115616756e-15
APBB1	-1.69447	1.20504123769914e-16	2.56768180985135e-15
CH17-472G23.4	-2.17332	1.21145470094209e-16	2.57976870475233e-15
HERC5	1.88927300275936	1.21930195667744e-16	2.59330703882947e-15
GPR12	-5.44734	1.24836420499153e-16	2.65349795636082e-15
GMNN	1.10289731880219	1.27042275881535e-16	2.69873759570922e-15
CBX7	-1.51579	1.28235725047035e-16	2.72137561793195e-15
MYBL1	1.35919990045881	1.28264278629013e-16	2.72137561793195e-15
CXCL11	3.52741514232255	1.28476765967854e-16	2.72422384939268e-15
STRADB	-1.07615	1.33547275041151e-16	2.82829408461541e-15
SOX17	-1.72394	1.37904088815386e-16	2.91878824333452e-15
PLOD2	1.58370872069285	1.40947034909068e-16	2.97957068271344e-15
KBTBD13	-5.07894	1.41558601718077e-16	2.99068315292371e-15
SNX31	-3.21011	1.42659404792417e-16	3.01211188396458e-15
PPP1R36	-1.77978	1.43612507412654e-16	3.03039798217357e-15
MCM7	1.12053612949916	1.47051743894564e-16	3.09921341838804e-15
SAA2	-3.11283	1.47253266661326e-16	3.1015831732289e-15
CGB7	1.82643354688932	1.48575686836453e-16	3.12754515633904e-15
RP11-625H11.2	4.82033522159317	1.49242145343e-16	3.13967599662069e-15
KLHL14	-2.54293	1.5225376228344e-16	3.20109857573824e-15
C2orf54	-2.69851	1.54073464831739e-16	3.23740242911686e-15
MC5R	-4.40133	1.54487641468787e-16	3.24414729373869e-15
SYNGR1	-1.9119	1.59387951540474e-16	3.34503333862851e-15
GALNTL6	-2.78647	1.65984496338278e-16	3.48137482470472e-15
GRB14	-2.76973	1.66473837763706e-16	3.48953618869293e-15
CHST9	-4.87727	1.67281602836105e-16	3.50435834292701e-15
OR10Y1P	4.37794079347445	1.67573401970161e-16	3.50836027444083e-15
LIMCH1	-2.27497	1.6985192584476e-16	3.55392698445733e-15
ZMYND10	-2.12369	1.70333229617439e-16	3.56185709044466e-15
NNAT	-2.06427	1.70435741075771e-16	3.56186146280619e-15
ARHGAP6	-1.72264	1.71077542180164e-16	3.57312944576292e-15
LINC00443	-4.52144	1.73529778425921e-16	3.62000377199239e-15
NCOA1	-1.01955	1.73635170116601e-16	3.62003336404173e-15
DSN1	1.05226017805078	1.74176409138825e-16	3.62914424714929e-15
AC073283.4	-2.38316	1.79875112190895e-16	3.74564101743444e-15
NAV1	1.25643384160932	1.81152761606382e-16	3.76999145298829e-15
AQP5	-4.42197	1.81275451626383e-16	3.77029115846821e-15
NUSAP1	1.23747073047024	1.81493666739388e-16	3.77032517593394e-15
RP11-568J23.8	2.20779	1.81480843822805e-16	3.77032517593394e-15
ANGPTL5	-4.08194	1.81646378908056e-16	3.77124745047214e-15
NCAPD2	1.16509644115846	1.82091107342922e-16	3.77822770223988e-15
NKX6-1	2.96093154142632	1.83284336882889e-16	3.80072111807715e-15
RP11-255P5.3	-6.74476	1.86480428556927e-16	3.86469588158723e-15
RNF125	-1.41254	1.89067829266338e-16	3.91598727636294e-15
RP11-93B14.9	-1.73188	1.89513305871189e-16	3.92288036297097e-15
HHATL-AS1	-3.59419	1.93210857960962e-16	3.99466890832947e-15
LRRC2	-3.68069	2.01899124115831e-16	4.1672449211851e-15
CLVS1	-2.30779	2.02017902251234e-16	4.1672449211851e-15
CYP4B1	-3.57263	2.07010765318637e-16	4.26478924029525e-15
AC011738.4	2.45446587895722	2.08623488074387e-16	4.29547249218565e-15
CFAP46	-2.6857	2.13028616350705e-16	4.38357998550975e-15
FXYD2	-3.69468	2.18139103328392e-16	4.4860892856377e-15
SIGLEC12	2.82299	2.20277585166861e-16	4.5273935553451e-15
SIAE	-1.15064	2.22136823001182e-16	4.5602227396416e-15
THSD4	-1.56999	2.2302306574134e-16	4.57571837355112e-15
HBB	-3.18614	2.24749423417385e-16	4.60842207015494e-15
SLC19A3	-2.12076	2.2543707675973e-16	4.61980147236228e-15
NKX3-1	-1.93546	2.29681566628512e-16	4.70401359135582e-15
LINC00551	-3.38735	2.31524863851007e-16	4.73897776878337e-15
RSPO3	-2.41476	2.33706320814039e-16	4.78081843230458e-15
AC024592.9	-3.02873	2.40174902861729e-16	4.91025812855949e-15
TRPA1	2.49092655771366	2.43526030519067e-16	4.97584847686758e-15
FOXL1	2.22795	2.45110195305963e-16	4.9994151552242e-15
KRT35	-4.15199	2.449708611226e-16	4.9994151552242e-15
MYL6B	-1.39602	2.52389911626615e-16	5.14488264233246e-15
NCAPG2	1.02700587237306	2.56093185513078e-16	5.21731798713215e-15
GSTM5	-2.11641	2.56385056873199e-16	5.22020966383285e-15
LINC01426	2.35510601642054	2.60299582395415e-16	5.29681505567573e-15
RP11-413E6.1	-2.04854	2.61685298118497e-16	5.32190246763534e-15
ACADL	-3.19436	2.69309835297913e-16	5.47376563664181e-15
MGAT4A	-1.48823	2.69836377818924e-16	5.48126789178617e-15
TTC39A-AS1	-2.64419	2.72096202917706e-16	5.52073047609894e-15
CMAHP	-1.68668	2.81430151482611e-16	5.70346541569852e-15
C3orf18	-1.5965	2.82129149802368e-16	5.71430518247182e-15
SPNS3	-1.81564	2.82395123371335e-16	5.71636686652312e-15
C9orf135	-5.86443	2.87569161964312e-16	5.81771964678179e-15
RP11-109M17.2	4.30024636759876	2.9688551358253e-16	6.00270785505399e-15
CIT	1.21660847697806	2.97566241209002e-16	6.00949177504281e-15
KIF11	1.08792967421294	3.04214256541324e-16	6.14019001159377e-15
CSPG4	2.07794307421679	3.07691781142659e-16	6.20678142760369e-15
BRCA2	1.26436788644395	3.12266925523687e-16	6.29542417252937e-15
TMEM44	1.23880036137604	3.20136648698151e-16	6.4503458898863e-15
HLF	-2.67085	3.21832017707075e-16	6.48075498005044e-15
APOL1	1.99471533301884	3.24040442519565e-16	6.52145438566688e-15
KIAA1211L	-1.67598	3.25038567396771e-16	6.53776302776046e-15
RP11-486M23.1	-3.16994	3.27374500071155e-16	6.58094570957124e-15
GLP1R	-2.60642	3.4335483227459e-16	6.89422444942584e-15
SLC16A7	-2.0996	3.5287820357823e-16	7.07728134446039e-15
KCNJ11	-2.68718	3.60938691885683e-16	7.23061129768919e-15
DGAT2	-2.0955	3.68567014836867e-16	7.37494123883632e-15
ALDH3A2	-1.04386	3.68399375278487e-16	7.37494123883632e-15
MMS22L	1.00431735435923	3.84701796165417e-16	7.68895662289973e-15
BBOX1-AS1	1.96167166786153	3.94572256857518e-16	7.8771916668625e-15
TRIP10	-1.03691	4.00606774493728e-16	7.99308084100179e-15
RP11-486A14.2	-2.47346	4.09044943935231e-16	8.1567685068688e-15
HPGD	-2.68552	4.15184072083493e-16	8.27444982125413e-15
HOXB6	2.33999214554078	4.16087638872455e-16	8.28771357129419e-15
IFIT1	2.30578968333342	4.16830040903333e-16	8.29775387886298e-15
CHAD	-3.08697	4.2693220974805e-16	8.49399928388448e-15
COL6A3	2.29087130510806	4.29761162963898e-16	8.54539943513081e-15
IFIT2	2.25970026558939	4.37665051590986e-16	8.69759366509325e-15
DLX6	2.61269215306119	4.42990707228121e-16	8.7984069900522e-15
PAQR8	-1.50894	4.46721930031788e-16	8.86745577988414e-15
RASD1	-2.13437	4.68529465403018e-16	9.28974396180916e-15
CTC-241F20.4	3.85303326172921	4.83575521340169e-16	9.58261179652855e-15
KRT16P6	3.24313294131004	4.83863689296555e-16	9.58286807180783e-15
EHD2	1.12234006475132	5.07418153140276e-16	1.00265481486294e-14
SLC19A1	1.14824126084322	5.09028494708167e-16	1.00526631311709e-14
LINC01132	-1.33373	5.15606696266093e-16	1.01768017822543e-14
CERCAM	1.61944	5.20775208010609e-16	1.02699245112803e-14
SERPINA10	3.40821171763522	5.21619852874998e-16	1.02780070274753e-14
SVILP1	-1.65619	5.27853462632419e-16	1.03949513622584e-14
RNU6-415P	-1.53406	5.45430263770175e-16	1.07228941240464e-14
IL6ST	-1.05776	5.5561626599242e-16	1.0916981677798e-14
CDKN2A	3.23210050747496	5.6789034417857e-16	1.11518545478089e-14
SRD5A2	-2.63839	5.73758235517739e-16	1.12543890062091e-14
NPBWR1	3.22842691546345	6.03233245066888e-16	1.18258850751654e-14
SCHIP1	-1.81276	6.06425538459944e-16	1.18817771370624e-14
RP11-8L2.1	3.30952576630384	6.0955656652755e-16	1.19364066236163e-14
CCDC110	-2.12792	6.16213562256233e-16	1.20464388529339e-14
LINC01356	2.64231156888084	6.17889674889924e-16	1.20724269419991e-14
VTA1P1	5.99710647346803	6.37090029879045e-16	1.24266462578704e-14
ANXA1	-1.86422	6.55423541922092e-16	1.2769939260829e-14
LINC00519	2.25213	6.59542121592534e-16	1.28429966708542e-14
TGM7	-4.54176	6.72625994159104e-16	1.30831392394623e-14
AQP1	-1.51735	6.73637307559086e-16	1.3095494214006e-14
CTC-458A3.1	2.85217073082592	6.78425072393424e-16	1.31812085633492e-14
C1QTNF9B-AS1	-1.66548	6.85824267828254e-16	1.33101134520492e-14
DTNA	-2.67858	6.86530111786374e-16	1.33163893604825e-14
AK9	-1.11348	6.9003770639624e-16	1.33769726189298e-14
AGTRAP	1.15208059264592	7.06213870288396e-16	1.36829428613417e-14
RBP1	1.90120358062603	7.18579539650068e-16	1.39147852235798e-14
CTNNA3	-3.77156	7.19927486829805e-16	1.39331380260997e-14
FBXL6	1.13776	7.24079957284711e-16	1.4005717707101e-14
TNFRSF12A	1.40567309239362	7.52204231249228e-16	1.45416405993361e-14
RP1-8B1.4	-3.72173	7.56003004094408e-16	1.46069681429273e-14
SLC22A1	2.88588792987656	7.83350236486106e-16	1.51269579499372e-14
NETO1	3.48364086699612	7.84167465633576e-16	1.51343451502019e-14
PCED1B	1.21600102197903	7.94326060605432e-16	1.53219116078113e-14
RP11-84A19.3	3.26659492983526	7.96113729647029e-16	1.53478913206648e-14
TMEM100	-2.47945	8.10855646545742e-16	1.56234427480814e-14
LINC00973	4.67544776736266	8.40308869440083e-16	1.61819877805837e-14
ANKRD53	-1.80699	8.62583912245872e-16	1.6589718290562e-14
LINC00643	-4.12948	8.62911216480681e-16	1.6589718290562e-14
MYH11	-2.88206	8.74872554596605e-16	1.68103961001049e-14
HTR2C	4.83267070149625	8.86499250597148e-16	1.70244039757534e-14
AC091814.3	2.8828	9.82488443746998e-16	1.88573870705288e-14
LINC00492	-2.93508	9.9125749300386e-16	1.90152132969231e-14
RP11-439M11.1	2.92986402413596	1.00335299999929e-15	1.92366417406252e-14
TRIM59	1.12427616519931	1.01052297767667e-15	1.93634444214467e-14
ATP6V0E2	-1.88227	1.04428483902611e-15	1.99883811107048e-14
HIST1H1D	2.54229558896892	1.05777166641193e-15	2.02354044557495e-14
B3GALT1	-3.4012	1.11115799904858e-15	2.12450236424352e-14
TMEM233	-2.39794	1.11575978538116e-15	2.13212999163644e-14
CLEC4GP1	-3.14331	1.11895610083799e-15	2.13706497876447e-14
CKS2	1.34714895340084	1.13703885320368e-15	2.17041018377153e-14
RP3-460G2.2	2.85277506674147	1.15006536694963e-15	2.19407265101837e-14
PTBP1P	-2.00075	1.15282738224194e-15	2.19813751191224e-14
GPRASP2	-1.20969	1.15921738076392e-15	2.20911174307923e-14
LA16c-380A1.1	-2.47927	1.17463661906729e-15	2.23727150799048e-14
SRL	-3.71055	1.17998902738379e-15	2.24623717695032e-14
TXLNB	-3.22412	1.18992704586847e-15	2.26391748393456e-14
MYOM2	-3.13362	1.1952235209889e-15	2.2724799963533e-14
EGF	-2.64001	1.21518960139759e-15	2.30693873238059e-14
SCN1B	-2.36022	1.22178074939139e-15	2.31818748509863e-14
C9orf24	-2.38369	1.23384713847329e-15	2.33726092601874e-14
CA13	-1.63772	1.23581214628945e-15	2.33971024999238e-14
VWA5A	-1.50748	1.24619808996353e-15	2.35809124447066e-14
GDPD2	3.03562	1.2567374315629e-15	2.37674237668254e-14
PIK3R1	-1.48866	1.26468313453994e-15	2.39004476015997e-14
ACSL1	-1.28144	1.26514418042187e-15	2.39004476015997e-14
DUSP13	-3.44667	1.26854846559855e-15	2.39517635177575e-14
ABHD14B	-1.03007	1.28072258983469e-15	2.41685194635633e-14
ATP1A2	-4.07437	1.29322488133831e-15	2.43912300615145e-14
IFI44L	2.28449097514476	1.29777048481481e-15	2.44637114075783e-14
LRFN4	1.36049828545389	1.30885883694419e-15	2.4659382102752e-14
NCF2	1.33258601333647	1.31411349973685e-15	2.47449917362563e-14
RP11-493L12.6	2.11956701467134	1.37803328971221e-15	2.58925985147923e-14
CHN1	1.54363162991031	1.38569622404142e-15	2.60225379894554e-14
SMAGP	-1.1371	1.38785671646274e-15	2.60444584824004e-14
MT1M	-2.3881	1.38835956410188e-15	2.60444584824004e-14
VWA2	-2.07749	1.42294732102414e-15	2.66789213118457e-14
FXYD4	-3.62215	1.42372404144747e-15	2.66791173041316e-14
CSN2	-6.51061	1.42760751831228e-15	2.67374991743295e-14
SLC3A2	1.01848945477379	1.43770789160886e-15	2.69121912162073e-14
TEC	-1.52435	1.44904506898231e-15	2.71098345871882e-14
METTL21C	-5.49485	1.45891823114766e-15	2.72652474792635e-14
EN2	2.65637734698802	1.48166189197522e-15	2.76754410369642e-14
PWAR6	-2.25149	1.48395576786943e-15	2.77034251849383e-14
MT-ND3	-1.38027	1.48544563269977e-15	2.77163775957707e-14
RBM20	-2.36099	1.50101417361943e-15	2.799186421152e-14
TRH	-3.04163	1.51573875079407e-15	2.82513255280499e-14
FUT6	-3.33202	1.525373056052e-15	2.84096848380348e-14
NTM	1.87797211166555	1.52586698012824e-15	2.84096848380348e-14
USP54	-1.21955	1.58391266106304e-15	2.94589140599529e-14
KLHDC7B	2.89701	1.60482551949334e-15	2.98319327881471e-14
NRIR	2.79401376491643	1.61559032418586e-15	3.00160129760827e-14
IER5L	1.40364013740816	1.64253984508653e-15	3.05004318860681e-14
CTD-2337I7.1	3.33603	1.65280343718394e-15	3.06746573946871e-14
PDGFD	-2.00257	1.66428575489283e-15	3.08548653504279e-14
DGCR6	-1.62859	1.66424086102609e-15	3.08548653504279e-14
RP11-120K18.2	3.39153590793909	1.74321294101697e-15	3.23009286681149e-14
SCGB3A1	-5.00213	1.74647010028736e-15	3.23440688732473e-14
RP11-69L16.3	2.61137011456607	1.78275789183764e-15	3.29985547687992e-14
CGB5	4.72455274084661	1.80347737859036e-15	3.33643315039216e-14
PLEKHA6	-1.89888	1.81958267910286e-15	3.36444026225833e-14
SULF1	2.11138529371127	1.83445111623587e-15	3.3901318744153e-14
MGST2	-1.04833	1.83831386513093e-15	3.39546810834289e-14
RP11-88G17.6	3.08307078513954	1.85699484119876e-15	3.42815426224906e-14
LINC00911	3.79606457929174	1.86636292454559e-15	3.44362257254392e-14
C15orf62	-2.01551	1.94780272799171e-15	3.59198345235632e-14
CASC9	3.39666651600582	2.00389327255812e-15	3.69151069156911e-14
RBPMS-AS1	-2.32487	2.01122944167326e-15	3.70306586307445e-14
FILIP1	-2.37631	2.02269898400417e-15	3.72024883920091e-14
RNF150	-2.65819	2.03230341932023e-15	3.73594024025726e-14
ZNF677	-1.91826	2.03670387278194e-15	3.74205375929545e-14
CEP72	1.09329973632765	2.0419760761032e-15	3.74976165831672e-14
RP11-530N7.2	2.7357	2.08675542795868e-15	3.8299717309034e-14
AC137932.6	-1.80283	2.14360317645055e-15	3.93223560561006e-14
LZTS3	-1.66788	2.14852402545618e-15	3.93918699285454e-14
GPR153	1.41080331898702	2.17902166846158e-15	3.99299986478035e-14
RP3-405J10.3	1.90360159293239	2.1981777365426e-15	4.02598391652834e-14
DNAI1	-3.55419	2.20151159435905e-15	4.02996998847523e-14
TTYH1	-2.18666	2.21182064258089e-15	4.04671357397473e-14
C6orf183	2.41249137276656	2.25605721415096e-15	4.12331464698656e-14
PRNP	1.18593683079483	2.29049969333319e-15	4.18406756677764e-14
DLK1	-5.07319	2.30073729757564e-15	4.20056478708396e-14
FZD6	1.15884179335452	2.30557393718755e-15	4.20718908653349e-14
ANO5	-3.43859	2.31378320423068e-15	4.21995756006809e-14
OLFML2A	1.63158685483313	2.3586317198937e-15	4.29950160165125e-14
MAP6	-2.21491	2.36879196635538e-15	4.31576294571404e-14
SPARC	1.84591741329052	2.37129169911115e-15	4.31805769288456e-14
TACC2	-1.12011	2.4629270751889e-15	4.48257877558034e-14
PLEKHG4B	2.31495	2.48850430582149e-15	4.52676355359388e-14
FBXO40	-5.02218	2.52534259371106e-15	4.58892809918913e-14
ART4	-2.70315	2.56437995460589e-15	4.6526324585468e-14
RP11-575F12.3	2.37515352834518	2.59734365209952e-15	4.709985100789e-14
RP11-679I18.4	4.37201006987104	2.64701649925028e-15	4.79756238700661e-14
SLC7A8	1.75034127342558	2.65568599930097e-15	4.81077104254225e-14
ALG1L	1.73124022407892	2.65947504915652e-15	4.8151296300823e-14
DDO	-2.06258	2.66244871239352e-15	4.81800815069673e-14
TH	3.53394462184459	2.67725354962431e-15	4.84228243310491e-14
SFXN3	1.09714577625626	2.75896857736433e-15	4.98748748484392e-14
BEND6	1.57453349195498	2.79698213785135e-15	5.05358210137885e-14
HOXC13-AS	2.23457573698515	2.80101227284336e-15	5.05823881242673e-14
ITGA11	2.41758299988854	2.84558889020888e-15	5.13607404823237e-14
RP11-180N14.1	-2.31751	2.86449343870185e-15	5.16751647954831e-14
PPIL6	-1.54704	2.91831478909734e-15	5.25915973147008e-14
ARHGAP11B	1.19573893242684	2.93795457933431e-15	5.2890777967261e-14
PIK3CD	1.21669059042473	2.94608742526285e-15	5.30097808193161e-14
SYT16	2.83660635304274	2.94846867146654e-15	5.30252240363898e-14
SOCS1	1.44448440165355	2.95393620731146e-15	5.30961264480965e-14
CALU	1.03172	2.96731924126436e-15	5.33091610026322e-14
MANSC1	-1.7267	2.98790734144266e-15	5.36513511640068e-14
KRT40	-4.1235	3.05082610200823e-15	5.47246843862034e-14
ETV1	-2.08386	3.05813300185902e-15	5.48275060379636e-14
RP11-380D23.1	-4.11831	3.10154206336798e-15	5.55771436028218e-14
TMEM213	-6.06923	3.17890252696525e-15	5.69048068284571e-14
HSD52	-3.39864	3.17767613714427e-15	5.69048068284571e-14
ACAN	2.18319221553911	3.18518565506479e-15	5.69879799344248e-14
BPIFB1	-5.90556	3.20857599485674e-15	5.7376985317374e-14
CCM2	1.13970096885422	3.27485247473372e-15	5.85321040106796e-14
TRIM52-AS1	-1.19185	3.34962384290426e-15	5.98377903224205e-14
LTBP1	1.67038706457382	3.35305987811691e-15	5.98684542443059e-14
MYO5C	-2.11784	3.39162218500282e-15	6.05259403461011e-14
DLX2-AS1	3.13728488082277	3.42816402046632e-15	6.11467144982459e-14
FAM86JP	1.13577639019515	3.53015400110303e-15	6.29014185549663e-14
PDZK1	2.67987826089792	3.54537576050184e-15	6.31403313828096e-14
RP11-197K6.1	5.61625623466952	3.58646232153665e-15	6.38393960372912e-14
AADAC	-3.41906	3.59751601725497e-15	6.40034313606367e-14
SPDEF	-3.73986	3.63835000918795e-15	6.46968499846256e-14
PRKCDBP	1.53286995542184	3.78431755471855e-15	6.72580828497374e-14
SLC34A2	-4.35965	3.79946594752915e-15	6.74928601505726e-14
RP11-379B18.5	1.69268	3.80623549251209e-15	6.75786339330921e-14
SPINK5	-2.86462	3.81892490301311e-15	6.77693722467927e-14
L3HYPDH	1.06862287236111	3.85261593882471e-15	6.83324142343657e-14
PALMD	-1.33421	3.8672175708105e-15	6.85564736063692e-14
CTD-2380F24.1	-2.91689	3.87707164575398e-15	6.86961849822984e-14
CRHR2	-2.38361	3.89193546378397e-15	6.89244745893013e-14
LINC00271	-1.51707	3.91349819242006e-15	6.92711065406656e-14
RP11-307C19.2	-3.63389	3.94857614888801e-15	6.98564917560131e-14
RP11-493L12.3	3.02611092066997	4.05999820862254e-15	7.17912430825856e-14
CRYL1	-1.1336	4.10637261149573e-15	7.25744036621557e-14
DDX58	1.75364164436396	4.11576063691082e-15	7.27034186176174e-14
CBLB	1.00316	4.11898190482295e-15	7.27234244321606e-14
ANXA10	3.56139425344303	4.16798768633244e-15	7.35513569564301e-14
TRPC4	1.74922670663219	4.23174674734673e-15	7.46008741784158e-14
RP11-178C3.2	-1.43441	4.24451103931759e-15	7.47880267489477e-14
CTC-327F10.4	-3.24014	4.28149137492413e-15	7.54014593832744e-14
RP11-540A21.2	1.38352748572488	4.28837942280303e-15	7.54845836014828e-14
CDH3	1.4357	4.33576259295286e-15	7.62800637689943e-14
C20orf141	3.90878	4.35482134924096e-15	7.65766742002639e-14
GPR19	1.90318593798647	4.36141143503043e-15	7.66538424701941e-14
KRTAP3-1	-6.07554	4.51475750141587e-15	7.92289878663287e-14
CTC-548K16.1	2.60899038438296	4.52179976723602e-15	7.93125957157968e-14
GGT6	-1.96567	4.60852262832218e-15	8.07523564923469e-14
ELFN1-AS1	4.27185173850979	4.62238670288418e-15	8.09545461943253e-14
MRPL45P1	4.33726677802227	4.68554989133565e-15	8.2019502547327e-14
MYO7B	3.03116966550211	4.72044606341639e-15	8.25888294421951e-14
HIST1H2BD	1.50405152828014	4.73912507923912e-15	8.28739919055091e-14
PDCD1LG2	1.90318813370583	4.75418800320402e-15	8.30956645118245e-14
RP11-245G13.2	-3.20193	4.75780422105092e-15	8.31171447889261e-14
FLJ41941	-2.91576	4.87540730217866e-15	8.50862436290499e-14
C4orf19	-2.8662	4.94124794529405e-15	8.6192099053759e-14
CAMK2A	-2.67825	4.9527208804963e-15	8.63257184588562e-14
ZNF540	-1.62612	4.97938285332826e-15	8.67269498771035e-14
KCNT1	-2.90027	5.16379376211871e-15	8.97592648106276e-14
ABHD17AP4	3.37745	5.18487046840314e-15	9.00806562367226e-14
GBP5	2.79899774517772	5.34489146367135e-15	9.27682383303316e-14
MACROD1	-1.59412	5.43262372203683e-15	9.41970418974882e-14
RP11-630A13.4	-2.36223	5.53273313047111e-15	9.583739771324e-14
LINC01338	4.22070460091634	5.59274639679013e-15	9.68287674276688e-14
TMOD1	-2.99706	5.66772953697587e-15	9.80782004417937e-14
TPM1	-1.73277	5.69332492589036e-15	9.84721778165547e-14
IQGAP2	-1.98714	5.70922000060429e-15	9.86980698912808e-14
GAD1	2.34120280182732	5.82714341840296e-15	1.00686676128306e-13
CTB-119C2.1	-1.9427	5.83537507634664e-15	1.00778895849782e-13
RP11-481H12.1	-2.35844	5.87099219835167e-15	1.0134374584532e-13
PNCK	3.04091200228044	5.89978358700631e-15	1.0174237690281e-13
ZPLD1	2.72258339029268	5.89992988961638e-15	1.0174237690281e-13
PDZD7	2.12377	5.90505195179491e-15	1.0178029396319e-13
TMEM170B	-1.67232	5.9560196265324e-15	1.02607983838188e-13
GRIK3	-2.98807	5.98766358262401e-15	1.0310211817815e-13
ASB4	-3.32853	6.0342335414111e-15	1.03801338543138e-13
IRF9	1.27667	6.07121625970384e-15	1.04385943957584e-13
RP11-138J23.1	4.55158470974874	6.17373184925298e-15	1.06096160807226e-13
FGF5	3.28438405555856	6.2505110345761e-15	1.07362625895824e-13
CXCL13	2.30491837249603	6.45354024461892e-15	1.10740714981221e-13
CCDC85A	-2.43096	6.48427732197401e-15	1.11158583712048e-13
AP001347.6	-2.06487	6.58326133013754e-15	1.12744421904279e-13
PKNOX2	-2.46136	6.64200236908862e-15	1.13694491880314e-13
CX3CR1	-2.12965	6.77356790604389e-15	1.15889589083405e-13
SPP1	3.01520054518927	6.87271083341851e-15	1.17528081084053e-13
TMEM200B	1.46148560408056	7.00359332794472e-15	1.19590048503703e-13
MPP4	2.57553383424356	7.15855859120504e-15	1.22176242387248e-13
LYVE1	-2.01243	7.24840562713825e-15	1.23649063557115e-13
IKZF2	-1.64999	7.2758441490472e-15	1.24056349528588e-13
RP11-100E5.2	2.71075724160148	7.31002155486416e-15	1.24578081485906e-13
CT45A10	9.73367979916961	7.39342805080713e-15	1.25937859317491e-13
PXN	1.11481722432208	7.54536195878396e-15	1.2836096054991e-13
LINC00925	2.70709766693521	7.54674113926143e-15	1.2836096054991e-13
PRR33	-2.22692	7.82914509153672e-15	1.33034331211339e-13
CMPK2	1.98251428344746	7.85831227925599e-15	1.33464809086271e-13
PPP1R1A	-4.17139	7.87035643925385e-15	1.33595939575539e-13
HEPACAM2	-3.93953	7.98881880607761e-15	1.35483051325477e-13
CTA-384D8.36	1.65735571576686	8.03837316241172e-15	1.36190772941941e-13
WDR31	-1.18828	8.21047965582873e-15	1.39039041914878e-13
CCL23	-2.26653	8.28578188107343e-15	1.40246022242748e-13
SLC27A6	-3.77363	8.29408858521271e-15	1.403184073233e-13
TACR1	-2.67746	8.39201899156332e-15	1.41906228863167e-13
IL13	-3.30236	8.4227763101573e-15	1.42357185820751e-13
TNS1	-1.67228	8.50912942977366e-15	1.43746899251057e-13
C8orf34	-2.07135	8.51632169279306e-15	1.43798628699309e-13
ENDOU	-3.20839	8.53680524610881e-15	1.44074623487043e-13
SOD3	-1.74396	8.56703163509791e-15	1.44514699825196e-13
RTTN	1.36566008069925	8.62452795257832e-15	1.45414135460009e-13
AC046143.3	1.34337872111668	8.63741653385306e-15	1.45560954239672e-13
BRDT	6.58389	8.66292981342743e-15	1.45920284138415e-13
KLHL5	1.02200791062534	8.84105494122656e-15	1.48848650816579e-13
AC009506.1	-1.13377	9.03817730143264e-15	1.52093871002407e-13
HAO2	-2.82332	9.16220287538e-15	1.54049251110243e-13
MAGEC1	8.43266235828193	9.17207391652165e-15	1.54049251110243e-13
RP11-295M18.6	-2.47199	9.16484698555811e-15	1.54049251110243e-13
MUC7	-7.2903	9.34471545673861e-15	1.568731716766e-13
RP11-352M15.2	-1.02136	9.43511280394485e-15	1.58314372286722e-13
RP11-728F11.4	-3.27392	9.66020673755619e-15	1.61935203650214e-13
CILP2	2.53590536339437	9.76774386172979e-15	1.63501700977811e-13
PLS3-AS1	1.86614952521325	9.79078384996117e-15	1.63808611871263e-13
SPARCL1	-1.64355	9.80303451586342e-15	1.63934799586367e-13
HOXC5	3.39677	9.85902204168144e-15	1.64791920511389e-13
IMPDH1	1.09704763231556	9.87878924492764e-15	1.65043092677853e-13
CTC-559E9.1	-1.36055	9.95213792701775e-15	1.66109101728177e-13
MROH8	-1.3308	9.96334775177952e-15	1.66216520686971e-13
AMIGO1	-1.72614	1.00928652119541e-14	1.68296593910253e-13
CCDC108	-3.66435	1.02902666012934e-14	1.71506085331371e-13
TJP3	-2.58542	1.03852159713874e-14	1.73005772476457e-13
EEF1A2	-3.31999	1.05413090598121e-14	1.75522122207306e-13
FOXS1	1.76164740015311	1.06289317136666e-14	1.76896517913351e-13
MYL3	-4.19838	1.06841201689237e-14	1.7773005825199e-13
LCTL	1.71924879760329	1.10106812340926e-14	1.83074922887967e-13
STRA6	2.42550262198431	1.10526974314462e-14	1.83685807384565e-13
FAM72C	1.67696310708525	1.10672611068891e-14	1.83840090629082e-13
MYH7	-4.7726	1.11789376337113e-14	1.85606614970399e-13
FAM87A	1.94301830769773	1.13212322930617e-14	1.87879573282902e-13
CFAP221	-2.82607	1.13448361607656e-14	1.88181591524239e-13
NXPH3	-1.78727	1.1516851289636e-14	1.90853027773087e-13
GPR144	2.22647382919467	1.15689675485624e-14	1.91625472473024e-13
CCDC150	1.44265157633382	1.16200758062083e-14	1.92380494220046e-13
RP11-475O23.3	-2.9398	1.16689178837531e-14	1.93097297508856e-13
ICA1	-1.96633	1.18707803680194e-14	1.96344399084718e-13
CTA-520D8.2	2.67245	1.19688441238154e-14	1.97872386447711e-13
GKAP1	-1.77717	1.20034577147773e-14	1.98350444829331e-13
KIRREL	1.24955411293165	1.20317167605395e-14	1.98701806431588e-13
RP11-497G19.3	-3.66503	1.20361349273119e-14	1.98701806431588e-13
FAM13C	-2.16523	1.20606088184837e-14	1.9901147736168e-13
IL22	-4.82136	1.25176930089995e-14	2.06358199571182e-13
ELANE	-2.91006	1.25118898628794e-14	2.06358199571182e-13
CFAP43	-1.92002	1.29261743296034e-14	2.1289054476528e-13
RP11-6O2.3	-1.72284	1.30878967925566e-14	2.15452152542054e-13
RP11-958F21.1	-3.62065	1.31980877978133e-14	2.17163432351828e-13
FOXL2NB	3.10732	1.33850810342467e-14	2.20136214628893e-13
HSPB8	-1.91813	1.33926769389415e-14	2.20157144940097e-13
MAGEC2	7.87027431856767	1.3724526316172e-14	2.2529317904298e-13
ANXA13	2.68727712091358	1.37992469424277e-14	2.26412997546893e-13
CRACR2A	-1.80295	1.38626894793005e-14	2.27346801507681e-13
KCNK9	2.7767	1.39104404677975e-14	2.28022507423402e-13
DLX1	1.84120577193241	1.39766638221113e-14	2.28892523186477e-13
RILP	-1.03869	1.39737915126587e-14	2.28892523186477e-13
CKM	-4.41475	1.39975074801196e-14	2.29126101521073e-13
C5orf49	-2.76951	1.45272658529028e-14	2.37462824037802e-13
CLUL1	-2.84624	1.45729376299248e-14	2.38097592426604e-13
ARID3A	1.01087729967774	1.45859009782923e-14	2.38197614615948e-13
TCN1	-3.31363	1.46361245062312e-14	2.38681942357589e-13
ZFP36	-1.45891	1.47257861764085e-14	2.4003169349439e-13
RP3-522D1.1	2.82660201721625	1.47788291976484e-14	2.40783573315172e-13
MRGPRE	-3.50754	1.48551116650222e-14	2.41800104180027e-13
LY6E	1.53280329634396	1.48634789053831e-14	2.4182324534987e-13
SLC19A2	-1.15303	1.50332019694049e-14	2.4447033767808e-13
RP11-210H10__A.1	-3.43017	1.51688306732128e-14	2.46449750305169e-13
LINC00959	-1.27886	1.51690787518734e-14	2.46449750305169e-13
CTA-392E5.1	3.81903668434073	1.53522681952256e-14	2.49309664996814e-13
NGB	4.36365266173317	1.53659448461444e-14	2.49415432031799e-13
NAAA	-1.07306	1.54261126448385e-14	2.50275379289535e-13
FAM195CP	3.17347222682439	1.54654260509692e-14	2.50796338526592e-13
BNC1	1.53178297306405	1.60015516090613e-14	2.59369656598086e-13
MEIS1-AS3	-2.90169	1.60988750632822e-14	2.60825748291437e-13
MKRN2OS	-1.63206	1.61543392547511e-14	2.61602618526823e-13
ATP2A2	-1.0556	1.62705346718229e-14	2.63361787851632e-13
INPP5J	-1.81135	1.62799879309224e-14	2.63392351203962e-13
WI2-1896O14.1	-2.90202	1.6761287639507e-14	2.70927461348521e-13
SCGB2A1	-4.28946	1.72632630744053e-14	2.78911847081935e-13
LINC01372	-2.58845	1.73436050550446e-14	2.80079915214049e-13
NPSR1	3.24505328285369	1.75749275334026e-14	2.83683936917237e-13
CEP85L	-1.26185	1.76241401584596e-14	2.84214769753166e-13
CTD-3035D6.2	2.28290007745136	1.76233204395626e-14	2.84214769753166e-13
CNTFR	-2.85048	1.79374333998881e-14	2.89005766735931e-13
SLC27A1	-1.10003	1.7937830999694e-14	2.89005766735931e-13
GPRC5B	-1.90833	1.81421358892566e-14	2.92162231848403e-13
PSG5	3.49204235127951	1.82451058099621e-14	2.93413325166489e-13
ACSM5	-2.26529	1.84767302060601e-14	2.96864012729301e-13
RP11-983P16.4	-1.41044	1.90490350587631e-14	3.05776972632989e-13
AFAP1L2	1.20118884581613	1.92950983603697e-14	3.09584073554374e-13
LINC01518	4.32754094863778	1.9480340575056e-14	3.12412260618022e-13
CCT6B	-1.2588	2.0125734203106e-14	3.22614036717101e-13
ACPP	-1.95419	2.07061454788206e-14	3.3161263437723e-13
SOX12	1.20512293468611	2.07001495544539e-14	3.3161263437723e-13
TNNI2	-3.6721	2.09079230432532e-14	3.34690186941125e-13
RAG1	1.99525359716259	2.11181018461565e-14	3.37899334548544e-13
[truncated: 6,879 more rows]
