# Supplementary material for: Astragaloside–Brucea Javanica Oil Nanoemulsion Regulates Glycolysis in Oral Squamous Cell Carcinoma Through AURKA-Mediated PI3K/AKT/HIF-1α Pathway
Source: Pharmaceuticals (Basel). 2025 Nov 24;18(12):1783. doi: 10.3390/ph18121783 (PMC12736130; doi:10.3390/ph18121783)
Supplement: Supplementary file 1 [file pharmaceuticals-18-01783-s001.zip › Supplementary Table S6.xlsx]

## Sheet: File S13-TCGA-纯-AURKA与其他相关性
gene	GENE	cor	p.value
AURKA	RAB4B	-0.0327215	0.537728585341475
AURKA	C12orf5	0.277649604257298	9.66836457991277e-08
AURKA	RNF44	0.134482235633803	0.0109710263506908
AURKA	DNAH3	-0.0718018	0.175849410703422
AURKA	RPL23A	0.0319172018439153	0.54777606064954
AURKA	ARL8B	0.00708514912056761	0.893875356403453
AURKA	CALB2	-0.0832873	0.116210630886561
AURKA	MFSD3	0.163805596797925	0.00190175360336241
AURKA	PIGV	0.253323769510028	1.24119741336951e-06
AURKA	ZNF708	-0.00344665	0.948258098354788
AURKA	MYADML2	-0.287931	3.04282336408823e-08
AURKA	PHEX	0.18045598259575	0.000612937754733859
AURKA	MOGAT2	-0.192852	0.000246832321350895
AURKA	PFN2	0.18204151962497	0.000547371520813341
AURKA	RMND5A	-0.0446947	0.399821498441496
AURKA	SNORA40	0.0481775269154039	0.364077817756839
AURKA	RAD23A	0.214298661973341	4.45771574960688e-05
AURKA	OR2D2	-0.0295583	0.57776556675874
AURKA	SERPINB11	-0.239818	4.59707654065297e-06
AURKA	SIN3B	0.297596830241133	9.83038195345621e-09
AURKA	TLL2	0.0649597397922052	0.220813740411819
AURKA	CTSA	0.233719111975547	8.10239010914135e-06
AURKA	IL32	0.0850855205919671	0.108512064189981
AURKA	PTPN4	0.0634388167250629	0.231836253885778
AURKA	NUCB2	-0.273691	1.49026345240547e-07
AURKA	SERPINB12	-0.165731	0.00167701835835598
AURKA	GGT3P	0.100056249961731	0.0589429112507355
AURKA	TMEM143	-0.159638	0.00248530490644349
AURKA	DACH1	-0.240104	4.47499614573646e-06
AURKA	FGF23	0.0486651023337299	0.359237693322189
AURKA	SERTAD2	0.00422579462149047	0.936583729193615
AURKA	ST3GAL6	-0.175199	0.000886032730449153
AURKA	PKP2	0.0686847644471673	0.195410429569328
AURKA	KRT1	-0.106149	0.0450431005757747
AURKA	RAET1K	0.313201277523242	1.44939950067453e-09
AURKA	SLC45A4	0.220367591598941	2.65885209870575e-05
AURKA	MTRF1	0.327062438804407	2.40437771109973e-10
AURKA	ESM1	0.151605523260286	0.00409085893116534
AURKA	RWDD2A	-0.013009	0.806497973008414
AURKA	SCFD2	0.161929042076939	0.00214698442268021
AURKA	YWHAB	0.534438406329547	9.2811886386136e-28
AURKA	TMEM155	0.076899070864214	0.147053667119843
AURKA	TOMM40	0.561584930560244	4.64589885934343e-31
AURKA	PRSS48	0.0924797869475674	0.0809905710714965
AURKA	NDUFAF2	0.245504284008487	2.67341744789137e-06
AURKA	SEPSECS	0.246311717435851	2.4726838165924e-06
AURKA	CWC27	0.434726882139983	6.84894754427047e-18
AURKA	LHX5	0.154092381684126	0.00351459794292934
AURKA	MYOM2	-0.253049	1.27564365219565e-06
AURKA	EVX1	0.0831878103575427	0.116648957238062
AURKA	MAP9	-0.0688334	0.19444329986319
AURKA	APIP	0.200170990676053	0.000140401592868836
AURKA	MAF1	0.256254334798088	9.24907505473691e-07
AURKA	FOXP1	-0.139572	0.00827028956731378
AURKA	OR5L2	-0.037146	0.48415631068468
AURKA	PLCE1	-0.10562	0.0461289887789376
AURKA	PRAMEF4	-0.0793753	0.134431169040989
AURKA	RAD17	0.28348809339155	5.04356882091847e-08
AURKA	SPCS2	0.384659126305804	4.91029344873834e-14
AURKA	DGCR11	0.193127189430121	0.000241744716974736
AURKA	SETDB2	0.0534844990955102	0.313580633850421
AURKA	PAX3	-0.0526112	0.321558918435953
AURKA	COX17	0.142394390691903	0.00704368123498281
AURKA	PSORS1C3	0.169160122555688	0.00133602289886988
AURKA	NLGN2	0.163407197856129	0.0019515664376444
AURKA	SERPINE3	0.149817997220455	0.00455641670640746
AURKA	HAO1	0.0617290237414768	0.244685546872975
AURKA	PKMYT1	0.721995103375781	9.59067354561241e-59
AURKA	FAM89B	-0.11294	0.0329009833234281
AURKA	MED8	0.191444451094453	0.000274487943601074
AURKA	PHF1	0.0747521356616274	0.15871123647442
AURKA	ZNF781	-0.244033	3.07999218141911e-06
AURKA	FAM69A	0.227082977889468	1.47568493131441e-05
AURKA	ANKMY1	0.0196219688857654	0.711768834608674
AURKA	PSMB6	0.279946533271942	7.49802706255902e-08
AURKA	GUCY1A3	0.0271557483275519	0.609079653657833
AURKA	PRKG2	0.15273864817225	0.00381845659537615
AURKA	FBXO45	0.347127450274462	1.51233338373399e-11
AURKA	AMZ2	0.442237771102458	1.58400018105513e-18
AURKA	TMEM52	-0.285791	3.88575821177019e-08
AURKA	CHN2	-0.118503	0.025149478844409
AURKA	GCNT4	-0.238742	5.08597605051515e-06
AURKA	KLK8	-0.0477989	0.36786434363112
AURKA	IP6K3	-0.17904	0.00067757871510305
AURKA	MTF2	0.50952156854896	5.55864523708547e-25
AURKA	NOBOX	0.0811526177488739	0.125897622509191
AURKA	RBM15B	0.0656833976692478	0.215702663035421
AURKA	PIH1D2	0.0314336155019959	0.553861255664589
AURKA	MT1A	-0.337421	5.91022664481634e-11
AURKA	ATP2A1	-0.308056	2.75876232418331e-09
AURKA	NCAPG	0.840439155002321	1.75587055728089e-96
AURKA	FANK1	-0.14763	0.00519089962380389
AURKA	NOP2	0.527964905929227	5.14497215918421e-27
AURKA	ZNF880	-0.215022	4.1947369424139e-05
AURKA	MFI2	0.22821174545895	1.33427985147914e-05
AURKA	PTPRB	-0.136328	0.00991271211754873
AURKA	DGKD	0.0811582094414464	0.125871454547221
AURKA	TMCO1	0.375744475781762	2.05020731475196e-13
AURKA	RAB5C	0.529545228174967	3.39848145312833e-27
AURKA	NPBWR2	0.00702116089552375	0.894828229543261
AURKA	UPP1	0.16852978353922	0.0013934771228869
AURKA	AMN	0.0548906560143022	0.301009458644393
AURKA	KLK10	-0.0695833	0.189615501344122
AURKA	KDM5B	0.197669126948174	0.000170659296846311
AURKA	KRTAP19-3	-0.129373	0.0144394756700494
AURKA	FHOD1	0.250555239600039	1.633372044816e-06
AURKA	PTPRH	0.213740639743718	4.67123392514603e-05
AURKA	PCMTD1	-0.144516	0.00623160650674341
AURKA	OR14A16	-0.0360418	0.497251040849907
AURKA	GLRA3	0.0532105666436199	0.316069087870572
AURKA	FAM188B	0.0981040034467105	0.0640849303992871
AURKA	MAP2K7	0.181034812821533	0.0005882012800145
AURKA	GRIP1	0.113467417436742	0.0320881060956542
AURKA	VRK3	0.260985348218285	5.70895715214768e-07
AURKA	SNORD99	0.245842182885007	2.58758800625545e-06
AURKA	SLC2A1	0.296796715626509	1.08115405159783e-08
AURKA	WNT1	0.0441461135842024	0.405636762137404
AURKA	MUSK	-0.0633229	0.232691656005411
AURKA	CDY1	-0.0426006	0.422289298560345
AURKA	SPINK1	0.0656490765080677	0.215943134671346
AURKA	VSTM2B	0.0276300217476738	0.602838908787813
AURKA	HCG27	0.155139345554094	0.00329480968895341
AURKA	GLYCTK	0.0462247843222567	0.383866581437967
AURKA	MASP2	-0.0104293	0.844320556502978
AURKA	RPRM	-0.184755	0.00045004486590328
AURKA	TNNT1	-0.119215	0.0242820025686667
AURKA	PPOX	0.0877033689874046	0.0980291636409303
AURKA	H6PD	-0.146034	0.00570291656284672
AURKA	RCOR1	0.157695344135727	0.00280963534447277
AURKA	GRAMD1C	-0.207356	7.91001895908222e-05
AURKA	RPS6KB1	0.172585894298365	0.0010600674091331
AURKA	GLI3	0.190927599231672	0.000285347697377795
AURKA	KCNE4	0.0505735443628891	0.340682478258707
AURKA	HOXC13	0.265696242314452	3.49787379446124e-07
AURKA	FCGR2B	-0.121334	0.0218490810200232
AURKA	KIAA1328	0.0279358848312028	0.598829463240438
AURKA	NME2	0.258734647985233	7.19043746324931e-07
AURKA	PHLDA2	0.190353515521033	0.00029787918886424
AURKA	CBL	0.280484155402548	7.06252116424899e-08
AURKA	RLN1	0.0646524683499732	0.223009897536985
AURKA	CLN6	0.416595968623867	2.02735977355303e-16
AURKA	EFS	-0.100496	0.0578318163887538
AURKA	PPP2R3B	NA	NA
AURKA	ERRFI1	0.141743014910163	0.00731137860146687
AURKA	EVPL	-0.210576	6.07677606419826e-05
AURKA	IL27RA	0.227555247366286	1.41487230179649e-05
AURKA	WDR70	0.369283064030133	5.62265818118884e-13
AURKA	OR10H1	-0.00153955	0.976875014025824
AURKA	BRDT	0.0489429253505808	0.356497859200832
AURKA	OTUD1	0.072862834537444	0.169534511350228
AURKA	TTC5	0.366797723919073	8.23915174749085e-13
AURKA	PDCD6	0.397019933508799	6.29026232897055e-15
AURKA	MRPS11	0.345105659272297	2.01672970105198e-11
AURKA	EPB41L2	0.0540405880955059	0.308568607936578
AURKA	EPHA3	-0.173145	0.00102037527573758
AURKA	C2orf27A	0.313807968464855	1.34236326087239e-09
AURKA	DIO1	-0.0671606	0.205534330759437
AURKA	C1orf35	0.332947116428135	1.09048665844966e-10
AURKA	LDHA	0.426555607303226	3.23362078544793e-17
AURKA	XCL1	0.147406075995672	0.00526026338243009
AURKA	UBE3A	0.0920375348309487	0.0824601204931052
AURKA	DNMT3A	0.142606515518433	0.00695841517490658
AURKA	PDE5A	-0.180582	0.000607484138778267
AURKA	SNORA31	-0.0064888	0.902761605271233
AURKA	ZNF304	0.229736193688172	1.16362484653457e-05
AURKA	ATP6AP2	0.121442463698859	0.0217307635638773
AURKA	XRCC6BP1	0.218811000663921	3.03986944346752e-05
AURKA	PLIN4	-0.457151	7.75519788376778e-20
AURKA	ARL17B	0.0596839661105813	0.260697804691723
AURKA	PLP2	0.300977713872251	6.5551657427212e-09
AURKA	TREH	-0.20277	0.000114345421010129
AURKA	NOP16	0.331711687861907	1.2891965711716e-10
AURKA	GNA12	0.537712587297977	3.848249067206e-28
AURKA	HEY2	-0.072042	0.174405213021419
AURKA	ACOX2	-0.353478	6.0413952557385e-12
AURKA	PPP1R7	-0.0254887	0.631238455042718
AURKA	OR51E2	-0.0145731	0.783777800108107
AURKA	CYP2E1	-0.147261	0.00530571082437283
AURKA	PES1	0.419847283810858	1.12091222245671e-16
AURKA	HSDL2	-0.0539797	0.309114958136548
AURKA	STARD5	0.235871672405348	6.64500781063875e-06
AURKA	PTCD3	0.391997401099691	1.46491012292559e-14
AURKA	CYP2D6	0.0758559406086457	0.152633588427124
AURKA	FLYWCH2	0.0221186272595144	0.677040911003862
AURKA	NTM	0.101236323602275	0.0560035592028534
AURKA	IFNA1	0.180750674623977	0.000600226012546485
AURKA	SNORA72	0.065200953232754	0.219100569729699
AURKA	ZNF551	0.351570247023427	7.97623150175535e-12
AURKA	RPL41	-0.00239197	0.964078149303579
AURKA	SERPINB3	-0.0916846	0.0836483300772413
AURKA	ASB2	-0.0813993	0.124747048120342
AURKA	CD1C	-0.328324	2.03248549327281e-10
AURKA	WFDC6	-0.183214	0.000503155399682286
AURKA	EXOSC7	0.241781704748629	3.81804046703085e-06
AURKA	OGDHL	-0.0467343	0.378641482580081
AURKA	IL12A	0.052620279833675	0.321475122701804
AURKA	FGFBP1	0.212753639779439	5.07272933703236e-05
AURKA	MATN3	0.265258851102275	3.66210565076474e-07
AURKA	PIGA	0.110846364848528	0.036305379410212
AURKA	MNT	-0.0209867	0.692706844997444
AURKA	OR2V2	0.0494154106335058	0.351868512052618
AURKA	PLOD1	0.410901383905691	5.6365557870099e-16
AURKA	CD79B	-0.1049	0.047641827239687
AURKA	FARS2	0.251611719166407	1.47144899778949e-06
AURKA	DDX60L	0.324400221475205	3.41938523529965e-10
AURKA	VNN2	-0.0271557	0.609079675638417
AURKA	RCN3	0.157317580809859	0.00287698898404049
AURKA	PPP4C	0.317281674321629	8.62282169124586e-10
AURKA	JAKMIP3	0.0183794460029503	0.729282030135835
AURKA	ALDOA	0.0346929700887011	0.513497020124784
AURKA	CTAGE6	0.0632402340311654	0.233303650932157
AURKA	NCEH1	0.35659761355136	3.82024974997763e-12
AURKA	SMARCC2	0.12836959931148	0.0152236145815445
AURKA	RFX4	-0.00165775	0.975100148379464
AURKA	NRAP	-0.266076	3.36097549740396e-07
AURKA	RCAN3	0.139198323142551	0.00844639071679066
AURKA	GALC	0.0373918904254427	0.481266163948141
AURKA	KBTBD8	0.13677248428855	0.00967182348453845
AURKA	ZNF451	0.435982298049018	5.37571596443101e-18
AURKA	LCN6	-0.36376	1.30848353599472e-12
AURKA	MED31	0.2845657637156	4.46537357267436e-08
AURKA	RNF24	0.0490911020853741	0.355041947069692
AURKA	BCL7C	0.219724481427242	2.81043709772755e-05
AURKA	SNORD114-6	-0.0706074	0.183165949621504
AURKA	LEMD2	0.388763540321083	2.50563009118711e-14
AURKA	BTLA	0.0110962704166492	0.834503659608454
AURKA	TSPAN19	-0.0930573	0.0791035326087712
AURKA	PRDM10	0.247832496169926	2.13306504927393e-06
AURKA	UQCRB	-0.00126146	0.981051195818441
AURKA	FAM69B	-0.139247	0.00842307405139733
AURKA	RNF5	0.148156293461657	0.00503151162494087
AURKA	ONECUT1	0.243951533653847	3.10403619542595e-06
AURKA	POTEC	0.0510001867915381	0.33661949105218
AURKA	CCDC63	-0.226897	1.50028466378769e-05
AURKA	CDK8	0.481539915898354	4.01363692997351e-22
AURKA	PCBP3	0.000504563627970759	0.992420198489046
AURKA	LAMA1	0.192233510272582	0.000258650239651779
AURKA	TAF9B	0.202676738444779	0.000115196696562383
AURKA	PLK3	-0.00550615	0.917430041729406
AURKA	DOC2A	0.12103125099984	0.0221834350569129
AURKA	LIPJ	-0.130506	0.0135960977066028
AURKA	RIC8B	0.397737027445192	5.56851443616182e-15
AURKA	WNK4	-0.136997	0.00955223125169272
AURKA	LNPEP	0.0782051506675438	0.140287819544559
AURKA	PXT1	-0.00126275	0.981031871364917
AURKA	MRPL22	0.383455401776111	5.9707302997949e-14
AURKA	NCAN	0.0710751778164494	0.180274176433302
AURKA	DOCK10	0.0429345144594205	0.418657953924175
AURKA	GABRA3	0.0471937675098786	0.373966416871572
AURKA	DHDDS	0.107758894431434	0.0418677331014288
AURKA	C10orf90	-0.296267	1.15122739865501e-08
AURKA	MGA	0.267990311351646	2.74604080678321e-07
AURKA	PRR23A	0.117766746785853	0.0260757569288069
AURKA	ARFGEF1	0.192935184051146	0.000245287328388515
AURKA	VPS45	0.323509558683088	3.84401796889628e-10
AURKA	MALAT1	NA	NA
AURKA	NLGN3	-0.152146	0.0039587617104764
AURKA	ITGB6	0.228204004569038	1.33520420101521e-05
AURKA	USP18	0.421167606208962	8.79554066452191e-17
AURKA	GDF9	-0.102782	0.0523393172688755
AURKA	LPCAT3	0.186116817283486	0.000407501340593911
AURKA	RPL29P2	0.000624332170225181	0.990621051495247
AURKA	SOSTDC1	-0.107924	0.0415537918284137
AURKA	CAND1	0.41356078857311	3.50490138294086e-16
AURKA	KCNJ5	0.037852612773054	0.475875864140792
AURKA	TTTY6	NA	NA
AURKA	KCNJ11	-0.286144	3.73257840846573e-08
AURKA	PLEKHM1P	-0.050846	0.338084619441789
AURKA	CRYBB1	-0.0184882	0.727743395231687
AURKA	CAPN3	-0.32782	2.17373642497021e-10
AURKA	MEP1A	0.205632464124775	9.09346696577306e-05
AURKA	AGXT2	0.00580909687576669	0.912904551811487
AURKA	TRAF3IP2	0.20403950481848	0.000103339379417457
AURKA	POGK	0.346276665169819	1.70748928106903e-11
AURKA	OR5M8	-0.0123907	0.815525978979865
AURKA	SMARCC1	0.175675001088832	0.000857291776204127
AURKA	PRKACB	0.000688370738133912	0.989659091613275
AURKA	CLCA4	-0.3189	7.00250079518076e-10
AURKA	HOOK3	0.00705102690945156	0.894383464412635
AURKA	DHX15	0.521186490090121	2.97334630686435e-26
AURKA	WBP2NL	0.134007494679906	0.0112588974410872
AURKA	ATAD3C	-0.0409421	0.440595191072082
AURKA	RAD54L	0.70993835687626	5.25012631059943e-56
AURKA	CHORDC1	0.41939218029805	1.21832612689418e-16
AURKA	SLC18A2	-0.129201	0.0145713630112763
AURKA	DENND5A	0.255882268754075	9.60292264963092e-07
AURKA	ATP6V0E1	0.080082819188249	0.1309821394894
AURKA	BTBD16	0.12046655524935	0.0228183574860009
AURKA	N4BP1	0.266270586451822	3.29294151609076e-07
AURKA	ART5	-0.273478	1.525096808036e-07
AURKA	TBX19	0.0943165056900538	0.0751123940657333
AURKA	CXCR1	0.0362606240571093	0.49464085385566
AURKA	ISLR2	-0.0160233	0.762873931452244
AURKA	MYH7	-0.283802	4.86824102458992e-08
AURKA	PDRG1	0.490448014172559	5.27064006089148e-23
AURKA	SNORA74A	0.00106496384614233	0.984002420252377
AURKA	KC6	0.0760783945324249	0.151430376066056
AURKA	AKR1C2	0.000952711662319106	0.985688449490682
AURKA	ADCY2	-0.311908	1.70590118470909e-09
AURKA	RGS20	0.274579962073606	1.35311364447535e-07
AURKA	EIF3I	0.387873335019669	2.90159802231896e-14
AURKA	TTLL4	0.341918627858361	3.16135474899682e-11
AURKA	HMGB2	0.615898426210692	1.16874104758821e-38
AURKA	UBE2N	0.420457484138856	1.00221172679341e-16
AURKA	FAM185A	0.0977546060613676	0.0650430260579946
AURKA	PDE1C	-0.180119	0.000627759216143916
AURKA	SNORD35B	NA	NA
AURKA	ABCA1	0.167728554368538	0.00146978125271095
AURKA	NIF3L1	0.532026177321867	1.76454688906604e-27
AURKA	ANKRD1	-0.136333	0.00990985551634481
AURKA	MCOLN2	0.165164116425587	0.00174050995370664
AURKA	MUT	0.0252483658348442	0.634461577519735
AURKA	VTA1	0.374301301564991	2.57339635620288e-13
AURKA	SIM2	-0.100047	0.0589672923333136
AURKA	SNORA77	-0.0581388	0.273265311571115
AURKA	ZCCHC17	0.41763966493647	1.67733713779893e-16
AURKA	EML2	0.00670614924301137	0.899521366242889
AURKA	PON1	0.00688748819655268	0.896819286908238
AURKA	GPR35	-0.0612907	0.248058060228006
AURKA	PRG4	-0.200515	0.000136660840653587
AURKA	PCDHGA2	-0.208561	7.17022787688377e-05
AURKA	TULP2	0.0107912206087904	0.838990469273102
AURKA	KATNB1	0.278844868108615	8.47278295081946e-08
AURKA	DCDC1	-0.117008	0.0270603069649419
AURKA	S100A12	-0.0764707	0.149326116691142
AURKA	DLX6	0.201079039657051	0.000130723058418372
AURKA	ZNF248	0.0278939747904453	0.5993781340672
AURKA	CREM	0.0918557592052966	0.0830703470493176
AURKA	CFHR2	-0.0227753	0.668015133377746
AURKA	ZDHHC6	0.418565453394873	1.41699572630664e-16
AURKA	POU6F1	-0.298019	9.34774600466779e-09
AURKA	CSPG4	0.191694142496738	0.000269380914424766
AURKA	CALML5	-0.201435	0.00012709837465993
AURKA	SNORA23	0.25686168615882	8.69816859828318e-07
AURKA	BIN3	0.201854498850098	0.000122956967821078
AURKA	B3GNT4	0.22799816884842	1.36000762168418e-05
AURKA	PLP1	-0.327927	2.142943526713e-10
AURKA	PAGE2	0.014437570168163	0.78573940593536
AURKA	RTN2	-0.239248	4.85030139892719e-06
AURKA	TMED6	0.358528682177386	2.86933010382288e-12
AURKA	XYLT2	0.429432326318813	1.88131557639095e-17
AURKA	LYZ	-0.22923	1.21781646327641e-05
AURKA	SNORD19B	0.0456340867355217	0.389979403717388
AURKA	DDX21	0.360180910029413	2.24259204232688e-12
AURKA	VAC14	0.507946703304363	8.18352306340841e-25
AURKA	USP9X	0.0702441253900099	0.18543488897707
AURKA	STX17	0.0607140119116705	0.252544791575627
AURKA	SAP30	0.348428394128455	1.25527601899524e-11
AURKA	ISG20L2	0.535709047413252	6.60268732566619e-28
AURKA	ZFYVE19	0.235624600703305	6.79863269673094e-06
AURKA	STOX1	0.0335084355737897	0.52798815579319
AURKA	NR2F1	-0.174875	0.000906050847447073
AURKA	ZNF566	0.0816167252748659	0.123740018582741
AURKA	KRTAP1-5	-0.0162486	0.759641692366736
AURKA	MORF4L2	0.447737744581779	5.29701096760308e-19
AURKA	PTGS2	0.223180458290779	2.08227067345373e-05
AURKA	ZZEF1	0.00224813419073925	0.966236962931422
AURKA	SPZ1	0.0529432719508444	0.318509652617375
AURKA	CCDC90B	0.121898480314506	0.0212381528914264
AURKA	SYNJ1	0.12765482939551	0.0158049178110565
AURKA	SNHG6	0.22195948209323	2.31624205114678e-05
AURKA	UBE2Z	0.531024658687619	2.30051579871492e-27
AURKA	CDK5RAP2	0.227897134054272	1.37234195642474e-05
AURKA	MMP8	0.091018465530579	0.085928364669814
AURKA	ZNF132	-0.152825	0.00379847843477288
AURKA	NPPB	0.0668872123064716	0.207389282100807
AURKA	ICA1	-0.291113	2.107471480685e-08
AURKA	SLC5A10	-0.0879647	0.0970284932631818
AURKA	OSBPL5	0.0506424056731114	0.340024592088048
AURKA	C11orf53	-0.0457718	0.388549086262562
AURKA	MYCNOS	0.000184979422107753	0.997221112653236
AURKA	WIF1	-0.336393	6.80954196655662e-11
AURKA	FGFR4	0.281335191969376	6.42258429505623e-08
AURKA	WDR36	0.409286960678001	7.50552472356631e-16
AURKA	TRIM25	0.303159938715801	5.03249016696877e-09
AURKA	OR1J2	0.133774584089038	0.0114025554877288
AURKA	MBOAT1	0.264989263397438	3.76699520709755e-07
AURKA	CRB3	-0.134038	0.0112404398845996
AURKA	XPO4	0.232644835870427	8.93896013721553e-06
AURKA	SEC14L3	-0.114448	0.0306213792966213
AURKA	TMEM30A	0.116761784803467	0.0273866319512687
AURKA	ECHDC3	-0.245053	2.79218259729119e-06
AURKA	WAS	0.0288733434260487	0.586616355493863
AURKA	SNORA27	0.0609305121589189	0.250853902635721
AURKA	FBXO6	0.278018718400284	9.28279380674889e-08
AURKA	C8orf76	0.444959113801814	9.23525099631717e-19
AURKA	DDR1	0.207068053554947	8.09683322270812e-05
AURKA	SPDYE8P	0.0395382456826753	0.456438315387573
AURKA	MBL1P	0.0177304436859067	0.738486542198957
AURKA	CDH6	0.0570621255410744	0.282261797584874
AURKA	SPI1	0.0445643550383681	0.401198422506212
AURKA	PGBD4	0.181545108765677	0.000567164497341722
AURKA	ZNF780A	0.201966514794613	0.000121871625145961
AURKA	ATOH7	0.054210375482056	0.30704888589677
AURKA	PPARA	-0.104473	0.0485589433388921
AURKA	BPI	-0.201496	0.000126492056561589
AURKA	ZNF425	-0.275304	1.25042380362465e-07
AURKA	ZNF778	-0.0235616	0.65727085236272
AURKA	PRB2	-0.265345	3.62910322135455e-07
AURKA	SCPEP1	0.16931015851403	0.00132267198068676
AURKA	SGCB	0.0405329601715236	0.445179768978065
AURKA	GC	0.0441100597916562	0.406020724280158
AURKA	PLIN1	-0.440125	2.40026044332111e-18
AURKA	HTR1F	0.04704474186551	0.375478700944819
AURKA	PAGE2B	0.00490242878521209	0.926456220323553
AURKA	FBXO28	0.23054758604413	1.08146817210684e-05
AURKA	PDIA3	0.508286488205639	7.52962635094896e-25
AURKA	RPF2	0.383889477874699	5.56473638307022e-14
AURKA	APPL1	-0.212993	4.97234712614536e-05
AURKA	UPF2	0.254931065459308	1.05675238466211e-06
AURKA	NRK	-0.0996807	0.0599046393325713
AURKA	SLPI	-0.26429	4.05288819743778e-07
AURKA	ITGB3BP	0.487223276878959	1.10665506273873e-22
AURKA	GUSBP3	0.0135544412381002	0.798555361306813
AURKA	MED1	0.322143059423239	4.59685341022297e-10
AURKA	SNORA51	0.152268790662159	0.00392935346569803
AURKA	CRH	-0.0537437	0.311237552583513
AURKA	KLHL10	-0.0708866	0.181435845984011
AURKA	CLEC5A	0.0768529047558954	0.147297288265905
AURKA	RBM12	0.41196102447205	4.66678969000326e-16
AURKA	PDCD4	-0.394584	9.49599840933359e-15
AURKA	ERO1LB	0.0611105709125162	0.249453631465108
AURKA	RBM43	0.101754192288197	0.0547525713747855
AURKA	OR5A2	-0.0290201	0.58471433943981
AURKA	TTLL1	-0.153655	0.00361022133389773
AURKA	QRFP	0.173242646895692	0.00101357919139427
AURKA	WDR90	0.374934688368049	2.32940621142799e-13
AURKA	MAPK4	-0.089148	0.092599093910176
AURKA	PRKAG3	-0.202093	0.000120653409883209
AURKA	SDAD1	0.416865950673871	1.93048450659032e-16
AURKA	SNORD11	NA	NA
AURKA	HAUS5	0.481451724890791	4.0939118068319e-22
AURKA	SBNO2	0.0893901914551687	0.0917125885505955
AURKA	FCGRT	-0.0854809	0.106874598274782
AURKA	MED28	0.261457645639925	5.43766159216402e-07
AURKA	ZNF622	0.215389690286385	4.06660282732289e-05
AURKA	MYSM1	0.182878050207646	0.000515460697187003
AURKA	ANXA3	0.0779259560331599	0.141713709095256
AURKA	HS3ST3A1	0.0575497447995501	0.278162691498285
AURKA	CEACAM19	-0.0120598	0.820367095890371
AURKA	VSTM2A	-0.0358729	0.499270501798184
AURKA	PHACTR3	0.0931190684000751	0.0789038130961281
AURKA	GPSM2	0.365009135957162	1.08248178742937e-12
AURKA	RBM46	0.0247783536032588	0.640783979708176
AURKA	SLC20A1	0.539585450149276	2.31566284185993e-28
AURKA	GPR125	0.200865210874802	0.000132944122809474
AURKA	POLG	0.288754873514834	2.76803071369652e-08
AURKA	IGF1R	0.278935634111441	8.38806257783265e-08
AURKA	F2RL2	0.0925960573800059	0.0806077539559862
AURKA	ABCC13	0.0392753240500598	0.459440573296678
AURKA	OR1B1	NA	NA
AURKA	SLA	0.114440067189008	0.0306332031001976
AURKA	RPL38	0.103453522992858	0.050809529720742
AURKA	PRDM9	0.107090240275313	0.0431626354589162
AURKA	PTPN12	0.364993678444908	1.085030217533e-12
AURKA	RNASE8	-0.246488	2.43071270356271e-06
AURKA	TBC1D3B	-0.0319858	0.546915
AURKA	SNORD114-2	0.0937134469678538	0.0770029061313346
AURKA	FGF10	-0.418101	1.54226006905616e-16
AURKA	ZNF318	0.401860369932158	2.74722384765087e-15
AURKA	RHEB	0.321384249733814	5.07487452641617e-10
AURKA	RASD2	0.0197350664607616	0.710182070161071
AURKA	OR7A17	0.00641161133389058	0.903912649505626
AURKA	PRRT2	0.1000698727478	0.0589082655511154
AURKA	ZNF350	-0.0309687	0.559741946903791
AURKA	ZNF664	0.0977913567617477	0.0649417001098802
AURKA	SNORA70	0.0131348742152392	0.804663334466143
AURKA	IL10RA	0.00056695169396646	0.991483007955747
AURKA	GNAT2	0.0164745495894542	0.756403672467051
AURKA	TYK2	0.284369429649125	4.56571055017077e-08
AURKA	SNORA11D	NA	NA
AURKA	FATE1	-0.0113243	0.831153574870003
AURKA	FAHD2B	0.0546829299924257	0.302845203447081
AURKA	ADAM3A	-0.00882408	0.868043204434034
AURKA	TIPIN	0.630222683895602	6.43318993884671e-41
AURKA	BDH1	-0.0876095	0.0983907316362923
AURKA	PSMB5	0.339017774918543	4.73856853760323e-11
AURKA	LRIG1	-0.194065	0.000225110696127138
AURKA	KCTD1	0.064056368912826	0.227314681256139
AURKA	NR5A2	-0.118634	0.0249885101122134
AURKA	C14orf79	0.241339645822039	3.98158187737262e-06
AURKA	NOTCH2	-0.022193	0.676016830403438
AURKA	RECQL	0.403181572869884	2.18609763341196e-15
AURKA	FN3KRP	0.483030493036855	2.86945562695051e-22
AURKA	TMOD1	-0.239547	4.71573324178732e-06
AURKA	ELAC2	0.405915979033863	1.35801870948864e-15
AURKA	FXYD6	-0.190115	0.000303236067064652
AURKA	MRPL10	0.546971634768025	3.02778785959464e-29
AURKA	NCAPH2	0.347937144431699	1.34689856932236e-11
AURKA	PAQR3	0.214005905372217	4.56855763932759e-05
AURKA	DPYSL3	0.0562452553901538	0.289219691374448
AURKA	APBA2	0.124315044034187	0.0187861356417719
AURKA	ANTXR2	0.208945792961703	6.94785585852633e-05
AURKA	SERPINI1	-0.061775	0.244333694794726
AURKA	UBE2J1	-0.123204	0.0198806616980373
AURKA	THOC1	0.405467656835028	1.46871057909164e-15
AURKA	EOMES	0.106337263971576	0.0446610150525884
AURKA	KIAA1324	-0.231159	1.0232442867102e-05
AURKA	SCARNA16	0.00655832489270201	0.901724913979001
AURKA	HIST1H3F	0.343290456882702	2.60682547743956e-11
AURKA	REM2	0.0951721547595224	0.0724949766810797
AURKA	NTN5	0.0699996895519717	0.186973308925567
AURKA	IFNA16	0.0549648864644869	0.30035525300147
AURKA	MCL1	0.248069350147516	2.08436284601627e-06
AURKA	LRRC26	-0.374588	2.4600741639165e-13
AURKA	POPDC3	0.136944035447967	0.00958024301250101
AURKA	ACTL7A	0.0209291562111454	0.693506407955329
AURKA	G2E3	0.531893562235308	1.82771424202305e-27
AURKA	ULK1	-0.00330217	0.950424314195987
AURKA	EXTL2	0.336540391115386	6.67300072462831e-11
AURKA	PBX1	-0.334091	9.33341424180905e-11
AURKA	A2ML1	-0.248973	1.90809493433786e-06
AURKA	COL19A1	0.0185713871538783	0.726567172796196
AURKA	PNMA6A	-0.0783752	0.139424520964272
AURKA	TCTE1	-0.112935	0.0329090744045412
AURKA	SLC35D3	0.0964168838020738	0.068820585196135
AURKA	EP400	0.24807734219679	2.08273820326342e-06
AURKA	FCRL1	0.00547036278899429	0.917964760973421
AURKA	ADAMTSL4	-0.110807	0.0363716810432817
AURKA	C19orf73	-0.00795015	0.881009784253132
AURKA	SORBS2	-0.397982	5.34080248511609e-15
AURKA	ZNF486	-0.10957	0.0385231783022738
AURKA	ZC3H8	0.32186669983384	4.76565189590858e-10
AURKA	DENND1A	0.342700901017641	2.83243118005155e-11
AURKA	GBP5	0.25237680956976	1.36390532641857e-06
AURKA	RARRES1	-0.166498	0.00159443934875992
AURKA	PRPH2	-0.263836	4.24905060553474e-07
AURKA	KRTAP19-1	0.033586661738972	0.527024806774295
AURKA	ENTPD6	0.444332952110963	1.04603780028985e-18
AURKA	C15orf32	-0.0230021	0.664909781953126
AURKA	CFB	0.0192192441812841	0.717429140256365
AURKA	ANAPC1	0.440527369337262	2.21792684197635e-18
AURKA	CDO1	-0.33172	1.28775722996791e-10
AURKA	PCDH11X	-0.0423983	0.424498249395498
AURKA	ASGR1	0.0119026119964428	0.822669798975855
AURKA	TNPO3	0.314769519625287	1.18825492273702e-09
AURKA	IQCJ	-0.150522	0.00436764115279584
AURKA	PIGO	0.275087758342462	1.28029079442308e-07
AURKA	NDUFA3	-0.103605	0.0504700202728741
AURKA	TBX22	NA	NA
AURKA	NCF1B	0.0538711408279753	0.310090215510176
AURKA	NR6A1	0.192678947117043	0.000250090620570961
AURKA	SNORA52	NA	NA
AURKA	MTHFS	0.0958315526355164	0.0705290241594934
AURKA	MARVELD1	0.417590671272728	1.69235172725743e-16
AURKA	CPT2	-0.0362527	0.494734906722064
AURKA	SNORA48	0.0587686985507285	0.26809291947185
AURKA	OR4X2	NA	NA
AURKA	PI4K2A	0.239533122863897	4.72206946391201e-06
AURKA	C14orf93	0.276682591824202	1.0753099090924e-07
AURKA	MAFK	0.175202042936867	0.000885817632332453
AURKA	PLCD4	-0.0981741	0.0638941937350282
AURKA	STK35	0.370188094294642	4.88831517705657e-13
AURKA	KIF1B	-0.180818	0.000597353064856286
AURKA	FAT3	-0.0035456	0.946774886043811
AURKA	SIPA1	0.167103186099498	0.00153198112526965
AURKA	SNORA68	0.0717675849218055	0.176056203199397
AURKA	PTGR1	0.000779932782885267	0.988283712223605
AURKA	RPS24	-0.0158341	0.765592411315921
AURKA	MFN2	0.276664648289603	1.07742954268407e-07
AURKA	RBMS2	0.167360940894714	0.00150605774021878
AURKA	LSAMP	-0.0296969	0.57598270359607
AURKA	GCK	0.0819992054158027	0.121983588476965
AURKA	RPL9	-0.0542318	0.306857712485012
AURKA	GPR171	0.0115784981932462	0.827421823381448
AURKA	RXRB	0.202228161488035	0.000119371420987051
AURKA	ABHD5	-0.33592	7.26715479961666e-11
AURKA	CREG1	-0.164502	0.00181752182243642
AURKA	GCNT2	-0.117994	0.0257872102222505
AURKA	POLR2I	-0.00406207	0.939035840275317
AURKA	SNRNP35	-0.102415	0.053189859027394
AURKA	LIMD2	0.203451358219656	0.000108308730529863
AURKA	DCAF7	0.406272787353549	1.27580744956697e-15
AURKA	RHOC	0.396532062638788	6.83291116878676e-15
AURKA	CDON	-0.169844	0.00127612867039798
AURKA	CDS2	0.357210885315924	3.48902379936865e-12
AURKA	LRRC32	-0.115443	0.0291920177655444
AURKA	DCP2	0.328615723540672	1.95468779318673e-10
AURKA	SNORD93	0.286350749912915	3.64567101461109e-08
AURKA	HBZ	0.015306113100717	0.773191250192205
AURKA	CALHM2	0.0866281036940975	0.102233077482165
AURKA	UQCRC1	0.0698085715048126	0.188182682886522
AURKA	OR8D1	0.0290963730144817	0.583727766595248
AURKA	ZMYND10	-0.0924636	0.0810441399368377
AURKA	CENPE	0.764507545139422	1.10629092566828e-69
AURKA	EIF2AK2	0.494780784801682	1.92138471312248e-23
AURKA	LRRIQ4	0.0714750154338681	0.177829437032731
AURKA	PRICKLE3	0.229491166711184	1.18957883807983e-05
AURKA	BEND2	-0.00662924	0.900667655454152
AURKA	INTS4	0.347234449772205	1.4893854385605e-11
AURKA	SNORD60	0.147437463748648	0.00525050840097422
AURKA	FAM63A	-0.440845	2.08387363528501e-18
AURKA	XDH	0.182118110731137	0.000544375353484729
AURKA	ZDHHC20	0.224642163972534	1.83161359240661e-05
AURKA	ANKRD42	0.0936289685505839	0.0772707923436484
AURKA	SLC43A2	0.0354352797168991	0.504522128372003
AURKA	TMEM232	-0.176045	0.00083558871830502
AURKA	C9orf78	0.364578581734333	1.15570132236704e-12
AURKA	STATH	-0.371158	4.20570442951556e-13
AURKA	BMP8A	0.14194734495477	0.00722644222783541
AURKA	SMARCD1	0.580974949640327	1.30854883216572e-33
AURKA	ABCC1	0.244869783748348	2.84199105412448e-06
AURKA	STAT1	0.345907112902492	1.7997163293086e-11
AURKA	AHSG	0.0475125485786859	0.370744108009341
AURKA	IL18BP	0.224219446354206	1.90099479177562e-05
AURKA	PRX	-0.223268	2.06642028299255e-05
AURKA	PAX1	-0.115842	0.0286359576245898
AURKA	ADCK4	0.0863473210045422	0.103354038624886
AURKA	SNORA25	0.0324062725672074	0.541655517657663
AURKA	ZC3H18	0.491460273256698	4.16901731651116e-23
AURKA	ZNF500	0.165227124462644	0.00173334450583258
AURKA	TSC2	-0.0126884	0.81117675821961
AURKA	C1orf87	-0.138311	0.00887780101049321
AURKA	POMC	-0.0309978	0.55937396076751
AURKA	OR5K1	0.0612248724919394	0.248567564728014
AURKA	ZNF598	0.26972113901542	2.28435045517542e-07
AURKA	HSPA1L	0.0274152730106644	0.605661139180405
AURKA	RILP	-0.189814	0.000310129634461811
AURKA	CACNG2	0.0774536355313486	0.144151128402039
AURKA	JMJD7-PLA2G4B	0.0704574018774814	0.184100211048989
AURKA	OR10A3	0.0557093656927847	0.293846248357294
AURKA	ZNF532	0.225844056101631	1.6472316435127e-05
AURKA	STRA6	0.0523206445619686	0.324242148298861
AURKA	CDH11	0.113883469001153	0.0314587068608626
AURKA	ATP2A3	-0.189023	0.000328911563368837
AURKA	AIRE	0.0304365153224053	0.566511316600138
AURKA	ECE2	0.428153106874975	2.39518890604012e-17
AURKA	GPR45	0.0489303257215409	0.356621829590296
AURKA	HCFC2	0.0252782465460348	0.634060525119868
AURKA	ZNF700	0.283801677902256	4.86825998719293e-08
AURKA	SNORA84	0.236815208793847	6.08821369814987e-06
AURKA	CMTM3	0.203367008423241	0.000109039556483093
AURKA	ACAD8	-0.20427	0.000101453322487265
AURKA	NKX3-2	-0.0486646	0.359242867694441
AURKA	KCNE3	0.0524871880562066	0.322702277233078
AURKA	BSX	0.142344777331372	0.00706375821799126
AURKA	ZNF528	0.0644730210540821	0.224299635100653
AURKA	NOMO3	0.100060747554025	0.0589314710359496
AURKA	NEK2	0.811566876568703	7.27159584074134e-85
AURKA	CTHRC1	0.231244222180138	1.0153601133789e-05
AURKA	PCBP1	0.163203382612329	0.00197750856413067
AURKA	TAF3	0.264090954362844	4.13774657223089e-07
AURKA	FOXD1	0.409931326817546	6.69611425042633e-16
AURKA	AOC2	0.128262767350939	0.0153092887148568
AURKA	MANBA	0.204106036182039	0.000102790936414952
AURKA	ALDH3A1	-0.142043	0.00718701657970299
AURKA	C9orf16	-0.0714115	0.178216366137192
AURKA	SCN2B	-0.326732	2.51228331986186e-10
AURKA	SNORD63	0.0486593682034603	0.35929438057917
AURKA	CRIP1	0.0837850038823286	0.114038440393809
AURKA	SNORA63	0.0561171659237451	0.290321071482073
AURKA	LRRC41	0.148579699799525	0.00490639993288796
AURKA	CASP4	0.0244135904390748	0.645708597662781
AURKA	SYCE1L	-0.0354537	0.504299998120475
AURKA	POLR1D	0.128809308671319	0.0148753988906485
AURKA	MTL5	0.245017314622399	2.80191200923952e-06
AURKA	RNF112	-0.0617487	0.244534846840256
AURKA	RAN	0.661906510409686	2.322094611068e-46
AURKA	PQLC3	0.13908582377016	0.0085000078651198
AURKA	PPT2	0.105223654108689	0.0469569607232004
AURKA	PHGDH	-0.0352349	0.506936379826692
AURKA	CELSR3	0.234460635179988	7.56900979338098e-06
AURKA	FAM46B	-0.275895	1.17225505800814e-07
AURKA	ANO4	0.0693915601411551	0.190841416410597
AURKA	EFHC1	0.138489747582301	0.00878918567466503
AURKA	CRIP3	0.0381262921216319	0.472689577632531
AURKA	PTS	0.12329173845611	0.0197926164852859
AURKA	ABCF2	0.381541380703307	8.13467793815384e-14
AURKA	PKD1L3	0.0346717883981896	0.513754326263017
AURKA	SLC39A10	0.368781153701922	6.07530912157029e-13
AURKA	DEFB131	-0.0211273	0.69075304768348
AURKA	HIST1H3I	0.248601339743482	1.97882177033921e-06
AURKA	TUBB3	0.0367230975187542	0.489149352782928
AURKA	TREML1	0.0697636554691094	0.188467738800245
AURKA	RAC2	0.407137088863123	1.09636643476834e-15
AURKA	MYH15	-0.155792	0.00316412133763002
AURKA	SRFBP1	0.286349226262117	3.64630440973169e-08
AURKA	CFL2	-0.106637	0.0440599312691889
AURKA	TNFAIP3	0.275335289191593	1.24617592539913e-07
AURKA	NRIP3	0.366279046630309	8.91935589347165e-13
AURKA	PLEKHM3	0.0641321361635303	0.22676427251771
AURKA	DUX4	0.0211115640074467	0.690971777860175
AURKA	C1orf228	-0.0440163	0.407019719277874
AURKA	PBK	0.66246473773047	1.83663596125845e-46
AURKA	ZFHX3	0.19159456046506	0.00027140697634997
AURKA	C12orf50	0.127335775966032	0.0160706100567914
AURKA	DACT1	-0.0349246	0.510687042554738
AURKA	SNORD115-33	0.010088517982038	0.849345753183102
AURKA	CIZ1	0.440843322383806	2.08451049827418e-18
AURKA	ECE1	0.270057084461502	2.20384430192916e-07
AURKA	CST8	0.0387383904558445	0.465605800965478
AURKA	SNORD114-11	-0.039834	0.453074006894005
AURKA	PGM3	0.350722232320593	9.01923539403217e-12
AURKA	NSMCE1	0.0666656426890597	0.208901769730736
AURKA	OR2L2	0.105381963851784	0.0466246622376938
AURKA	ADAM7	0.0035731489160342	0.946361899355192
AURKA	EYA2	-0.300352	7.06871229643027e-09
AURKA	SLC30A7	0.368979824213284	5.89203005749344e-13
AURKA	SLC36A1	0.336899571634809	6.3510829226053e-11
AURKA	PRPF19	0.503416756178434	2.46184797752379e-24
AURKA	ZNF23	0.30465547008502	4.19331142147344e-09
AURKA	FMO5	-0.325177	3.08640613170196e-10
AURKA	MARVELD3	0.295242127325688	1.29958200835693e-08
AURKA	AKR1B15	-0.0523089	0.32435106388105
AURKA	C2orf76	-0.0100699	0.84961975852054
AURKA	FOXL1	0.346121963383219	1.74552248310014e-11
AURKA	CYP8B1	-0.250591	1.62758586147069e-06
AURKA	ECM1	-0.0965506	0.068435033707417
AURKA	TUBA1C	0.453831823215073	1.53728598215171e-19
AURKA	SCYL2	0.216337361605253	3.75341627160739e-05
AURKA	CD96	0.0115074073724111	0.828464976331736
AURKA	LY86	-0.0361301	0.496196733382786
AURKA	CHRNA5	0.45972754729471	4.53538181030304e-20
AURKA	LARP4B	0.0724602899747852	0.171910181849152
AURKA	SPNS1	0.332359437350079	1.18098084927562e-10
AURKA	HLA-DRB6	-0.00458671	0.93118040038253
AURKA	FUT7	-0.0348421	0.511686806450471
AURKA	BPGM	0.139133557224272	0.00847722121956366
AURKA	GPR50	0.125340875654509	0.0178222090570921
AURKA	RSPH10B2	-0.0801141	0.130831150965668
AURKA	GPR89B	0.179502226429948	0.00065580893390331
AURKA	NRN1	-0.0528255	0.319588759266309
AURKA	TSSK6	0.245651919076772	2.635587319707e-06
AURKA	SLC14A1	-0.129735	0.014165069391879
AURKA	RXRA	0.103875905633612	0.049867080102373
AURKA	AKR1C1	0.0130841277779875	0.805402904492896
AURKA	MMP11	0.137348498549819	0.00936736621072617
AURKA	LSM14A	0.33203302991631	1.23435771382414e-10
AURKA	SHC4	-0.0600556	0.2577358731376
AURKA	OR5R1	NA	NA
AURKA	NFASC	0.073959372618808	0.16318757018787
AURKA	APEX2	0.364695836061352	1.1352950482157e-12
AURKA	TMEM214	0.25179673969032	1.44472121569271e-06
AURKA	POMT1	0.0530070548664275	0.317926161974253
AURKA	OR5W2	0.0279936211032162	0.598073972857191
AURKA	CCDC85A	-0.321707	4.86581234857467e-10
AURKA	NPNT	0.258012778177186	7.73917802309209e-07
AURKA	TMEM164	0.1904239907042	0.000296313631936236
AURKA	INSRR	0.0728672276404933	0.169508720779828
AURKA	TP53INP1	-0.0944659	0.0746498751030637
AURKA	CREB3L3	0.120545801687477	0.0227283181321618
AURKA	BMP7	0.055438302346717	0.296205172297431
AURKA	PRSS37	-0.0317172	0.55028927544896
AURKA	C3orf35	-0.0120169	0.820995744410833
AURKA	ACAP1	0.0404616094762517	0.445982056812899
AURKA	SRXN1	0.176266035560032	0.000822836898754122
AURKA	ATP1B3	0.310398978124181	2.06114895760361e-09
AURKA	PGLYRP4	-0.113475	0.0320772568321785
AURKA	RBM4	0.386520884801257	3.62306491493973e-14
AURKA	ZC3H4	0.314500054950176	1.22961833502047e-09
AURKA	DENND2C	-0.0912167	0.0852447543549816
AURKA	ABCC8	-0.135727	0.010247193822996
AURKA	ZFP28	-0.168886	0.00136073715778622
AURKA	RPS4X	-0.0738726	0.163683043804339
AURKA	TRAPPC1	0.286278758939984	3.6757146973099e-08
AURKA	FBLN7	0.00464435409441229	0.930317638286373
AURKA	EPB41L4B	0.0827679577345008	0.118512076086365
AURKA	TNRC6B	0.122376951046309	0.0207317276940327
AURKA	SP6	-0.0262831	0.620636860578056
AURKA	COPG2	0.231146410101417	1.02440446050869e-05
AURKA	IL9	0.00420617196498733	0.936877591386254
AURKA	VIPR1	-0.261023	5.68714718124933e-07
AURKA	BRCA2	0.594334981581618	1.81094525415317e-35
AURKA	P2RY12	-0.185003	0.000442008602730186
AURKA	SAAL1	0.598571313620741	4.46864937228995e-36
AURKA	SETD7	-0.0589115	0.266929972425343
AURKA	MEF2B	0.0823104294742638	0.120568753113611
AURKA	SNORD81	-0.0451356	0.395183797450182
AURKA	FPR3	0.19045245546772	0.000295683485532275
AURKA	BCS1L	0.382390469379022	7.09358122593385e-14
AURKA	SLBP	0.568334027774646	6.28760596181607e-32
AURKA	WDR77	0.373412622943237	2.95832689254881e-13
AURKA	DHRS4L1	-0.074127	0.162233138666134
AURKA	RPA3	0.572883508111048	1.59078964545932e-32
AURKA	SNORA19	0.0957062588553093	0.0708991909479545
AURKA	FKTN	0.516166471509333	1.06303686691431e-25
AURKA	KCTD18	0.0648173516405054	0.221829501990057
AURKA	CARHSP1	0.0532516277517933	0.315695260807079
AURKA	SALL1	0.08264451499652	0.119064257218671
AURKA	CA4	-0.393191	1.19979753452904e-14
AURKA	MEIS3	0.00880496223271875	0.868326445658542
AURKA	GTPBP2	0.199479000988466	0.00014822418591566
AURKA	FREM2	-0.0970022	0.0671461709763285
AURKA	STRN4	0.287000658713401	3.38496871473522e-08
AURKA	TMPRSS3	-0.043035	0.417568489197524
AURKA	KLF16	0.177171407827717	0.000772530797834353
AURKA	ARSE	-0.0387153	0.465872140885968
AURKA	RNASEH2B	0.326931140727139	2.44669996060744e-10
AURKA	TSPAN3	-0.0520071	0.32715381647501
AURKA	ADNP2	0.200325686237389	0.000138706614716774
AURKA	NLRP1	0.223815138437672	1.96968087454284e-05
AURKA	SLC9A7	0.0384910744425148	0.468460879662867
AURKA	PARP16	0.163642621147368	0.00192198861786052
AURKA	ZNF662	-0.387826	2.924114136961e-14
AURKA	ZCCHC8	0.337233934788601	6.06503268272928e-11
AURKA	PAWR	0.379212877148974	1.18183677361045e-13
AURKA	FAM166B	-0.282354	5.72990625716803e-08
AURKA	SLC37A3	0.14632601446876	0.00560602714314066
AURKA	CRTAP	0.120682928085767	0.0225732419971557
AURKA	SIRT4	-0.0696008	0.189504239690745
AURKA	LRP1	-0.0198775	0.708185130931595
AURKA	THUMPD1	0.252431690182414	1.35648757547113e-06
AURKA	DAPL1	-0.181748	0.000558988275980399
AURKA	SUSD1	0.267877660781991	2.77901391150477e-07
AURKA	DDR2	-0.160631	0.00233318246916465
AURKA	CCDC42B	-0.167571	0.00148524647327016
AURKA	FUT8	0.192567602486472	0.000252205090659961
AURKA	SLC25A5	0.344792767704442	2.10820347232404e-11
AURKA	KLK7	-0.177078	0.000777590943623392
AURKA	OR2W5	-0.0428298	0.419794309436884
AURKA	PHF3	0.207125902254496	8.05891247097038e-05
AURKA	SNORD46	0.176864785305561	0.000789240492451526
AURKA	XKR5	0.0987487720417858	0.0623473568468603
AURKA	ADAM8	0.387586985372711	3.04153612684321e-14
AURKA	BSN	0.0090939141487767	0.864046543040964
AURKA	CYS1	-0.167553	0.00148704376313074
AURKA	FAM95B1	0.031661047410403	0.550995270531886
AURKA	SNORD114-13	0.00428481607577492	0.93569989608646
AURKA	OSGEP	0.346886938284933	1.56518118487394e-11
AURKA	KLHL9	0.166064648630428	0.00164063046151669
AURKA	TP53TG5	0.216361287855127	3.74581231408434e-05
AURKA	ENO1	0.549790849756301	1.37427440456801e-29
AURKA	CCDC18	0.560511797564587	6.35847788881354e-31
AURKA	DGKQ	0.164286082499612	0.00184322522160217
AURKA	KIAA1715	0.193364505227867	0.000237432146730396
AURKA	HMGCS2	-0.467104	9.52050526545362e-21
AURKA	C15orf54	0.120753484328611	0.0224938074100887
AURKA	ASAP3	-0.355437	4.53326375621751e-12
AURKA	C6orf141	0.219963130171036	2.75325563558379e-05
AURKA	PDK1	0.306891570158263	3.18611705978598e-09
AURKA	CCT6P1	0.241746880722266	3.83068747114362e-06
AURKA	ATP8B2	0.0621045150621621	0.241821893708319
AURKA	FBXL22	-0.125018	0.0181207222763284
AURKA	KLF4	-0.149778	0.00456735269292283
AURKA	KIAA1614	0.139581900929946	0.00826583475397718
AURKA	COX8C	-0.0242472	0.647960546755759
AURKA	KRT33B	-0.215004	4.2009610760308e-05
AURKA	OR1S1	NA	NA
AURKA	KCNA5	-0.256889	8.67449205021559e-07
AURKA	MOCOS	0.234446315210932	7.57898599632196e-06
AURKA	C7orf69	0.101648677687851	0.0550055575321713
AURKA	SNORD115-38	NA	NA
AURKA	CHMP1A	0.309586936261382	2.28099290598844e-09
AURKA	HTR1D	0.22676981322116	1.51736987530309e-05
AURKA	SNORD74	0.0103589862260151	0.845356866957996
AURKA	LTK	-0.112546	0.0335203653921334
AURKA	GANAB	0.535343785610069	7.28275482698893e-28
AURKA	PPP1R12A	0.284886516918003	4.30601507378974e-08
AURKA	MORC2	0.422682364759404	6.65080086518684e-17
AURKA	TREM1	0.169075298876845	0.00134362558929292
AURKA	ARNTL	0.390221032935122	1.96867246432665e-14
AURKA	DGKE	0.315481966289187	1.08529342400155e-09
AURKA	EPHA7	-0.115584	0.0289949017782681
AURKA	SRRM2	0.110061778640672	0.0376558240405103
AURKA	SENP1	0.521056681631342	3.07375301392908e-26
AURKA	RAD18	0.507540758337909	9.03849721392989e-25
AURKA	LGALS8	0.200525579069215	0.000136544831974275
AURKA	IFITM1	0.350537000218508	9.26417013959005e-12
AURKA	GLT8D2	0.0320870787727867	0.545646258279961
AURKA	TMEM182	-0.141988	0.00720960320988475
AURKA	OR13F1	0.047500717300049	0.370863393600493
AURKA	ZCCHC12	0.0369592064293862	0.486358408938284
AURKA	PC	0.205506174829067	9.18645411256854e-05
AURKA	MRFAP1L1	0.17380818812765	0.000975060909107186
AURKA	FOXG1	0.102680375858402	0.0525731152205881
AURKA	DCAF13	0.580721260368539	1.41664967544829e-33
AURKA	FGF11	0.149145916616707	0.00474346974019523
AURKA	IL20	-0.00494877	0.925763079857366
AURKA	IGFN1	-0.127484	0.0159466149810275
AURKA	FKBP10	0.229034453432382	1.23943051239301e-05
AURKA	TMEM194A	0.648265095907295	6.14686849216715e-44
AURKA	SNORD5	NA	NA
AURKA	CAMKK1	0.0997416241126529	0.059747771472661
AURKA	BTF3L4	0.313683830240688	1.36362063134701e-09
AURKA	C1QTNF4	-0.00756903	0.886674722049073
AURKA	NAALADL2	-0.27213	1.76418643141766e-07
AURKA	SMAP1	-0.27677	1.06500350012675e-07
AURKA	SLC22A15	0.145820061547375	0.00577491482765859
AURKA	PROC	0.196330136466587	0.000189263268675356
AURKA	OR4A15	0.0286555043068818	0.589444071154197
AURKA	RRP9	0.331957015254981	1.24712132463815e-10
AURKA	CBX1	0.538594616881956	3.03073955772266e-28
AURKA	SCARNA14	0.0792553866220888	0.135022375248544
AURKA	PLOD3	0.476354439790171	1.27356120333228e-21
AURKA	GALM	0.0273619520389425	0.606362795914662
AURKA	ILF3	0.53797439612677	3.58517135566076e-28
AURKA	PLAGL2	0.315999902340714	1.0159350913125e-09
AURKA	CAMKK2	0.456858875850461	8.23848149953243e-20
AURKA	INPP4A	0.271742618583835	1.83942728227924e-07
AURKA	DNAJC28	-0.197393	0.000174356149535286
AURKA	MT1L	0.204012023803546	0.000103566717307159
AURKA	SMAD6	0.0527726626942004	0.320073828303097
AURKA	AIPL1	0.12597415843486	0.0172489316861395
AURKA	GRAPL	-0.00692585	0.896247819824385
AURKA	KRTAP12-3	-0.0627225	0.237160043028401
AURKA	CCDC51	0.418643394712818	1.39698329447883e-16
AURKA	RRAGD	-0.518673	5.64238021518341e-26
AURKA	FAM73B	0.0694761074720311	0.190300156000139
AURKA	ATRIP	0.111771127121766	0.034766649141357
AURKA	FABP5	0.043492957909238	0.412626121678159
AURKA	S100A6	0.0910428887427777	0.0858438925417032
AURKA	KRTAP23-1	-0.0416744	0.432457161423451
AURKA	TNNI1	-0.200809	0.000133534933912086
AURKA	LIPE	-0.256734	8.81094557956967e-07
AURKA	RAB19	0.0217486558863341	0.682146317771082
AURKA	WNT16	-0.0162658	0.759395450237138
AURKA	TWF1	0.166665294479584	0.00157696148042859
AURKA	OR8J3	0.0116660075287164	0.826138169313612
AURKA	PCGF5	-0.00177429	0.973350216688194
AURKA	ATP10A	-0.164713	0.00179257691277021
AURKA	CXCR2P1	0.218839058341093	3.0325659708443e-05
AURKA	S100G	0.0651314919604646	0.219592927362931
AURKA	TMPRSS4	-0.0425917	0.422386622068637
AURKA	ODF3	0.0125030339533286	0.813883871365299
AURKA	COL8A2	0.0227119308882104	0.668884483396803
AURKA	PTPRM	-0.183689	0.000486176552184515
AURKA	EMD	0.185598749709343	0.000423223395300777
AURKA	MRPS16	0.374136580040514	2.64083950011505e-13
AURKA	FABP7	-0.347374	1.46001428648839e-11
AURKA	RDH12	-0.257129	8.46571379664664e-07
AURKA	S100A3	0.172284770854104	0.00108203243596179
AURKA	TBX1	0.0302651561172583	0.568699141181164
AURKA	P2RX2	-0.017587	0.740525472227192
AURKA	KATNA1	0.384326344738591	5.18345491489434e-14
AURKA	PPFIBP2	-0.382791	6.64848565324617e-14
AURKA	F11R	0.306848644213321	3.2030321238584e-09
AURKA	VENTXP7	0.11598898491074	0.0284328142959898
AURKA	GUCY2F	0.0467287851074548	0.378697389156011
AURKA	SNORD114-9	-0.0424769	0.423638803326734
AURKA	IZUMO1	0.0502075117494306	0.344193090901891
AURKA	TJP2	0.0282365051619665	0.594900518091035
AURKA	ABCG2	0.11809797073101	0.0256557107070169
AURKA	NPR3	0.0194649896945649	0.713973320564859
AURKA	MYOZ2	-0.234175	7.77021186596705e-06
AURKA	KNCN	-0.102077	0.0539849091709721
AURKA	SLC7A1	0.18768480691489	0.000363164885234924
AURKA	DLGAP5	0.869335587725567	1.06993060241405e-110
AURKA	EYA4	-0.165718	0.00167848072492322
AURKA	NUP210	0.11418971074839	0.0310021918277053
AURKA	TYSND1	0.336454539123866	6.75226804910766e-11
AURKA	ZNF280A	0.0956776825215159	0.0709838383782697
AURKA	FGF20	-0.254156	1.14209919518222e-06
AURKA	CHAT	-0.0169538	0.749550284450836
AURKA	MTX3	0.290956717862335	2.14606101501059e-08
AURKA	EXTL1	-0.364611	1.150102541744e-12
AURKA	MRGPRG	-0.0519047	0.328108508075164
AURKA	KIRREL3	-0.115057	0.0297400016270307
AURKA	SHROOM2	0.104348742710658	0.0488294137542468
AURKA	IFITM2	0.0149833047545404	0.777848282249462
AURKA	ADAMTS20	0.198632269245415	0.000158352003410889
AURKA	GALR3	0.104045586677885	0.0494926075512719
AURKA	PSTPIP1	0.0576148558168894	0.277618413622221
AURKA	SIRT1	0.0883798335922638	0.0954556774212511
AURKA	FUT4	0.242415919330939	3.59456846336222e-06
AURKA	RCC1	0.666393735080613	3.47438309531996e-47
AURKA	RNF125	-0.214466	4.39551279551323e-05
AURKA	ZKSCAN3	0.144184638748469	0.00635251434810327
AURKA	PLEKHO2	0.129119686647122	0.0146338297900975
AURKA	ATP6V0D1	-0.0395692	0.456085836640332
AURKA	PON3	-0.0642133	0.226175971105176
AURKA	SNORD12C	0.0347996232540295	0.512202458693238
AURKA	C9orf152	-0.367738	7.13250979649556e-13
AURKA	ODF2L	0.294028806350152	1.499151845242e-08
AURKA	SPATS1	-0.0986773	0.0625379021374853
AURKA	LANCL2	0.158477934781344	0.00267464364777973
AURKA	SEPT6	0.0878928480505976	0.0973028222668371
AURKA	LPIN2	0.00604030432531097	0.909452644251384
AURKA	ASZ1	-0.0240675	0.650395622959402
AURKA	LPAR2	0.290715405995882	2.20699641727811e-08
AURKA	PTPN18	0.0113030658179687	0.831465058931227
AURKA	OR1J1	0.175071312396867	0.000893855626513257
AURKA	TEKT2	-0.0136124	0.797713039833656
AURKA	PPFIA3	0.00515557793123852	0.9226701749638
AURKA	ESYT1	0.432387970302019	1.07258780977793e-17
AURKA	TFEC	0.167204652013758	0.0015217278563965
AURKA	PTH	0.0378805607652411	0.475549945585301
AURKA	PIK3R3	-0.0141935	0.789276126477145
AURKA	TCF7L1	0.228599989314511	1.28869111449853e-05
AURKA	C1QTNF9	-0.271373	1.91394446087889e-07
AURKA	EPX	0.0742001253908464	0.161818251133747
AURKA	FHIT	-0.385942	3.98321459405106e-14
AURKA	VCAM1	-0.0120877	0.819959030339111
AURKA	RAB3GAP2	0.317217671259628	8.69387726359205e-10
AURKA	MICALCL	0.209074629157784	6.87493743480173e-05
AURKA	C10orf128	-0.142328	0.00707069569779722
AURKA	GAD1	0.208770164264897	7.04843200503967e-05
AURKA	TCTA	-0.0773374	0.144755954373515
AURKA	GLYAT	-0.243958	3.10210944291151e-06
AURKA	CTSC	0.3405190173316	3.84511093986025e-11
AURKA	GP2	-0.127546	0.0158954001695699
AURKA	CASS4	-0.0204921	0.699593735135972
AURKA	HOXA1	0.511533417546381	3.38155751423148e-25
AURKA	MTIF2	0.521821873317527	2.52671529916801e-26
AURKA	ATMIN	0.0742757309799249	0.161390019584448
AURKA	KRBA1	0.0995282277531131	0.0602988212092367
AURKA	SMOC1	-0.0491717	0.354251303511254
AURKA	MBTPS1	0.198613612339237	0.000158582295110056
AURKA	DDT	0.161769585968784	0.00216909923227487
AURKA	SNORD114-5	0.0450146916241335	0.396452100990679
AURKA	CDH7	0.0273138337314625	0.606996300720155
AURKA	PISRT1	0.0716715066294623	0.176637070339487
AURKA	SMG6	0.0568932157989798	0.283691178144136
AURKA	CUL1	0.135740191271086	0.010239486962453
AURKA	TRNT1	0.195986500837364	0.000194334965305656
AURKA	SPCS1	0.055166498650948	0.298583175960868
AURKA	NKTR	0.13645037264834	0.00984588032942023
AURKA	SIRT2	-0.356652	3.7895053677332e-12
AURKA	TOR1A	0.481312339746924	4.2240229010055e-22
AURKA	ITIH5	-0.21519	4.13566277162704e-05
AURKA	KIN	0.230818983836816	1.05524117453001e-05
AURKA	SNORD116-22	0.0568127701349427	0.284373653853106
AURKA	VDR	0.229032135580142	1.23968850397705e-05
AURKA	DEFB136	0.0658509722036823	0.214531307969148
AURKA	LPHN2	-0.401294	3.02905612780863e-15
AURKA	LGI3	-0.144126	0.00637406938445213
AURKA	PCDHB14	0.0597070415503423	0.260513195396617
AURKA	GORASP2	0.238616007794896	5.14655917140302e-06
AURKA	PHC2	0.204156940515292	0.000102373161360069
AURKA	CBWD3	0.130712780878396	0.0134473409152683
AURKA	RELB	0.182053897805906	0.000546886264724751
AURKA	RACGAP1	0.798754011674604	2.46884188994579e-80
AURKA	NAT14	0.273254097753713	1.56255670801309e-07
AURKA	OR51A2	-0.00686728	0.897120286934568
AURKA	VN1R2	0.0855056349537481	0.106772649823322
AURKA	OPALIN	0.045630754689605	0.390014051631979
AURKA	F2RL3	0.035029406936315	0.50941910357455
AURKA	ATG2B	0.0990659239216653	0.0615070168081659
AURKA	ILDR2	-0.0406335	0.444050623079021
AURKA	DNLZ	0.111118443224609	0.0358467737657043
AURKA	ACVR1C	0.201470905945008	0.000126742799259928
AURKA	C2orf66	0.0847100007652641	0.110085669180662
AURKA	MYOC	-0.432833	9.85124850426263e-18
AURKA	GPCPD1	-0.152221	0.0039406816212689
AURKA	ITIH2	0.0371484282698509	0.484127900808246
AURKA	CACNG1	-0.220795	2.56244382304191e-05
AURKA	PSG8	0.036832206358158	0.48785855673554
AURKA	PLAG1	0.189820392954957	0.000309974430850621
AURKA	LUZP2	-0.137938	0.00906464182788946
AURKA	COTL1	0.427706610310936	2.60520332529088e-17
AURKA	PRRX2	-0.0145243	0.784483972658362
AURKA	LRCH2	0.0259555301062109	0.624999057007921
AURKA	OPA3	0.247924131605023	2.11409516872717e-06
AURKA	ENTPD3	-0.145379	0.00592578512422834
AURKA	RNASE11	0.0986339834141184	0.0626538273515257
AURKA	MIDN	-0.153611	0.0036200999517276
AURKA	LYZL4	-0.0651561	0.219418249468387
AURKA	TTK	0.81527271011361	3.06232973928413e-86
AURKA	RPL14	-0.164373	0.0018328461496813
AURKA	APOBEC2	-0.25178	1.44715012100447e-06
AURKA	LRPAP1	0.0912907833036134	0.0849902797670556
AURKA	CHMP6	-0.0541145	0.307906195105305
AURKA	MPO	-0.318898	7.00396983203162e-10
AURKA	PTPDC1	0.481228087514748	4.30463636800783e-22
AURKA	ZNF616	0.238551809152341	5.17759803213308e-06
AURKA	SLC24A5	-0.20587	8.92125315320743e-05
AURKA	PDZD4	-0.275377	1.24055150943749e-07
AURKA	ACVR2B	0.121281336762654	0.0219071726039307
AURKA	BCL2L2	0.0953436187666058	0.0719795193430442
AURKA	PTX3	-0.0576873	0.277013515831039
AURKA	UBE2D4	-0.219307	2.91328144550543e-05
AURKA	CD200	-0.0467666	0.378311154881151
AURKA	OR52A5	0.0470687800674124	0.37523451170908
AURKA	TTC1	0.138780786164148	0.00864691665202452
AURKA	MMP15	0.0544626110720508	0.304800320084651
AURKA	QKI	0.0925524332630563	0.0807512132530831
AURKA	KIF21B	0.213885647169439	4.6148390180621e-05
AURKA	CISH	-0.304527	4.25996988084178e-09
AURKA	RTP3	0.200214043865039	0.000139927924310754
AURKA	TRPV5	0.0845836933823912	0.110618973183248
AURKA	UBE4A	0.00293881517526684	0.955873443203817
AURKA	PCDHGB4	-0.0969625	0.0672586780269084
AURKA	PTPN14	0.210174518642396	6.28112258758071e-05
AURKA	VASP	0.432740542520707	1.00268242206831e-17
AURKA	COL6A4P2	0.0498231862647039	0.347903801794629
AURKA	C11orf85	0.115648241990791	0.0289048776117487
AURKA	PRKX	-0.0068391	0.897540192972762
AURKA	BSCL2	0.0673510593258077	0.204248601259161
AURKA	OBP2A	0.0308449014151317	0.561313524010421
AURKA	NPW	0.165426740580221	0.0017108215798145
AURKA	DMRT1	0.145269797655565	0.00596376711465114
AURKA	AMBRA1	0.167461899925535	0.00149601404573285
AURKA	TNFSF12-TNFSF13	-0.0450307	0.396283626207745
AURKA	TRIM46	0.246549158280424	2.41645056108364e-06
AURKA	TLR6	0.256803298568395	8.7497312791088e-07
AURKA	PRCC	0.367411722517469	7.49928703924096e-13
AURKA	EXOC2	0.331187165891766	1.38384177879844e-10
AURKA	MAT1A	-0.107013	0.0433139556012551
AURKA	KRTAP19-6	-0.0763345	0.150054021236261
AURKA	CADPS2	-0.174832	0.000908772648908786
AURKA	MEPE	0.0237009819239378	0.655374019986613
AURKA	CCDC124	0.0479278145453303	0.36657234045262
AURKA	MYEOV	0.0908871939604434	0.0863835377230569
AURKA	USP50	0.0721084615650266	0.174006782855179
AURKA	RAB11FIP1	-0.211486	5.63636513718546e-05
AURKA	KCNIP4	0.098890215288305	0.0619714212998942
AURKA	IGFBP2	-0.0212234	0.689419312412664
AURKA	CTDSPL	-0.0224528	0.672442466732263
AURKA	TNFRSF17	-0.0189838	0.720744992799788
AURKA	MEAF6	0.263091456811572	4.59144209980241e-07
AURKA	DNAJB5	-0.00730546	0.890595771365875
AURKA	NACA2	0.0409525840234226	0.440478008936635
AURKA	SNRPN	-0.269799	2.26552628461355e-07
AURKA	USHBP1	-0.193947	0.00022715553770362
AURKA	DYNC1I1	-0.0760958	0.151336360544215
AURKA	PROCR	0.460388267476851	3.94965760595197e-20
AURKA	RASSF7	0.257214375468843	8.39284624150855e-07
AURKA	TMEM63C	0.0808678829710218	0.127235709064716
AURKA	TNFSF12	-0.136696	0.00971269845167043
AURKA	ZCCHC7	0.273040756247541	1.59904889728688e-07
AURKA	GYPC	-0.301215	6.36998511080459e-09
AURKA	SNORD115-44	-0.0660832	0.212915326130862
AURKA	GARS	0.386771577809981	3.47723076152806e-14
AURKA	RUNDC1	0.298494857862849	8.83173800820737e-09
AURKA	HIPK1	-0.0314726	0.553368851601763
AURKA	SNORA5A	0.199389505337563	0.000149265220703402
AURKA	ZNF268	0.217208415829819	3.48578381917067e-05
AURKA	MED26	0.21343408835114	4.79260395945093e-05
AURKA	C22orf29	0.242333841796438	3.62276942911287e-06
AURKA	GOLGA6L10	0.0346886234631482	0.513549815629187
AURKA	RAB33B	0.133371891272083	0.0116547598314396
AURKA	CC2D1B	0.141666744733122	0.00734331064794238
AURKA	DYNLL2	0.0911695657020524	0.085406828704159
AURKA	GAL3ST2	-0.0416138	0.433127266331046
AURKA	RPAP1	0.323201167249437	4.00266447950462e-10
AURKA	SNORA8	NA	NA
AURKA	ZC3HC1	0.468694817259842	6.76600259300363e-21
AURKA	TRMT112	0.438699154096307	3.17175021988508e-18
AURKA	FOXA3	-0.000352107	0.994710439494495
AURKA	KRTAP6-3	0.0369450806067137	0.486525142865637
AURKA	SP110	0.283690996982807	4.92945353359914e-08
AURKA	COMMD4	0.334952658978596	8.29680509232125e-11
AURKA	CNTFR	-0.283624	4.96676399371834e-08
AURKA	TTC29	-0.12843	0.0151753529276482
AURKA	KCMF1	0.301927058204272	5.84464544764099e-09
AURKA	DDX56	0.516280532351657	1.03294773697977e-25
AURKA	PPCDC	0.106230012802775	0.0448779525516361
AURKA	FAM120C	0.100189	0.0586058587085535
AURKA	HLA-H	0.205970691872292	8.84877040632319e-05
AURKA	SLC48A1	0.120875568820295	0.0223569320491424
AURKA	IQGAP1	0.149326673529316	0.00469249294790539
AURKA	PCOLCE	-0.00586302	0.912099404973189
AURKA	SNORD66	0.0396383777408748	0.455297818533015
AURKA	LCE3A	-0.196655	0.000184581270139811
AURKA	PCK1	-0.233565	8.21770856135154e-06
AURKA	KLHL33	-0.334773	8.5031568150752e-11
AURKA	POLR2E	0.203434683505643	0.000108452838116678
AURKA	GNPDA1	0.594486709607312	1.72303536098957e-35
AURKA	ZNF821	-0.0190354	0.72001817616779
AURKA	IQSEC1	-0.117932	0.0258652146089383
AURKA	SCARNA23	0.151911496722598	0.00401562344847854
AURKA	THPO	-0.198196	0.000163826169044783
AURKA	ABCD2	-0.26989	2.24352390542971e-07
AURKA	RPL32	-0.120284	0.0230271659372817
AURKA	F10	-0.43946	2.73399507273288e-18
AURKA	BNIP2	0.304564496931705	4.24022823145735e-09
AURKA	C16orf74	0.5335864318905	1.1652258209645e-27
AURKA	LRGUK	-0.0571699	0.281352732989393
AURKA	C14orf39	-0.0725708	0.171255606858167
AURKA	MFSD6L	-0.356199	4.05172544515124e-12
AURKA	MACC1	-0.255287	1.01960050436194e-06
AURKA	NTF4	0.219946205555297	2.75727429543835e-05
AURKA	ATP9B	-0.156905	0.00295214314150428
AURKA	TYMP	0.261488290749091	5.42049292558931e-07
AURKA	KIFAP3	0.177482314333755	0.000755922078110413
AURKA	SNX15	0.150530371871273	0.00436543604651932
AURKA	UBE2U	-0.0237312	0.654963531731575
AURKA	SNAPC3	0.125551412472436	0.0176298032920392
AURKA	MMRN2	-0.0889803	0.0932166013554942
AURKA	RAB9BP1	-0.00575837	0.913662052928184
AURKA	ITPR1	-0.234308	7.67571928418672e-06
AURKA	TMBIM6	0.221186655056544	2.47698549473256e-05
AURKA	NQO2	0.0410498129388456	0.439392647986688
AURKA	BTD	-0.220687	2.58640012398583e-05
AURKA	PML	0.351778687711003	7.73845968837618e-12
AURKA	DPP3	0.523177131293113	1.78352747132963e-26
AURKA	ABCB4	-0.364922	1.09698518865369e-12
AURKA	CCDC54	0.0152711406443672	0.773695395122259
AURKA	TRMT5	0.500382556052709	5.101261737266e-24
AURKA	GRINA	0.32148872249344	5.00630212198472e-10
AURKA	ASF1A	0.242798747885993	3.46577836214784e-06
AURKA	CCDC113	0.104496116527198	0.0485097073229983
AURKA	GRID2	-0.0181248	0.732888667633482
AURKA	CD248	0.0594749474334494	0.262374111548857
AURKA	GCLC	0.212066374467699	5.37129812937612e-05
AURKA	AFAP1L2	0.345319547157105	1.95643853050911e-11
AURKA	ENHO	-0.0465095	0.380940994594684
AURKA	MAP4K5	0.243267966512771	3.31392959762376e-06
AURKA	FGF17	0.0428855998992499	0.419188737396727
AURKA	SNX7	0.242282216749085	3.64061531926058e-06
AURKA	CCDC74B	0.0908765309644174	0.0864205957503544
AURKA	P2RX4	0.145125589736371	0.00601416750126459
AURKA	FAM83H	0.359196334470183	2.59779508184455e-12
AURKA	SNORA71D	0.259084510365751	6.93810758808292e-07
AURKA	TNPO1	0.350733600926853	9.00441009006548e-12
AURKA	FIBIN	-0.163383	0.00195464766669646
AURKA	RAP1GAP	-0.148722	0.00486493737615606
AURKA	YIF1A	0.346475934889095	1.65968814593397e-11
AURKA	WNT7A	0.314618612700373	1.21125008894921e-09
AURKA	RNF170	0.0375479222261065	0.479436945765764
AURKA	LZTFL1	0.0417819909574639	0.431268651105091
AURKA	C19orf24	0.130001539596602	0.0139661703383207
AURKA	EHMT1	0.309766216667591	2.23058116309893e-09
AURKA	ZNF879	-0.0524081	0.323433146586887
AURKA	IQCE	0.147529524702833	0.00522199062099877
AURKA	CSMD3	0.219194078506047	2.94157616592679e-05
AURKA	ERCC8	0.416548402020768	2.04491524906666e-16
AURKA	FBP1	-0.073721	0.164551995621583
AURKA	VENTXP1	0.0495333596702238	0.35071880244871
AURKA	C10orf131	0.154951934043112	0.00333321262085709
AURKA	NAP1L6	0.0065173688491585	0.902335560519034
AURKA	ZZZ3	0.445792423449305	7.82131157072446e-19
AURKA	TNFRSF14	-0.0189249	0.721576558851373
AURKA	C1orf56	-0.0362716	0.494510629399029
AURKA	CD1A	-0.157707	0.0028075473241365
AURKA	ATP2B4	0.181219493684565	0.000580505738799229
AURKA	ADAT1	0.457201667544312	7.67358926105395e-20
AURKA	BRMS1L	0.357763702552727	3.21459449018124e-12
AURKA	RAB3GAP1	0.314182894214858	1.28009549607175e-09
AURKA	CCL28	-0.226379	1.57092390804264e-05
AURKA	CAPZA3	-0.0703231	0.184939894353631
AURKA	CCDC64B	-0.446976	6.1717848050251e-19
AURKA	AGAP4	0.16433294197258	0.00183760633772843
AURKA	TSPAN32	0.0154891842011967	0.770553750792174
AURKA	CRNN	-0.403735	1.98607002358494e-15
AURKA	CNGA4	-0.106733	0.0438678109526415
AURKA	KPNA6	0.224476488752605	1.85851488183492e-05
AURKA	ALG5	0.247543242969238	2.19401847411407e-06
AURKA	MOCS2	0.255625615149898	9.85453347456577e-07
AURKA	CSNK1G1	0.346886243112039	1.56533651506281e-11
AURKA	LCE6A	-0.127192	0.0161912022238107
AURKA	TTC37	0.0821994357395076	0.12107185989561
AURKA	EP400NL	0.193495139200053	0.000235089009897601
AURKA	ZNF75A	0.294611469896665	1.39987048351481e-08
AURKA	CYBRD1	-0.213154	4.90605483549343e-05
AURKA	ETV3L	0.0494226212053576	0.351798158791109
AURKA	TACO1	0.485857400382814	1.51160093508986e-22
AURKA	CDC37	0.215385341508813	4.06809533976266e-05
AURKA	FRS3	0.152293362526813	0.0039234825501112
AURKA	PIGZ	0.0854106606033191	0.107163937972812
AURKA	FAM162B	-0.293161	1.65978126054894e-08
AURKA	TTTY7	-0.106095	0.0451516865046441
AURKA	CPLX4	0.0440354448249384	0.406816037550353
AURKA	KATNAL1	0.27530071492352	1.25088780422045e-07
AURKA	N4BP2L1	-0.160234	0.0023929913331804
AURKA	SP8	0.244439357741755	2.96207725727537e-06
AURKA	PRSS53	-0.00990874	0.85199924365567
AURKA	VPS13C	-0.0233851	0.659677594940516
AURKA	PDE6D	0.354828726678404	4.95708106351632e-12
AURKA	KCTD14	0.113389311006554	0.0322074552469179
AURKA	ATP11B	0.0713635574243158	0.178508444021755
AURKA	EML4	0.335513123651198	7.68391856897254e-11
AURKA	AMIGO3	0.0181728642434934	0.732207747636998
AURKA	PITX1	-0.296824	1.07759935867227e-08
AURKA	MRGPRD	0.0742988763534993	0.161259094256724
AURKA	DCLK1	-0.256609	8.92375686020419e-07
AURKA	RHBDF1	-0.0613373	0.247698477047934
AURKA	OR8B4	-0.0928727	0.079702935378454
AURKA	EFNB1	0.502336445868109	3.19361098904803e-24
AURKA	RNF135	-0.0877743	0.0977568023297732
AURKA	NKPD1	-0.118268	0.0254423372559691
AURKA	ALS2CL	-0.129594	0.0142710879133174
AURKA	CTBS	0.108566950503369	0.0403467084245568
AURKA	TMSB15A	0.115772786274465	0.0287315613575706
AURKA	H19	0.00598712728937484	0.910246424553777
AURKA	INPP5B	0.290650584938114	2.22364772389177e-08
AURKA	RIMBP2	-0.039022	0.46234307644934
AURKA	GRIP2	-0.221769	2.35485541324411e-05
AURKA	KCTD15	0.155051548251937	0.0033127501941569
AURKA	PRMT8	0.143807625587771	0.006492799222307
AURKA	MSTN	-0.352538	6.92930828418345e-12
AURKA	KLC1	0.168186416020639	0.00142572061199554
AURKA	ADH4	-0.354606	5.12149763819694e-12
AURKA	GABRA6	0.072457183118273	0.171928613349692
AURKA	IFIT5	0.30337476171067	4.90264268304598e-09
AURKA	EXD2	0.234768667754644	7.35741752545733e-06
AURKA	COASY	0.43621356242267	5.140574909431e-18
AURKA	RPS6KA2	-0.0982972	0.0635601613184156
AURKA	CYP7B1	-0.27577	1.18832365673162e-07
AURKA	FAM92B	-0.0691082	0.192663571597787
AURKA	FAM163B	0.0876966241888426	0.0980550981616909
AURKA	SNORD51	0.0486596344910211	0.359291747952901
AURKA	IFT52	0.446398581096243	6.92880573436154e-19
AURKA	NRBP2	0.205151590399542	9.45233877652194e-05
AURKA	SMARCA5	0.444794386337275	9.5431453375168e-19
AURKA	SNORD116-15	-0.0957771	0.0706896604825712
AURKA	SNORD126	0.0959911023666244	0.0700599384785528
AURKA	C7orf72	-0.0101402	0.848583672837153
AURKA	FAM24B	0.334319326933839	9.0467197216704e-11
AURKA	FBXO33	0.137079348160361	0.00950855197439899
AURKA	DNALI1	-0.250011	1.72338727277818e-06
AURKA	IPMK	0.124479215489225	0.0186288838732236
AURKA	SPATA12	0.0283017433203674	0.594049441074898
AURKA	RRN3	0.388851015931953	2.4697050917348e-14
AURKA	ANK1	-0.0149316	0.778594327195416
AURKA	UGGT1	0.408959339988033	7.95311713765254e-16
AURKA	ASB1	0.0825936819552384	0.119292225205214
AURKA	GTF2E1	0.544013217336041	6.88086533747514e-29
AURKA	POLR2H	0.404081946761243	1.86980761813469e-15
AURKA	TBC1D9	-0.0503739	0.34259422997042
AURKA	SSX2IP	0.417804697066384	1.627717220224e-16
AURKA	SNORD36C	0.138702926099694	0.00868477492582245
AURKA	ANXA2P3	0.149623890632831	0.00460974504870668
AURKA	CMTM4	0.0689249295899062	0.193849031829661
AURKA	DRD2	-0.33977	4.26788433705862e-11
AURKA	TSPAN5	0.258363541519543	7.46770355494651e-07
AURKA	HSPA5	0.527015895913211	6.59297646483503e-27
AURKA	ASAH2B	0.324795687559084	3.24580455021375e-10
AURKA	IFT140	0.0920997138906969	0.0822522159339667
AURKA	SCGB3A1	-0.305851	3.62172769421112e-09
AURKA	SNORD24	NA	NA
AURKA	MFSD4	-0.196441	0.000187650022879653
AURKA	CDC25B	0.596265019369923	9.59725299179332e-36
AURKA	RER1	0.181098242596553	0.000585547600264555
AURKA	MPZ	-0.231375	1.00341209097289e-05
AURKA	CNPY4	0.217050446824705	3.5329402555773e-05
AURKA	MON1A	0.0390939328238056	0.46151825232964
AURKA	NARFL	0.0547500244495487	0.302251458372163
AURKA	TP63	0.388001874653091	2.84085050314761e-14
AURKA	TMEM41A	0.361617137091253	1.80804426181389e-12
AURKA	MLPH	-0.255268	1.0215892430912e-06
AURKA	RBM24	-0.238448	5.22818625751812e-06
AURKA	GNAO1	0.13055161765312	0.0135633949243036
AURKA	ZFYVE28	-0.314044	1.30283387591789e-09
AURKA	ZNF785	0.106567404500593	0.0441984805483489
AURKA	CIRBP	-0.260486	6.0100557213401e-07
AURKA	USP2	-0.514225	1.7301213381863e-25
AURKA	ZNF69	-0.132333	0.0123286328339228
AURKA	TEAD4	0.328744646842516	1.92128010501147e-10
AURKA	LPHN1	-0.0528433	0.31942537092289
AURKA	CDR2L	0.288523509229481	2.84269456982713e-08
AURKA	SMYD4	0.363126949001843	1.44002044039711e-12
AURKA	EIF3D	0.253226738221495	1.25326717424858e-06
AURKA	TRRAP	0.216696308537813	3.64085783590632e-05
AURKA	ZNF684	0.354986171639505	4.84378268808386e-12
AURKA	TFCP2L1	-0.0032116	0.951782330819316
AURKA	LOH12CR1	0.0793420498143077	0.13459476772572
AURKA	HIGD1A	-0.29395	1.51302066021129e-08
AURKA	FOXRED1	0.351091471621349	8.54968953097338e-12
AURKA	TMCO6	0.352127496652104	7.35594967020226e-12
AURKA	SKP1	-0.077333	0.14477852535474
AURKA	CEP70	0.271494077998695	1.88925751155759e-07
AURKA	CXCL9	0.210318233702756	6.20720477483617e-05
AURKA	DPY19L1	0.399803914142119	3.91256651869152e-15
AURKA	HLA-F	0.310738020427832	1.9755720523676e-09
AURKA	DLEU2L	-0.139517	0.00829636900161754
AURKA	NEK8	0.177302836463453	0.000765469102085953
AURKA	LGALS2	-0.0999744	0.0591514457127075
AURKA	CWC25	0.320404619353394	5.76389514600454e-10
AURKA	TPTE2P3	-0.126986	0.0163662161073928
AURKA	CARS	0.411152758634645	5.38999777463934e-16
AURKA	SUN3	0.271986076177289	1.79184413794703e-07
AURKA	ZNF148	0.279236451593486	8.11308130437914e-08
AURKA	TRIM7	-0.0166648	0.753680866834654
AURKA	PLK2	0.0575444962571736	0.278206596742579
AURKA	GON4L	0.307089281015673	3.10932022419423e-09
AURKA	TPPP3	-0.0928485	0.0797817385039211
AURKA	LONP1	0.187368909354238	0.000371718715102844
AURKA	AKR1B10	-0.126474	0.0168079192195339
AURKA	HES7	0.241305484929922	3.99449432336688e-06
AURKA	MYO5B	-0.296626	1.10332219448853e-08
AURKA	C1QL3	-0.0579021	0.275225877705381
AURKA	CACNA2D1	-0.217427	3.42144424781013e-05
AURKA	HHATL	-0.31546	1.08830837492364e-09
AURKA	PTPRZ1	0.253726798189776	1.19224576013175e-06
AURKA	SLC27A3	0.265209526513286	3.68108439297623e-07
AURKA	TEF	-0.135585	0.0103271811199982
AURKA	ITGA10	-0.119602	0.0238212436836879
AURKA	TEKT1	-0.0803292	0.129797103098789
AURKA	ANP32C	0.224837255148255	1.80040948028063e-05
AURKA	LEAP2	0.121532074282376	0.0216331876061514
AURKA	ODF2	0.589623049136532	8.38261046554123e-35
AURKA	PXDN	0.19806628702796	0.000165479528137036
AURKA	PCDHGA10	0.015823662889515	0.765741763864961
AURKA	NFKBIE	0.224773024376168	1.81062683999826e-05
AURKA	SENP6	0.232131852653415	9.36683727820974e-06
AURKA	MACROD1	-0.10243	0.0531550377387074
AURKA	TSPAN8	-0.353518	6.00587170937073e-12
AURKA	PROP1	0.0941023234400611	0.0757794596758542
AURKA	USP30	0.0207373929009515	0.696174723343464
AURKA	TMEM202	0.02519694974968	0.635151923169756
AURKA	SNORA53	0.059148792849363	0.265004617397917
AURKA	LRRIQ3	0.216061455265502	3.84216241528354e-05
AURKA	CTNNAL1	0.446425251632145	6.8919270477296e-19
AURKA	TRIM71	0.118539031545569	0.0251054299717045
AURKA	NDST3	-0.0786496	0.138040646376892
AURKA	TSEN2	0.251294309037023	1.51840787939753e-06
AURKA	SCAMP3	0.283045028041785	5.30168408553953e-08
AURKA	AMZ2P1	-0.0622529	0.240696606102053
AURKA	BEGAIN	0.009523739954044	0.857687421237815
AURKA	ZSCAN5A	0.352846824556657	6.62447305644484e-12
AURKA	ANKRD6	-0.215693	3.96370960721645e-05
AURKA	GNAI1	0.254557947258969	1.09706986231959e-06
AURKA	IRGQ	-0.0273434	0.606607269349129
AURKA	ARL2	0.107160391219989	0.0430252189542746
AURKA	TTC33	0.0783184451746491	0.139712351588011
AURKA	ADAP2	-0.108835	0.0398529827540857
AURKA	MLC1	-0.0227724	0.668055032740206
AURKA	DSC3	0.133214293934058	0.0117547960592478
AURKA	BMP8B	0.169682215289997	0.00129009176320777
AURKA	STIM1	-0.231553	9.87279894819073e-06
AURKA	HIST1H3C	0.362420931138554	1.60196540194986e-12
AURKA	CNPY1	0.0789226403268821	0.136673906348693
AURKA	OR4D1	0.0755125653284835	0.154505043707867
AURKA	IFI16	0.495398694167956	1.66189788735009e-23
AURKA	TNS4	0.266477328838678	3.22203846795801e-07
AURKA	PPIF	0.0825975844460846	0.119274711870412
AURKA	SNORA1	NA	NA
AURKA	BRD1	-0.000346535	0.994794135548079
AURKA	EIF4A1	0.182786770835634	0.000518856827216066
AURKA	DOCK9	-0.067378	0.204067534396077
AURKA	ARHGAP31	-0.0844864	0.111031069629739
AURKA	C2orf57	0.067320805004765	0.204452395124839
AURKA	DIS3	0.291320071312758	2.05736546584006e-08
AURKA	SCARNA3	0.0970979662876745	0.0668754507946658
AURKA	UAP1L1	0.277523171628107	9.80394887399819e-08
AURKA	PI3	0.0299623703554011	0.572574750771413
AURKA	GTF3C2	0.359666199392905	2.42191687833299e-12
AURKA	FCRL2	0.0100435788832341	0.850008893545136
AURKA	CAPSL	-0.100881	0.0568752065643474
AURKA	RAB40A	0.142148152457945	0.00714383033433942
AURKA	USP12	0.12156652053375	0.0215957806458666
AURKA	OR2H1	0.0478454408327128	0.367397541958842
AURKA	OS9	0.154351	0.00345904636658944
AURKA	TMEM133	0.0492803360819493	0.353188068477673
AURKA	RPUSD3	0.164658569561355	0.00179899139782457
AURKA	ADRB1	-0.163945	0.00188461096692084
AURKA	HTR7	0.285536860188958	3.99958830330113e-08
AURKA	SNORD44	0.110243723858655	0.0373389239739259
AURKA	MSX2	0.046777627399173	0.378198724961577
AURKA	RNF214	0.123129491011801	0.0199564286590358
AURKA	HDAC2	0.422070921158297	7.44641071741358e-17
AURKA	ALKBH8	0.232520551218871	9.04088471465271e-06
AURKA	ZNF213	0.0621100869321789	0.241779577881393
AURKA	RAX	0.0706780694195104	0.18272674923715
AURKA	SRRD	0.298874625925589	8.4396300559777e-09
AURKA	CLSTN1	0.273374678847114	1.5422873474401e-07
AURKA	EHBP1L1	0.0556093361935142	0.294715288408986
AURKA	PCDH12	0.0574579003795006	0.278931668917626
AURKA	PLSCR4	-0.0483755	0.362107200586472
AURKA	ERBB3	-0.255455	1.00249129644873e-06
AURKA	RGL1	-0.115971	0.0284572983732438
AURKA	RARB	-0.230523	1.08383659106427e-05
AURKA	SNORA30	0.0980131878867145	0.0643328361200894
AURKA	ZNF583	-0.123186	0.0198989865802828
AURKA	BLVRB	-0.0895564	0.0911084025408153
AURKA	UNC119B	0.164007723715435	0.00187692828782361
AURKA	SATB1	-0.375986	1.97356479346278e-13
AURKA	OR8K3	NA	NA
AURKA	FAM81A	0.100549414865193	0.0576993714384043
AURKA	IRF8	-0.00107667	0.983826645414488
AURKA	PRKDC	0.509908486972358	5.05321176795821e-25
AURKA	TGM1	-0.184901	0.000445302891281659
AURKA	KDM3A	0.172609220484024	0.00105838317289159
AURKA	ZNF585A	0.0459835868837607	0.386355520878493
AURKA	IGSF10	-0.33403	9.41042248371398e-11
AURKA	PEMT	0.26357913767004	4.36440651915079e-07
AURKA	ANGEL1	0.385597079138034	4.21400325855204e-14
AURKA	SLC22A12	-0.0490821	0.355129918326887
AURKA	SOX2	0.0272013277248016	0.608478653530451
AURKA	PHC1	-0.0962407	0.0693313133982742
AURKA	UNC13C	-0.0582239	0.272562035820499
AURKA	POLR2J3	-0.0358126	0.499991647581943
AURKA	SUSD3	0.0412946414834434	0.436666423792717
AURKA	PATE2	0.152091599650223	0.00397192517578682
AURKA	FAM72B	0.717762886706225	9.10707536883012e-58
AURKA	PI4KA	0.0579015031152612	0.27523085540207
AURKA	PICALM	0.223246845443497	2.07021415345519e-05
AURKA	EIF4H	0.261719162708332	5.29281150213761e-07
AURKA	OR1L3	0.136910683372784	0.0095979870799603
AURKA	SCRN1	0.443133073253579	1.32709519351198e-18
AURKA	CRHR1	-0.145461	0.00589737262611372
AURKA	OR52W1	-0.00769074	0.884864958927386
AURKA	SNRPE	0.451306959531563	2.57433011062536e-19
AURKA	TBX18	0.182673371314149	0.000523104881313291
AURKA	ST6GALNAC6	-0.195553	0.000200908545652074
AURKA	FABP4	-0.0562306	0.289345361232529
AURKA	C2CD2	0.0496945448944454	0.349151487413792
AURKA	SUMO2	0.490290572645872	5.4660173782339e-23
AURKA	DDX3Y	0.00453508200268236	0.931953109208327
AURKA	ARHGAP33	0.233233273685851	8.47105253513004e-06
AURKA	ELN	-0.297022	1.05256272364392e-08
AURKA	LEFTY2	-0.0729561	0.168987609837088
AURKA	TRAPPC10	0.0840471256679125	0.11290718775225
AURKA	GSTM2P1	-0.0399453	0.451811855797515
AURKA	IL9R	0.000394652619077777	0.994071300929103
AURKA	TGS1	0.500540537267849	4.91225235458605e-24
AURKA	NAGK	-0.246839	2.34948845526916e-06
AURKA	HIST1H4L	0.197840945892935	0.000168400066901971
AURKA	SERPINF1	-0.105918	0.0455143031593989
AURKA	ATF7IP	0.245399537764454	2.7005718033991e-06
AURKA	CUEDC1	-0.0332613	0.531037511271059
AURKA	AGBL3	-0.0652298	0.218896432763103
AURKA	CGREF1	-0.133665	0.0114705277047445
AURKA	OTUB1	0.364201466729398	1.22379210756867e-12
AURKA	C8orf37	0.333000663950942	1.08258498973532e-10
AURKA	SNORA79	0.122162895524715	0.0209569787527846
AURKA	HS3ST2	-0.198427	0.000160906181159325
AURKA	HMHB1	0.0445312749864957	0.401548403940243
AURKA	LCE3C	-0.138016	0.00902516833432503
AURKA	DTX3L	0.484059987608284	2.27365895816419e-22
AURKA	DMRTA2	0.198758074065438	0.000156807292907237
AURKA	B3GNT3	0.158001846645737	0.00275604437726548
AURKA	PPP1R2	0.0838939399222247	0.113567225064365
AURKA	FLT3LG	0.20221644159481	0.000119482374128694
AURKA	KIAA1191	0.0531155663088612	0.316935095270094
AURKA	GNRHR	-0.0840811	0.112761179603779
AURKA	EID1	0.0161619832365202	0.760883648989931
AURKA	TRIM55	-0.300521	6.92590040475406e-09
AURKA	FAM106A	0.0394100845634598	0.45790039181502
AURKA	SF3B5	0.109328460777717	0.0389562659499253
AURKA	CCDC153	-0.0738853	0.163610456860817
AURKA	FBLN5	-0.27906	8.27347656537835e-08
AURKA	UPF1	0.288337472413962	2.90413849384477e-08
AURKA	MPL	-0.0572147	0.280974565045696
AURKA	ERC2	0.0751451366134641	0.15652676459984
AURKA	NME6	0.299506053377804	7.82469989444804e-09
AURKA	NUPL1	0.395511915939142	8.12006502143891e-15
AURKA	CNOT6	0.294908326070191	1.35176487709822e-08
AURKA	FAM83D	0.598565604224327	4.47714765011874e-36
AURKA	ZNF732	0.095528185397127	0.0714280174034376
AURKA	TTC12	-0.0493018	0.352978146601268
AURKA	PABPC1P2	0.109415938615565	0.038799166783755
AURKA	NAAA	-0.128284	0.0152919253282375
AURKA	TRMT61A	0.443854937607357	1.15019486179863e-18
AURKA	SNORD33	-0.00597068	0.91049188513292
AURKA	FKBP8	-0.0538177	0.310571477670235
AURKA	CAMK2D	0.0765095585611272	0.149118794862935
AURKA	RHOF	0.193231790389877	0.000239834937708267
AURKA	SLC35E1	0.00544876581613834	0.918287503696904
AURKA	CCDC82	0.302912154368607	5.18640059478804e-09
AURKA	SGCG	-0.278492	8.80977027304233e-08
AURKA	SOAT2	0.16929016481699	0.00132444400825857
AURKA	DNAH9	-0.129869	0.0140646929097831
AURKA	C19orf53	0.166979655264473	0.0015445495978453
AURKA	ZAP70	0.0352718543358572	0.506490926868556
AURKA	DGKI	0.0237766644132424	0.654344735999529
AURKA	TMEM14A	0.384497859420031	5.04086078270516e-14
AURKA	RBP7	-0.248936	1.91499670905236e-06
AURKA	TBC1D22B	0.0542652506394705	0.306558770100256
AURKA	CYC1	0.335719991012038	7.46903223273165e-11
AURKA	BRD7	0.309039496870832	2.44186104377124e-09
AURKA	SEPHS1	0.298567637096824	8.75525291883815e-09
AURKA	NMD3	0.378463652359375	1.33192042456065e-13
AURKA	TMTC3	0.318011116527712	7.85180919445863e-10
AURKA	OR2L3	-0.043492	0.412636623805987
AURKA	NTSR1	0.194877613860768	0.000211581692222019
AURKA	RNF6	0.240228860299927	4.42254497934827e-06
AURKA	TMEM64	0.134080879883797	0.0112139665876218
AURKA	AFTPH	0.0374508348339077	0.48057469268881
AURKA	KCNH6	0.0458776566847167	0.387451717725392
AURKA	RPL37	0.108257351067554	0.040923869470519
AURKA	HDAC7	0.195378729216473	0.00020361769204053
AURKA	TH	0.146297443695974	0.00561544457244172
AURKA	ENO3	-0.296353	1.13962458129026e-08
AURKA	GRHL3	-0.143336	0.006672343706853
AURKA	RUSC1	0.394779346873177	9.18807712002507e-15
AURKA	RHOU	-0.268934	2.48412588892542e-07
AURKA	ST6GALNAC4	0.0664685873754282	0.210253589229301
AURKA	DAP3	0.45457925883315	1.31860010598788e-19
AURKA	CCDC7	-0.0261913	0.621857306233086
AURKA	SNORA57	0.0619956730914722	0.242649540099486
AURKA	MSI2	0.0345178568875586	0.515626225574214
AURKA	NPPC	-0.176815	0.000791984670189825
AURKA	OR7G2	0.0483018817130721	0.362839516583198
AURKA	DKC1	0.617235951402034	7.27222984771478e-39
AURKA	KIAA1429	0.518431781983399	5.99797780783349e-26
AURKA	OR2H2	0.0881619353218147	0.096278683330531
AURKA	TMEM217	-0.320405	5.76387751405868e-10
AURKA	NEUROG1	0.107740912897051	0.0419021224870887
AURKA	FYN	0.0168260125774204	0.751375922309429
AURKA	SNORA67	-0.0406719	0.443619329356771
AURKA	DUPD1	-0.29276	1.73942990584865e-08
AURKA	FAM179A	-0.214407	4.41718534516905e-05
AURKA	DBNDD2	0.0694139511710127	0.190697962384085
AURKA	CYP2A6	-0.0466178	0.379832160245615
AURKA	ZNF782	0.171001061249913	0.00118045393525344
AURKA	NAF1	0.259128126852747	6.90725238929491e-07
AURKA	ARHGEF2	0.13673184967332	0.00969362927684547
AURKA	SEMA3A	0.311016645563354	1.90783446287992e-09
AURKA	TK2	-0.0831734	0.116712651556975
AURKA	SUMO4	0.173307879732983	0.00100906578534304
AURKA	EPB41L5	0.0949844143896898	0.0730628112432467
AURKA	PRSS22	-0.194529	0.000217290395821268
AURKA	HLA-L	0.152749534261674	0.0038159211398048
AURKA	HPN	-0.132029	0.0125316573520697
AURKA	BIRC6	0.155235529053673	0.00327525673933376
AURKA	HLA-DPB2	-0.0258934	0.625827531890103
AURKA	PCGF1	0.455262293660633	1.145697867724e-19
AURKA	HTR3A	-0.226497	1.5545743922207e-05
AURKA	GBP2	-0.105306	0.0467836480461493
AURKA	PRAMEF18	0.0835036288441357	0.11526265387296
AURKA	N6AMT2	0.0279152104776811	0.599100095925786
AURKA	TOP2A	0.787824978240537	1.01220362172437e-76
AURKA	CISD2	0.531963618511096	1.79407170485011e-27
AURKA	TMEM181	0.233418411154985	8.32872301314391e-06
AURKA	SNORA16A	NA	NA
AURKA	ANXA1	-0.185219	0.000435097584955532
AURKA	SGPP1	0.292802405169149	1.73086213905253e-08
AURKA	TCP11L2	-0.30134	6.27448385345593e-09
AURKA	FAM98B	0.469047659723535	6.27075191513638e-21
AURKA	TAS2R42	0.132744468277679	0.0120575365462673
AURKA	RALGPS1	-0.155757	0.00317105605995316
AURKA	LRRC56	0.00213783748371002	0.96789251264628
AURKA	TOR2A	0.456205871143025	9.43010376481599e-20
AURKA	SNORD116-14	-0.0361052	0.496493373163162
AURKA	SSTR3	0.10930495141697	0.0389985774103214
AURKA	TSPAN33	-0.17772	0.000743423017391941
AURKA	KCTD4	-0.127942	0.0155693413208641
AURKA	C5orf51	0.351577398544033	7.96795681249825e-12
AURKA	UCN2	0.286628099275649	3.53212735037537e-08
AURKA	RQCD1	0.574681844379083	9.18557137780017e-33
AURKA	MAGEE2	-0.228158	1.34073775808073e-05
AURKA	WDR63	-0.222726	2.16670194483096e-05
AURKA	SMYD3	NA	NA
AURKA	SEPP1	-0.270708	2.05560657300675e-07
AURKA	SLC8A2	0.0560777475959411	0.290660575645354
AURKA	GPR75	0.121349913748986	0.0218319403339531
AURKA	HAPLN2	0.087426303536912	0.0990990122734591
AURKA	ENTPD8	-0.166787	0.00156437250652937
AURKA	KCTD10	0.0181502336879827	0.73252848981805
AURKA	UGT3A1	-0.229954	1.14102110113244e-05
AURKA	CPA5	0.0627295678602709	0.237107221919868
AURKA	KRT36	-0.260186	6.1977238969436e-07
AURKA	CARD6	0.0101480638614268	0.848467232541967
AURKA	IL11RA	-0.186783	0.000388091943027902
AURKA	TACC1	0.0717589047859138	0.176108622944428
AURKA	LCT	0.0718737733584982	0.175415863745058
AURKA	PTPRA	0.248192658887435	2.05943074140093e-06
AURKA	GUCA1C	0.213643745738717	4.70927901213969e-05
AURKA	LTF	-0.280597	6.97435929812361e-08
AURKA	NOL8	0.431508089162741	1.26861253683786e-17
AURKA	OR5K4	-0.0374117	0.481033678658626
AURKA	PCDHGA5	-0.159707	0.00247450957804079
AURKA	SETDB1	0.364401977921046	1.18711452548475e-12
AURKA	DPPA2	0.142925008275123	0.00683212640528036
AURKA	SLC41A1	0.162127914040333	0.00211969158787989
AURKA	LCE2C	-0.152061	0.0039793304703826
AURKA	RHOT1	0.185254913824866	0.000433967376776055
AURKA	RFPL4B	-0.0347039	0.513364338165328
AURKA	TOB1	-0.157101	0.00291630414752675
AURKA	SQRDL	0.144983466321362	0.00606421289881573
AURKA	DSP	0.00361887062301935	0.945676601153724
AURKA	KCTD7	0.152641187692472	0.00384122390532017
AURKA	SPRR2E	-0.157817	0.00278817051446766
AURKA	SNORA16B	0.105962421398961	0.0454230722140418
AURKA	FGL1	0.189462592015955	0.000318347167231057
AURKA	SKA1	0.730204885422886	1.07864465950375e-60
AURKA	RAB4A	-0.0794804	0.133914192201664
AURKA	PNLIP	0.0261786370014047	0.622026307643298
AURKA	DPH1	0.212715339478078	5.08894737163754e-05
AURKA	CYP39A1	-0.152965	0.00376613076155748
AURKA	SNORA75	-0.0104027	0.844712480230805
AURKA	ZNF750	-0.228209	1.33457500791885e-05
AURKA	DUSP28	-0.182064	0.000546500717896604
AURKA	SDC3	0.216368336572064	3.74357495272819e-05
AURKA	ATP1A2	-0.309213	2.38979757499733e-09
AURKA	PRAMEF2	-0.0332277	0.531452821040611
AURKA	TC2N	-0.187231	0.000375523614644123
AURKA	VPREB1	0.0676593864749523	0.202180089208744
AURKA	ABR	-0.16397	0.00188149483319263
AURKA	NUDT7	0.0240212539826541	0.651022791416385
AURKA	CATSPER1	0.188253777796879	0.000348218981688773
AURKA	MGC16275	0.0664613244427869	0.210303533860428
AURKA	SLC25A27	-0.0202979	0.702304512480727
AURKA	ARHGAP22	0.18102050542219	0.00058880139040259
AURKA	ATP2A2	-0.0157953	0.766149201494782
AURKA	FXYD4	-0.347458	1.44251034891543e-11
AURKA	ARHGEF16	0.220075827113635	2.72663741331524e-05
AURKA	FAM178A	0.360691254238237	2.07761638417647e-12
AURKA	MTF1	-0.0281903	0.595503087138061
AURKA	RABEP1	0.231229771904832	1.01669148337126e-05
AURKA	WFDC5	0.0556061007692025	0.294743425854971
AURKA	SELV	0.0304071356990671	0.566886134566932
AURKA	ARHGAP42	0.0572288832473759	0.280855406514829
AURKA	MAPK8IP1	-0.123594	0.0194902738117288
AURKA	SNORD56	0.0278130587834567	0.600438097640472
AURKA	DOCK7	0.213205900569142	4.88487451297557e-05
AURKA	LPAR1	0.0273762266335406	0.606174919421683
AURKA	CETN1	0.0577160759238608	0.27677372652632
AURKA	HSPE1	0.461415079211153	3.18398481281605e-20
AURKA	CCDC92	-0.118513	0.0251378305492478
AURKA	ZYX	0.136088107395886	0.0100449502858017
AURKA	EMP1	-0.330754	1.46701571878199e-10
AURKA	PPIA	0.4642678594251	1.74297868491666e-20
AURKA	GAL3ST4	0.0948843035654506	0.073367081994991
AURKA	TMEM198	-0.0527325	0.320442844146634
AURKA	FAM183A	-0.032223	0.543944733108392
AURKA	AP3S2	0.00699421520175514	0.895229533479276
AURKA	SNORA12	0.0202761074919724	0.702608641693025
AURKA	CA10	-0.208161	7.40826456395236e-05
AURKA	SOX1	0.15228341027022	0.00392585947005461
AURKA	DHFRL1	0.214946570857756	4.22137218001141e-05
AURKA	CST6	-0.185967	0.000411990279940841
AURKA	CCBL1	0.309036588201919	2.44274447582162e-09
AURKA	ALKBH4	0.228538462588858	1.29581572675931e-05
AURKA	SDCBP	0.246005775989943	2.54698618983521e-06
AURKA	PRR20B	NA	NA
AURKA	BLZF1	0.132615071159226	0.0121421154514361
AURKA	SMC5	0.152123368593841	0.0039642618574457
AURKA	CRB2	0.047752524922233	0.368329734812983
AURKA	CHST6	-0.149915	0.00452987418096512
AURKA	BCL6B	0.0364691969063128	0.492160163666973
AURKA	JAKMIP2	-0.00829433	0.875899112352041
AURKA	NINL	0.245273531652141	2.73358685576518e-06
AURKA	BRIP1	0.590377769054679	6.56934838110711e-35
AURKA	RPH3A	0.0637198998719035	0.229770405424989
AURKA	SORL1	0.174326010697386	0.000940981011460037
AURKA	PGK2	0.0485766314505531	0.360112933929828
AURKA	QDPR	0.0461982841650627	0.384139560244705
AURKA	PCYOX1L	0.0529514690266692	0.31843462610225
AURKA	LGR4	0.0252801256810316	0.634035307353723
AURKA	ODAM	-0.222562	2.19776662064379e-05
AURKA	RBM38	0.210712164128309	6.00877431587247e-05
AURKA	COX18	0.201309235937424	0.000128370927245075
AURKA	EDF1	0.00402348407646321	0.93961386836783
AURKA	AKAP9	-0.0839126	0.113486494202035
AURKA	LILRA5	0.172159377332558	0.00109130209942759
AURKA	ZNF716	0.0612421116305843	0.248434117261424
AURKA	CELA2B	-0.0157898	0.766228895637827
AURKA	TTLL9	-0.0504955	0.341429301566225
AURKA	U2AF1	0.117084596474284	0.0269595159582112
AURKA	PLA2G4C	-0.178687	0.000694620760607232
AURKA	ASB15	-0.335418	7.78451177102445e-11
AURKA	SPPL2B	-0.00418173	0.937243687738967
AURKA	FAM171A2	0.0345893630867141	0.514756229240591
AURKA	GFPT2	0.099334069547728	0.0608038311917869
AURKA	OR8A1	0.0438984451474007	0.408278710482894
AURKA	ALPK1	0.129157888364703	0.0146043364665286
AURKA	LYPD5	-0.131734	0.012732174889979
AURKA	NR2C1	0.377995570954406	1.43498829521508e-13
AURKA	RLBP1	0.0882027401974797	0.096124133775248
AURKA	ZNF470	-0.145821	0.00577451638046913
AURKA	SMAD3	0.160469355598978	0.00235733655238323
AURKA	GDF2	0.0421310099793919	0.427426783603041
AURKA	NDN	-0.090871	0.0864397592102897
AURKA	CARD14	-0.220781	2.56554226109874e-05
AURKA	MTMR7	0.0475243347985678	0.370625300296707
AURKA	PLA2G4A	0.121130263504059	0.0220737001109751
AURKA	NEUROD6	0.0407900585009312	0.44229568599042
AURKA	NUP98	0.396663655515882	6.68218285199663e-15
AURKA	PIGX	0.305453462384648	3.80276812663993e-09
AURKA	SLC19A2	-0.262561	4.85140896142226e-07
AURKA	PILRA	0.159725192108708	0.00247165761116388
AURKA	NFATC4	-0.114451	0.0306168066204717
AURKA	RAP1GAP2	0.267215373207899	2.98070265809961e-07
AURKA	FAM72D	0.550609646871407	1.09101005413207e-29
AURKA	SOCS6	-0.172035	0.00110054472627766
AURKA	DEPDC1	0.832156813393358	6.33949840485334e-93
AURKA	HNRNPL	0.591331405701727	4.82355275459171e-35
AURKA	CELP	0.00406058742069281	0.939058080485899
AURKA	ACSM2A	-0.0545017	0.304453011856211
AURKA	KIAA1683	-0.242853	3.44774654040072e-06
AURKA	TRMT6	0.521560054120241	2.70210904280723e-26
AURKA	CC2D1A	0.027493415204145	0.604633511747091
AURKA	AVL9	0.40067992414168	3.36647154146448e-15
AURKA	TDRD5	0.106961159783077	0.0434164522842634
AURKA	SLC6A15	0.259687533116316	6.52300624760975e-07
AURKA	DEFB126	0.0393663988641422	0.458399360553745
AURKA	CCL11	0.137810431214419	0.00912939081164438
AURKA	DSG3	0.0549854059939738	0.300174577498003
AURKA	ARL1	-0.0675295	0.203049483300032
AURKA	IL12RB2	0.223963111124223	1.94427383069545e-05
AURKA	C3orf52	0.384073150141531	5.40120054863731e-14
AURKA	ANKRD49	0.319097780579154	6.8259755157658e-10
AURKA	B3GALT1	-0.334386	8.96516542162748e-11
AURKA	SMR3A	-0.345441	1.92307982977954e-11
AURKA	NAPSB	-0.152535	0.00386610673991999
AURKA	MURC	-0.172831	0.00104252068469836
AURKA	PPIE	0.388490518352216	2.62107951022142e-14
AURKA	ERP44	0.39612358623816	7.3223248046522e-15
AURKA	TAF4B	0.310179458607154	2.11846380423548e-09
AURKA	PCID2	0.386704047768689	3.51593903109541e-14
AURKA	RLN3	0.12953178756186	0.0143184142600086
AURKA	SARM1	-0.180807	0.00059783279120386
AURKA	SMAP2	0.119293401871624	0.0241878247743287
AURKA	LIPT2	0.236211783114296	6.43893386725726e-06
AURKA	SRF	-0.0397801	0.453686380436322
AURKA	LTB	0.0168012355828237	0.751730020996685
AURKA	HS6ST3	-0.0782384	0.140118876398258
AURKA	EIF4G3	0.156180918857874	0.00308859766763492
AURKA	SLC6A8	0.262345747879799	4.96067262431958e-07
AURKA	GRM2	0.0207519772834625	0.695971654941812
AURKA	NOP14	0.315681346239207	1.05806619050076e-09
AURKA	DMXL1	-0.131907	0.0126142876938814
AURKA	AARS	0.493619327722937	2.52177105146484e-23
AURKA	USP45	0.354439497027384	5.24838983889827e-12
AURKA	CHMP4C	-0.0744581	0.160360761057816
AURKA	FAM83A	0.25250175297071	1.34707390877789e-06
AURKA	TATDN1	0.414726872132146	2.84198399616761e-16
AURKA	TMEM231	-0.0521631	0.325703650840393
AURKA	APOBEC3C	0.204012435359737	0.000103563309226696
AURKA	AKIRIN2	0.188206303307584	0.000349443801659298
AURKA	ALX4	-0.0209787	0.692817374560458
AURKA	TBX6	-0.0134309	0.800352921960775
AURKA	NRP1	0.0740226119079478	0.162827047204244
AURKA	FLT3	-0.0917152	0.0835447492772798
AURKA	RNF126	0.205918959754611	8.88579129430772e-05
AURKA	C11orf40	0.0316758640598701	0.550808810719907
AURKA	SYNPO	-0.0876885	0.0980864693727628
AURKA	SCARNA18	0.113724571395788	0.0316978299912232
AURKA	DDB1	0.296947647602573	1.0619480593922e-08
AURKA	RAD54L2	0.114574191558629	0.0304370729446333
AURKA	ASF1B	0.703650866855612	1.23918782628788e-54
AURKA	DPH3	0.0683442577514407	0.197639891190055
AURKA	ZC3H10	0.146940553497267	0.00540686925739693
AURKA	SCARNA1	0.123017598588828	0.0200700856352196
AURKA	2025-03-08	0.0379296401528519	0.474977896112374
AURKA	MFF	0.227982740618582	1.36188426487253e-05
AURKA	MSRB2	-0.202482	0.00011699595802613
AURKA	MAGEA4	0.178557503005073	0.000700996893446226
AURKA	NLRC3	0.0179422382046975	0.735478575802528
AURKA	ALDH1B1	0.142579229387148	0.00696933116910916
AURKA	FYB	0.187520069446107	0.000367602488999449
AURKA	ZNF394	0.0423219675963065	0.425333224680834
AURKA	CTCF	0.372947067234958	3.18190567880619e-13
AURKA	XPNPEP2	-0.22324	2.07151601491734e-05
AURKA	HOMER3	0.327900887116965	2.15042876520041e-10
AURKA	SLC33A1	0.355588730005219	4.43306312398143e-12
AURKA	HRH1	0.208932235584488	6.95557125952353e-05
AURKA	ERCC5	0.0608240674553545	0.251684260748191
AURKA	TSPAN1	0.125913743162243	0.0173029186524081
AURKA	IRAK4	0.0638375625722168	0.228909514737228
AURKA	GPR107	0.267961298792894	2.75449670174113e-07
AURKA	MRPS27	0.221789060203909	2.35081554701976e-05
AURKA	POLQ	0.675989144473515	5.34080488403458e-49
AURKA	SLC45A2	-0.10614	0.0450612452121277
AURKA	ADCYAP1R1	-0.195764	0.000197688229553578
AURKA	DDX58	0.320124628364196	5.97698657975901e-10
AURKA	MTNR1B	-0.0251707	0.635503934551889
AURKA	SNX22	0.0296324055339155	0.576812413131393
AURKA	ECSCR	-0.251663	1.46399327294363e-06
AURKA	C19orf60	0.0542357090901256	0.306822555371108
AURKA	MEP1B	0.163429232450737	0.00194878053471438
AURKA	OR1A1	-0.017862	0.73661744870471
AURKA	C17orf62	0.322545953017778	4.36113616883527e-10
AURKA	EIF4ENIF1	0.0783728068168368	0.139436870195513
AURKA	TXNL4B	0.513129761584735	2.27416346587599e-25
AURKA	ICA1L	-0.117983	0.0258003938792002
AURKA	CENPB	0.164522190658072	0.00181507276515346
AURKA	ZBTB48	0.15118820690946	0.00419552588350754
AURKA	ACOX3	-0.28643	3.61302128966287e-08
AURKA	CCR9	-0.133176	0.0117789444812237
AURKA	PPP2R3C	0.254826634721701	1.0678912860957e-06
AURKA	LAIR1	0.110275078205572	0.0372845420299186
AURKA	COL6A2	0.134946407186598	0.0106958806217135
AURKA	SPESP1	0.00552908522285576	0.91708728775933
AURKA	NSFL1C	0.301780705593494	5.94909741345836e-09
AURKA	CLVS1	-0.368547	6.29858156278075e-13
AURKA	STC1	0.179648562845407	0.000649055639560459
AURKA	HN1L	0.567064906199964	9.1905720355315e-32
AURKA	LYAR	0.557202419308476	1.66159710575987e-30
AURKA	OR2T5	0.0407366998186991	0.442893377230982
AURKA	NFAM1	0.0537838695374208	0.310875818393297
AURKA	BAI1	-0.138481	0.00879352257784333
AURKA	DSN1	0.695938055014636	5.35430833622417e-53
AURKA	EGLN2	0.174925378413181	0.000902907894841252
AURKA	ATP5O	-0.0494579	0.351454027464464
AURKA	IL20RA	-0.179619	0.000650428725707701
AURKA	WNT5B	-0.134117	0.0111920857462418
AURKA	PPM1L	-0.435564	5.82856253601454e-18
AURKA	ISPD	0.0234201104606431	0.659199569064582
AURKA	ERAP2	0.122571073620354	0.0205292723550863
AURKA	NME2P1	0.163694955088579	0.00191546949115777
AURKA	MTHFR	-0.216638	3.6589985457381e-05
AURKA	SNORA81	0.0311512653829672	0.557429375074282
AURKA	LDLRAD2	-0.10686	0.0436162774365094
AURKA	OR51D1	-0.0118718	0.82312180388318
AURKA	TDRD1	0.0109589356934336	0.836522985688251
AURKA	MATR3	0.207967678272528	7.52568715263454e-05
AURKA	TUBB8	0.0743675648673312	0.160871017510395
AURKA	C1orf109	0.466969395973751	9.79977070778735e-21
AURKA	NUP85	0.665532741558784	5.01519863448022e-47
AURKA	SMPX	-0.232266	9.25298187032326e-06
AURKA	CT47A6	NA	NA
AURKA	NMBR	-0.0260376	0.623904492932334
AURKA	FAM90A1	0.021010602451311	0.692374255460371
AURKA	CP	-0.195938	0.000195058402320341
AURKA	SLC37A4	0.177331272264171	0.000763949112957218
AURKA	SMYD2	0.524242049454435	1.354983315263e-26
AURKA	NUPL2	0.422913861591418	6.37189324407085e-17
AURKA	CENPA	0.856780533481536	3.87772473938892e-104
AURKA	KLHL25	-0.0173979	0.743216886304472
AURKA	CCDC33	-0.123043	0.0200442166823263
AURKA	PTPRT	-0.188103	0.000352126099612635
AURKA	CHEK1	0.69418694335562	1.23829941549417e-52
AURKA	TFAP2E	0.182456706722823	0.000531311226711798
AURKA	EXOSC10	0.545008131384219	5.22565589013027e-29
AURKA	TMEM80	-0.031271	0.555915064108431
AURKA	ZACN	0.0677302015464753	0.201707157972281
AURKA	TMEM86B	0.0999586333413772	0.0591916645938476
AURKA	RPIA	0.302688065963336	5.32951207126777e-09
AURKA	GCHFR	0.035475497062456	0.504038243656368
AURKA	2025-03-03	-0.37312	3.09691441302613e-13
AURKA	LY6E	0.345898950217483	1.80180730583566e-11
AURKA	ECH1	-0.17878	0.000690112028071577
AURKA	KAT5	0.239380622048601	4.79026065044517e-06
AURKA	TMEM99	0.15403508272312	0.00352700155263953
AURKA	JAK2	0.0177113602505211	0.738757767257369
AURKA	SLC22A24	-0.0591719	0.264817462633069
AURKA	TNFRSF13B	-0.0362654	0.494584405023347
AURKA	MYBPC1	-0.288604	2.81645841771958e-08
AURKA	CCDC71	0.0712107006465401	0.179442775041555
AURKA	UPP2	-0.225556	1.68973323960013e-05
AURKA	SNORD30	NA	NA
AURKA	PEX3	0.213163092328161	4.90237030859199e-05
AURKA	CBS	0.171951140907369	0.00110685759989034
AURKA	SIT1	0.054770166755176	0.302073361855913
AURKA	KLK12	-0.321764	4.82965069545996e-10
AURKA	SNORD69	0.099498628128181	0.0603755860853631
AURKA	PCLO	0.0473770293815597	0.372111862775184
AURKA	IFNG	0.173592869451405	0.000989564012013952
AURKA	PAK4	0.237652439936463	5.63163562712765e-06
AURKA	TNK2	0.179542774041636	0.000653931210509297
AURKA	SNORD41	0.0885831095508653	0.0946929673112625
AURKA	AKR1D1	0.0423961689178491	0.424521331738685
AURKA	CD300E	0.168433905285018	0.00140241239952235
AURKA	NHLRC2	0.190408393765439	0.000296659444337656
AURKA	CLIC1	0.441656084532804	1.77650301368467e-18
AURKA	SNORD87	NA	NA
AURKA	EIF3F	0.099390427075207	0.0606568857989535
AURKA	N4BP2	0.171238132465957	0.00116167951712298
AURKA	PVR	0.433503574499182	8.66366717758942e-18
AURKA	PLD6	0.442189276590509	1.59923225664443e-18
AURKA	SNORA26	0.0278261161923875	0.600266994319714
AURKA	GRN	0.0790505090929278	0.136037424068621
AURKA	EBI3	0.0921639932828403	0.082037733749752
AURKA	DPH5	0.307130011542255	3.09372372057786e-09
AURKA	BTN3A2	0.162061215521419	0.00212880966195068
AURKA	OR6W1P	0.0539401029807701	0.309470352800711
AURKA	SHANK1	-0.01323	0.803278156122357
AURKA	NSUN2	0.529003847522744	3.91821930912302e-27
AURKA	FAM120AOS	0.195093180473046	0.00020812073829754
AURKA	XPA	0.0350600702033237	0.509048278698976
AURKA	AADACL2	-0.239263	4.84337468368992e-06
AURKA	PPM1N	0.148108322777401	0.0050458660398696
AURKA	MYO1C	0.156876772523681	0.00295743677358456
AURKA	DCAF12	0.176968119874811	0.00078357221406556
AURKA	ATAD3B	0.276756086787061	1.06666995979125e-07
AURKA	ZNF460	0.117507850978272	0.0264081884198209
AURKA	KCNN1	-0.045715	0.389138091726741
AURKA	LHFPL5	0.174839320620062	0.000908285630051053
AURKA	TM4SF4	0.0256320298769659	0.629320281377765
AURKA	PTCRA	-0.0343822	0.5172783035964
AURKA	ZNF440	0.203841746521088	0.000104985855558914
AURKA	DNAH8	-0.0879194	0.0972014939594402
AURKA	FLJ30679	0.234765641983973	7.35946830911311e-06
AURKA	CDC42	0.293680468338324	1.56172321013392e-08
AURKA	ZNF777	0.186210957450472	0.000404703415194722
AURKA	SLC31A2	0.0925067387142892	0.0809017025386199
AURKA	EIF4EBP3	-0.241721	3.84016728595494e-06
AURKA	SLC25A24	0.376503060266947	1.81851135942572e-13
AURKA	TMEM169	0.0359494272223073	0.498354455430491
AURKA	PTER	0.19606806406441	0.000193119796565777
AURKA	GAB2	-0.363111	1.44348151144553e-12
AURKA	NXT1	0.466481557904224	1.08777344815955e-20
AURKA	SLC35B4	0.39511888324162	8.67696944552063e-15
AURKA	WDR3	0.388162184248883	2.76683177160521e-14
AURKA	MMP23B	0.0389339233226348	0.463355352100183
AURKA	CRADD	-0.0954296	0.0717222038769601
AURKA	ZHX2	0.173506600992519	0.000995430352560682
AURKA	TGM3	-0.347261	1.48372576570492e-11
AURKA	UCMA	0.0591949617531998	0.264631159971661
AURKA	SLC47A2	-0.0109084	0.837266446379005
AURKA	PRDM11	0.233516381563814	8.25432940382402e-06
AURKA	GNA11	-0.0025735	0.961354049688066
AURKA	BTAF1	0.179429060172671	0.000659209835657348
AURKA	CCDC136	-0.0452033	0.394474389832865
AURKA	C9orf106	0.0333749417446378	0.529634182803314
AURKA	ZNF324B	0.265018700580387	3.75540305943365e-07
AURKA	TNKS1BP1	0.0909969770538694	0.0860027417761218
AURKA	L3MBTL4	-0.117343	0.0266214995499167
AURKA	PPP1R2P3	0.0169810413296258	0.749161525813076
AURKA	SEPT5	-0.25832	7.5007893618119e-07
AURKA	C3	-0.066589	0.209427040125657
AURKA	TCOF1	0.565943486793433	1.28357630688785e-31
AURKA	TRIM22	0.135732032425831	0.0102440887666404
AURKA	TMEM26	0.187570962793121	0.000366226193209428
AURKA	THAP6	0.289173809466804	2.63762936561755e-08
AURKA	DHCR7	0.220572437448123	2.61221735287775e-05
AURKA	C1orf185	0.023248556025041	0.661540572040735
AURKA	DEF8	0.115534412203697	0.0290640666599052
AURKA	NUDT12	-0.0177097	0.738781842161201
AURKA	MYL12B	0.151650805718747	0.00407964475856953
AURKA	GLIS1	0.0345168553125096	0.5156384168574
AURKA	RAB3A	-0.106569	0.0441953480191935
AURKA	GDA	-0.0758594	0.15261480893774
AURKA	USP34	0.0818406568752579	0.122709307472293
AURKA	RARRES3	0.0466064308306518	0.379948355415534
AURKA	LIN54	0.275950540012683	1.16513261737949e-07
AURKA	OR6F1	-0.0325506	0.539855465262759
AURKA	TAF1C	0.341144369560245	3.52344219178793e-11
AURKA	RHOH	0.0953645616098907	0.0719167660563653
AURKA	IGF2BP2	0.484901833764081	1.87853764534571e-22
AURKA	GABARAP	-0.283489	5.04331183871959e-08
AURKA	KRTAP13-1	-0.231475	9.94342577504703e-06
AURKA	LMCD1	-0.311707	1.74952704981644e-09
AURKA	ACBD3	0.118793232202224	0.0247929268775254
AURKA	RELT	0.440705215791177	2.1418284638885e-18
AURKA	PLA2G10	-0.0149878	0.77778377338929
[truncated: 16,269 more rows]
