# Supplementary material for: Astragaloside–Brucea Javanica Oil Nanoemulsion Regulates Glycolysis in Oral Squamous Cell Carcinoma Through AURKA-Mediated PI3K/AKT/HIF-1α Pathway
Source: Pharmaceuticals (Basel). 2025 Nov 24;18(12):1783. doi: 10.3390/ph18121783 (PMC12736130; doi:10.3390/ph18121783)
Supplement: Supplementary file 1 [file pharmaceuticals-18-01783-s001.zip › Supplementary Table S8.xlsx]

## Sheet: Sheet1
Transcriptome data sample
GSE30784		GSE41613				GSE85446					GSE65858					TCGA-OSCC											TCGA-Pan-cancer
sample	group	sample	group	time	outcome	sample	group	tiusse source	time	outcome	sample	group	tiusse source	time	outcome	sample	group	tiusse source	OS.time	outcome	DFI	outcome	DSS	outcome	PFI	outcome	sample	group	cancer type
GSM764916	control	GSM1020099	OSCC	1885	0	GSM2267088	tumor	Oral Cavity	664	1	GSM1607684	tumor	Oropharynx	1100	0	TCGA.HD.A6I0.11	control	Mouth, NOS	210	0			210	0	210	0	TCGA.OR.A5J1.01	Tumor	ACC
GSM764917	control	GSM1020100	OSCC	1669	1	GSM2267090	tumor	Oral Cavity	2666	0	GSM1607685	tumor	Oropharynx	1835	0	TCGA.CV.7438.11	control	Tongue, NOS	194	1			194	1	194	1	TCGA.OR.A5J2.01	Tumor	ACC
GSM764918	control	GSM1020101	OSCC	196	1	GSM2267092	tumor	Oral Cavity	1840	0	GSM1607686	tumor	Oropharynx	2393	1	TCGA.CV.6939.11	control	Tongue, NOS	666	1			666	1	666	1	TCGA.OR.A5J3.01	Tumor	ACC
GSM764919	control	GSM1020103	OSCC	858	1	GSM2267094	tumor	Oral Cavity	3573	0	GSM1607687	tumor	Oropharynx	1212	0	TCGA.CV.7183.11	control	Overlapping lesion of lip, oral cavity and pharynx	3981	0	3981	0	3981	0	3981	0	TCGA.OR.A5J5.01	Tumor	ACC
GSM764920	control	GSM1020104	OSCC	2550	0	GSM2267097	tumor	Oral Cavity	503	1	GSM1607688	tumor	Oropharynx	987	1	TCGA.CV.6961.11	control	Tongue, NOS	76	1			76	1	76	1	TCGA.OR.A5J6.01	Tumor	ACC
GSM764921	control	GSM1020105	OSCC	1221	1	GSM2267099	tumor	Oral Cavity	456	0	GSM1607689	tumor	Oropharynx	1939	1	TCGA.CV.7178.11	control	Overlapping lesion of lip, oral cavity and pharynx	2166	1			2166	1	2166	1	TCGA.OR.A5J7.01	Tumor	ACC
GSM764922	control	GSM1020106	OSCC	2527	0	GSM2267101	tumor	Oral Cavity	514	1	GSM1607690	tumor	Oropharynx	1329	0	TCGA.CV.7097.11	control	Overlapping lesion of lip, oral cavity and pharynx	385	1			385	1	385	1	TCGA.OR.A5J8.01	Tumor	ACC
GSM764923	control	GSM1020107	OSCC	1406	1	GSM2267103	tumor	Oral Cavity	123	1	GSM1607691	tumor	Oropharynx	941	0	TCGA.CV.7103.11	control	Tongue, NOS	1591	1			1591	1	1591	1	TCGA.OR.A5J9.01	Tumor	ACC
GSM764924	control	GSM1020108	OSCC	2487	0	GSM2267105	tumor	Oral Cavity	565	1	GSM1607692	tumor	Cavum Oris	1234	0	TCGA.CV.7416.11	control	Overlapping lesion of lip, oral cavity and pharynx	763	1			763	0	763	0	TCGA.OR.A5JA.01	Tumor	ACC
GSM764925	control	GSM1020109	OSCC	424	1	GSM2267107	tumor	Oral Cavity	670	1	GSM1607693	tumor	Cavum Oris	1024	0	TCGA.CV.6943.11	control	Base of tongue, NOS	602	1			602	1	602	1	TCGA.OR.A5JB.01	Tumor	ACC
GSM764926	control	GSM1020110	OSCC	301	1	GSM2267110	tumor	Oral Cavity	2939	0	GSM1607694	tumor	Oropharynx	884	0	TCGA.CV.6960.11	control	Overlapping lesion of lip, oral cavity and pharynx	862	1			862	0	862	0	TCGA.OR.A5JC.01	Tumor	ACC
GSM764927	control	GSM1020112	OSCC	2445	0	GSM2267111	tumor	Oral Cavity	607	1	GSM1607695	tumor	Cavum Oris	1022	0	TCGA.CV.7255.11	control	Tongue, NOS	64	1			64	1	64	1	TCGA.OR.A5JD.01	Tumor	ACC
GSM764928	control	GSM1020113	OSCC	214	1	GSM2267114	tumor	Oral Cavity	1058	1	GSM1607696	tumor	Oropharynx	1073	1	TCGA.CV.7423.11	control	Overlapping lesion of lip, oral cavity and pharynx	3059	1			3059	0	3059	0	TCGA.OR.A5JE.01	Tumor	ACC
GSM764929	control	GSM1020114	OSCC	216	1	GSM2267116	tumor	Oral Cavity	2148	0	GSM1607697	tumor	Cavum Oris	1289	0	TCGA.CV.7406.11	control	Base of tongue, NOS	1748	1			1748	0	1748	0	TCGA.OR.A5JF.01	Tumor	ACC
GSM764930	control	GSM1020118	OSCC	459	1	GSM2267118	tumor	Oral Cavity	490	1	GSM1607698	tumor	Cavum Oris	1066	1	TCGA.CV.6933.11	control	Tongue, NOS	2741	1			2741	0	2741	0	TCGA.OR.A5JG.01	Tumor	ACC
GSM764931	control	GSM1020119	OSCC	2404	0	GSM2267120	tumor	Oral Cavity	221	1	GSM1607699	tumor	Oropharynx	1038	0	TCGA.CV.7425.11	control	Overlapping lesion of lip, oral cavity and pharynx	1718	1			1718	1	1718	1	TCGA.OR.A5JI.01	Tumor	ACC
GSM764932	control	GSM1020120	OSCC	2423	0	GSM2267122	tumor	Oral Cavity	325	1	GSM1607700	tumor	Oropharynx	574	1	TCGA.CV.7235.11	control	Floor of mouth, NOS	2347	0	2347	0	2347	0	2347	0	TCGA.OR.A5JJ.01	Tumor	ACC
GSM764933	control	GSM1020121	OSCC	462	1	GSM2267124	tumor	Oral Cavity	229	1	GSM1607701	tumor	Oropharynx	2240	1	TCGA.CV.7432.11	control	Overlapping lesion of lip, oral cavity and pharynx	2570	1			2570	1	2570	1	TCGA.OR.A5JK.01	Tumor	ACC
GSM764934	control	GSM1020123	OSCC	653	1	GSM2267127	tumor	Oral Cavity	1906	0	GSM1607702	tumor	Oropharynx	1786	0	TCGA.CV.6959.11	control	Tongue, NOS	256	1			256	1	103	1	TCGA.OR.A5JL.01	Tumor	ACC
GSM764935	control	GSM1020124	OSCC	727	1	GSM2267129	tumor	Oral Cavity	1743	0	GSM1607703	tumor	Oropharynx	1822	0	TCGA.HD.A6HZ.11	control	Tongue, NOS	111	0			111	0	111	0	TCGA.OR.A5JM.01	Tumor	ACC
GSM764936	control	GSM1020125	OSCC	175	1	GSM2267131	tumor	Oral Cavity	602	1	GSM1607704	tumor	Oropharynx	595	1	TCGA.CV.6956.11	control	Tongue, NOS	217	1			217	1	217	1	TCGA.OR.A5JO.01	Tumor	ACC
GSM764937	control	GSM1020127	OSCC	2368	0	GSM2267133	tumor	Oral Cavity	1831	0	GSM1607705	tumor	Oropharynx	1003	0	TCGA.CV.7252.11	control	Overlapping lesion of lip, oral cavity and pharynx	151	1			151	1	151	1	TCGA.OR.A5JP.01	Tumor	ACC
GSM764938	control	GSM1020130	OSCC	105	1	GSM2267135	tumor	Oral Cavity	1880	0	GSM1607706	tumor	Oropharynx	1058	0	TCGA.CV.6934.11	control	Tongue, NOS	65	1			65	1	65	1	TCGA.OR.A5JQ.01	Tumor	ACC
GSM764939	control	GSM1020131	OSCC	746	1	GSM2267137	tumor	Oral Cavity	567	1	GSM1607707	tumor	Cavum Oris	1149	0	TCGA.CV.6955.11	control	Overlapping lesion of lip, oral cavity and pharynx	334	1			334	1	334	1	TCGA.OR.A5JR.01	Tumor	ACC
GSM764940	control	GSM1020132	OSCC	603	1	GSM2267139	tumor	Oral Cavity	2064	1	GSM1607708	tumor	Oropharynx	1249	0	TCGA.CV.7434.11	control	Overlapping lesion of lip, oral cavity and pharynx	218	1			218	0	218	0	TCGA.OR.A5JS.01	Tumor	ACC
GSM764941	control	GSM1020133	OSCC	2305	0	GSM2267142	tumor	Oral Cavity	1713	0	GSM1607709	tumor	Cavum Oris	1435	0	TCGA.CV.6938.11	control	Overlapping lesion of lip, oral cavity and pharynx	144	1			144	0	144	0	TCGA.OR.A5JT.01	Tumor	ACC
GSM764942	control	GSM1020134	OSCC	874	1	GSM2267144	tumor	Oral Cavity	1500	0	GSM1607710	tumor	Oropharynx	1254	0	TCGA.H7.A6C4.11	control	Tongue, NOS	414	0			414	0	235	1	TCGA.OR.A5JV.01	Tumor	ACC
GSM764943	control	GSM1020136	OSCC	2252	0	GSM2267146	tumor	Oral Cavity	846	1	GSM1607711	tumor	Oropharynx	1064	0	TCGA.HD.8635.11	control	Tongue, NOS	695	0	695	0	695	0	695	0	TCGA.OR.A5JW.01	Tumor	ACC
GSM764944	control	GSM1020138	OSCC	2239	0	GSM2267147	tumor	Oral Cavity	256	1	GSM1607712	tumor	Oropharynx	1724	1	TCGA.CV.6936.11	control	Floor of mouth, NOS	166	1			166	1	157	1	TCGA.OR.A5JX.01	Tumor	ACC
GSM764945	control	GSM1020139	OSCC	442	1	GSM2267150	tumor	Oral Cavity	3937	0	GSM1607713	tumor	Oropharynx	1687	0	TCGA.CV.7238.11	control	Tongue, NOS	2727	0	2727	0	2727	0	2727	0	TCGA.OR.A5JY.01	Tumor	ACC
GSM764946	control	GSM1020140	OSCC	2195	0	GSM2267151	tumor	Oral Cavity	934	1	GSM1607714	tumor	Cavum Oris	473	1	TCGA.CV.7091.11	control	Overlapping lesion of lip, oral cavity and pharynx	3381	0			3381	0	3381	0	TCGA.OR.A5JZ.01	Tumor	ACC
GSM764947	control	GSM1020141	OSCC	2168	0	GSM2267154	tumor	Oral Cavity	2022	0	GSM1607715	tumor	Oropharynx	1214	1	TCGA.WA.A7GZ.11	control	Floor of mouth, NOS	625	1	625	0	625	0	625	0	TCGA.OR.A5K0.01	Tumor	ACC
GSM764948	control	GSM1020142	OSCC	2197	0	GSM2267156	tumor	Oral Cavity	2009	0	GSM1607716	tumor	Oropharynx	793	1	TCGA.HD.7831.01	OSCC	Tongue, NOS	667	0			667	0	667	1	TCGA.OR.A5K1.01	Tumor	ACC
GSM764949	control	GSM1020144	OSCC	2054	0	GSM2267158	tumor	Oral Cavity	2066	0	GSM1607717	tumor	Oropharynx	968	1	TCGA.H7.7774.01	OSCC	Overlapping lesion of lip, oral cavity and pharynx	407	0			407	0	252	1	TCGA.OR.A5K3.01	Tumor	ACC
GSM764950	control	GSM1020145	OSCC	368	1	GSM2267160	tumor	Oral Cavity	2413	0	GSM1607718	tumor	Cavum Oris	947	0	TCGA.CV.6943.01	OSCC	Base of tongue, NOS	602	1			602	1	602	1	TCGA.OR.A5K4.01	Tumor	ACC
GSM764951	control	GSM1020146	OSCC	193	1	GSM2267162	tumor	Oral Cavity	3039	0	GSM1607719	tumor	Oropharynx	933	0	TCGA.CV.6959.01	OSCC	Tongue, NOS	256	1			256	1	103	1	TCGA.OR.A5K5.01	Tumor	ACC
GSM764952	control	GSM1020147	OSCC	2074	0	GSM2267165	tumor	Oral Cavity	279	1	GSM1607720	tumor	Oropharynx	885	0	TCGA.F7.A61V.01	OSCC	Base of tongue, NOS	759	0	759	0	759	0	759	0	TCGA.OR.A5K6.01	Tumor	ACC
GSM764953	control	GSM1020148	OSCC	2102	0	GSM2267167	tumor	Oral Cavity	230	1	GSM1607721	tumor	Cavum Oris	884	0	TCGA.CV.7413.01	OSCC	Overlapping lesion of lip, oral cavity and pharynx	294	1	294	0	294	0	294	0	TCGA.OR.A5K8.01	Tumor	ACC
GSM764954	control	GSM1020149	OSCC	2102	0	GSM2267169	tumor	Oral Cavity	1900	0	GSM1607722	tumor	Oropharynx	937	0	TCGA.QK.A64Z.01	OSCC	Hard palate	641	1			641	1	553	1	TCGA.OR.A5K9.01	Tumor	ACC
GSM764955	control	GSM1020150	OSCC	2044	0	GSM2267171	tumor	Oral Cavity	2132	0	GSM1607723	tumor	Cavum Oris	1098	1	TCGA.CQ.5331.01	OSCC	Overlapping lesion of lip, oral cavity and pharynx	1399	0			1399	0	1399	0	TCGA.OR.A5KO.01	Tumor	ACC
GSM764956	control	GSM1020151	OSCC	2038	0	GSM2267173	tumor	Oral Cavity	1024	1	GSM1607724	tumor	Oropharynx	1002	1	TCGA.BB.8601.01	OSCC	Floor of mouth, NOS	624	0			624	0	440	1	TCGA.OR.A5KT.01	Tumor	ACC
GSM764957	control	GSM1020153	OSCC	2026	0	GSM2267175	tumor	Oral Cavity	3482	1	GSM1607725	tumor	Oropharynx	1508	0	TCGA.CQ.7063.01	OSCC	Mouth, NOS	2133	0	1160	1	2133	0	1160	1	TCGA.OR.A5KU.01	Tumor	ACC
GSM764958	control	GSM1020154	OSCC	1998	0	GSM2267177	tumor	Oral Cavity	2747	0	GSM1607726	tumor	Oropharynx	1191	1	TCGA.CN.5373.01	OSCC	Floor of mouth, NOS	1584	0	1584	0	1584	0	1584	0	TCGA.OR.A5KV.01	Tumor	ACC
GSM764959	control	GSM1020155	OSCC	1996	0	GSM2267179	tumor	Oral Cavity	1961	0	GSM1607727	tumor	Oropharynx	1137	0	TCGA.CV.A45T.01	OSCC	Tongue, NOS	4856	1			4856	0	4856	0	TCGA.OR.A5KW.01	Tumor	ACC
GSM764960	control	GSM1020156	OSCC	1956	0	GSM2267180	tumor	Oral Cavity	1820	0	GSM1607728	tumor	Larynx	1281	1	TCGA.HD.A4C1.01	OSCC	Cheek mucosa	11	0			11	0	11	0	TCGA.OR.A5KX.01	Tumor	ACC
GSM764749	OSCC	GSM1020157	OSCC	72	1	GSM2267182	tumor	Oral Cavity	2935	0	GSM1607729	tumor	Oropharynx	753	1	TCGA.D6.8569.01	OSCC	Tongue, NOS	770	0			770	0	770	0	TCGA.OR.A5KY.01	Tumor	ACC
GSM764750	OSCC	GSM1020158	OSCC	320	1	GSM2267184	tumor	Oral Cavity	3804	0	GSM1607730	tumor	Hypopharynx	1052	0	TCGA.CV.6937.01	OSCC	Overlapping lesion of lip, oral cavity and pharynx	624	1			624	0	624	0	TCGA.OR.A5KZ.01	Tumor	ACC
GSM764751	OSCC	GSM1020159	OSCC	1963	0	GSM2267187	tumor	Oral Cavity	3391	0	GSM1607731	tumor	Oropharynx	1150	1	TCGA.CR.5250.01	OSCC	Base of tongue, NOS	799	0	799	0	799	0	799	0	TCGA.OR.A5L3.01	Tumor	ACC
GSM764752	OSCC	GSM1020160	OSCC	1906	0	GSM2267189	tumor	Oral Cavity	2560	0	GSM1607732	tumor	Oropharynx	1270	1	TCGA.CN.4729.01	OSCC	Overlapping lesion of lip, oral cavity and pharynx	392	0			392	0	392	0	TCGA.OR.A5L4.01	Tumor	ACC
GSM764753	OSCC	GSM1020161	OSCC	1901	0	GSM2267191	tumor	Oral Cavity	4614	0	GSM1607733	tumor	Cavum Oris	2029	0	TCGA.BA.4075.01	OSCC	Tongue, NOS	283	1			283	1	236	1	TCGA.OR.A5L5.01	Tumor	ACC
GSM764754	OSCC	GSM1020162	OSCC	1053	1	GSM2267193	tumor	Oral Cavity	403	0	GSM1607734	tumor	Oropharynx	267	1	TCGA.CV.7429.01	OSCC	Overlapping lesion of lip, oral cavity and pharynx	107	1			107	1	107	1	TCGA.OR.A5L6.01	Tumor	ACC
GSM764755	OSCC	GSM1020163	OSCC	1816	0	GSM2267195	tumor	Oral Cavity	362	1	GSM1607735	tumor	Oropharynx	1219	0	TCGA.QK.A652.01	OSCC	Tongue, NOS	645	0	645	0	645	0	645	0	TCGA.OR.A5L8.01	Tumor	ACC
GSM764756	OSCC	GSM1020164	OSCC	1846	0	GSM2267197	tumor	Oral Cavity	1742	1	GSM1607736	tumor	Oropharynx	1074	0	TCGA.CV.7416.01	OSCC	Overlapping lesion of lip, oral cavity and pharynx	763	1			763	0	763	0	TCGA.OR.A5L9.01	Tumor	ACC
GSM764757	OSCC	GSM1020165	OSCC	573	1	GSM2267199	tumor	Oral Cavity	2251	0	GSM1607737	tumor	Cavum Oris	1179	1	TCGA.H7.A6C4.01	OSCC	Tongue, NOS	414	0			414	0	235	1	TCGA.OR.A5LA.01	Tumor	ACC
GSM764758	OSCC	GSM1020166	OSCC	1851	0	GSM2267202	tumor	Oral Cavity	2736	1	GSM1607738	tumor	Cavum Oris	1066	1	TCGA.CV.7102.01	OSCC	Floor of mouth, NOS	56	1			56	0	56	0	TCGA.OR.A5LB.01	Tumor	ACC
GSM764759	OSCC	GSM1020168	OSCC	1832	0	GSM2267204	tumor	Oral Cavity	3950	0	GSM1607739	tumor	Oropharynx	1717	0	TCGA.CV.7568.01	OSCC	Overlapping lesion of lip, oral cavity and pharynx	927	1			927	0	927	0	TCGA.OR.A5LC.01	Tumor	ACC
GSM764760	OSCC	GSM1020169	OSCC	1784	0	GSM2267207	tumor	Oral Cavity	2339	1	GSM1607740	tumor	Cavum Oris	2059	0	TCGA.CN.6998.01	OSCC	Tongue, NOS	357	1			357	1	244	1	TCGA.OR.A5LD.01	Tumor	ACC
GSM764761	OSCC	GSM1020170	OSCC	1830	0	GSM2267210	tumor	Oral Cavity	411	1	GSM1607741	tumor	Cavum Oris	177	1	TCGA.CV.6941.01	OSCC	Tongue, NOS	342	1	342	0	342	0	342	0	TCGA.OR.A5LE.01	Tumor	ACC
GSM764762	OSCC	GSM1020171	OSCC	1819	0	GSM2267212	tumor	Oral Cavity	1663	1	GSM1607742	tumor	Oropharynx	274	1	TCGA.CV.7263.01	OSCC	Overlapping lesion of lip, oral cavity and pharynx	560	1			560	1	560	1	TCGA.OR.A5LG.01	Tumor	ACC
GSM764763	OSCC	GSM1020172	OSCC	1798	0	GSM2267213	tumor	Oral Cavity	2521	1	GSM1607743	tumor	Cavum Oris	1962	1	TCGA.CN.5364.01	OSCC	Floor of mouth, NOS	493	1			493	0	493	0	TCGA.OR.A5LH.01	Tumor	ACC
GSM764764	OSCC	GSM1020173	OSCC	295	1	GSM2267214	tumor	Oral Cavity	919	1	GSM1607744	tumor	Oropharynx	2001	0	TCGA.CN.A63V.01	OSCC	Cheek mucosa	679	0			679	0	679	0	TCGA.OR.A5LJ.01	Tumor	ACC
GSM764765	OSCC	GSM1020174	OSCC	276	1	GSM2267215	tumor	Oral Cavity	494	1	GSM1607745	tumor	Oropharynx	1597	0	TCGA.CQ.5325.01	OSCC	Tongue, NOS	654	1	204	1	654	1	204	1	TCGA.OR.A5LK.01	Tumor	ACC
GSM764766	OSCC	GSM1020175	OSCC	1777	0	GSM2267216	tumor	Oral Cavity	1831	0	GSM1607746	tumor	Cavum Oris	945	0	TCGA.CR.7386.01	OSCC	Overlapping lesion of lip, oral cavity and pharynx	1430	0			1430	0	1028	1	TCGA.OR.A5LL.01	Tumor	ACC
GSM764767	OSCC	GSM1020176	OSCC	207	1	GSM2267217	tumor	Oral Cavity	200	1	GSM1607747	tumor	Cavum Oris	974	0	TCGA.CX.A4AQ.01	OSCC	Floor of mouth, NOS	1555	0			1555	0	1555	0	TCGA.OR.A5LM.01	Tumor	ACC
GSM764768	OSCC	GSM1020177	OSCC	1761	0	GSM2267218	tumor	Oral Cavity	2926	0	GSM1607748	tumor	Oropharynx	1002	0	TCGA.BB.4225.01	OSCC	Base of tongue, NOS	146	0			146	0	146	0	TCGA.OR.A5LN.01	Tumor	ACC
GSM764769	OSCC	GSM1020179	OSCC	1885	0	GSM2267219	tumor	Oral Cavity	3667	0	GSM1607749	tumor	Cavum Oris	1016	0	TCGA.D6.A6EM.01	OSCC	Mouth, NOS	232	0	232	1	232	0	232	1	TCGA.OR.A5LO.01	Tumor	ACC
GSM764770	OSCC	GSM1020180	OSCC	1728	0						GSM1607750	tumor	Oropharynx	1004	0	TCGA.T2.A6WZ.01	OSCC	Base of tongue, NOS	484	1			484	1	229	1	TCGA.OR.A5LP.01	Tumor	ACC
GSM764771	OSCC	GSM1020185	OSCC	196	1						GSM1607751	tumor	Cavum Oris	1002	1	TCGA.HD.8314.01	OSCC	Base of tongue, NOS	670	0	670	0	670	0	670	0	TCGA.OR.A5LS.01	Tumor	ACC
GSM764772	OSCC	GSM1020186	OSCC	1725	0						GSM1607752	tumor	Oropharynx	982	0	TCGA.CN.A642.01	OSCC	Tongue, NOS	82	1			82	1	82	1	TCGA.OR.A5LT.01	Tumor	ACC
GSM764773	OSCC	GSM1020188	OSCC	1680	0						GSM1607753	tumor	Cavum Oris	961	0	TCGA.BB.A6UO.01	OSCC	Tongue, NOS	268	1			268	1	212	1	TCGA.OU.A5PI.01	Tumor	ACC
GSM764774	OSCC	GSM1020189	OSCC	1653	0						GSM1607754	tumor	Cavum Oris	954	0	TCGA.DQ.7591.01	OSCC	Base of tongue, NOS	622	0			622	0	622	0	TCGA.P6.A5OF.01	Tumor	ACC
GSM764775	OSCC	GSM1020191	OSCC	251	1						GSM1607755	tumor	Cavum Oris	951	1	TCGA.HD.8634.01	OSCC	Tongue, NOS	385	1	385	0	385	0	385	0	TCGA.P6.A5OG.01	Tumor	ACC
GSM764776	OSCC	GSM1020192	OSCC	1637	0						GSM1607756	tumor	Oropharynx	944	0	TCGA.CR.7372.01	OSCC	Tongue, NOS	759	0	759	0	759	0	759	0	TCGA.PA.A5YG.01	Tumor	ACC
GSM764777	OSCC	GSM1020193	OSCC	1632	0						GSM1607757	tumor	Cavum Oris	941	0	TCGA.HD.8224.01	OSCC	Base of tongue, NOS	446	1			446	1	171	1	TCGA.PK.A5H8.01	Tumor	ACC
GSM764778	OSCC	GSM1020194	OSCC	1616	0						GSM1607758	tumor	Oropharynx	906	1	TCGA.CV.A45P.01	OSCC	Tongue, NOS	639	0	639	1	639	0	639	1	TCGA.PK.A5H9.01	Tumor	ACC
GSM764779	OSCC	GSM1020195	OSCC	1578	0						GSM1607759	tumor	Cavum Oris	927	0	TCGA.BB.A5HZ.01	OSCC	Mouth, NOS	827	0			827	0	438	1	TCGA.PK.A5HA.01	Tumor	ACC
GSM764780	OSCC										GSM1607760	tumor	Oropharynx	896	0	TCGA.CQ.5332.01	OSCC	Overlapping lesion of lip, oral cavity and pharynx	317	1			317	0	317	0	TCGA.PK.A5HB.01	Tumor	ACC
GSM764781	OSCC										GSM1607761	tumor	Cavum Oris	903	1	TCGA.CQ.6224.01	OSCC	Tongue, NOS	1721	0			1721	0	1721	0	TCGA.2F.A9KO.01	Tumor	BLCA
GSM764782	OSCC										GSM1607762	tumor	Oropharynx	875	0	TCGA.HD.7832.01	OSCC	Floor of mouth, NOS	836	0			836	0	836	0	TCGA.2F.A9KP.01	Tumor	BLCA
GSM764783	OSCC										GSM1607763	tumor	Larynx	906	0	TCGA.CQ.A4C7.01	OSCC	Floor of mouth, NOS	353	1	207	1	353	0	207	1	TCGA.2F.A9KQ.01	Tumor	BLCA
GSM764784	OSCC										GSM1607764	tumor	Hypopharynx	1808	1	TCGA.CQ.A4CB.01	OSCC	Floor of mouth, NOS	893	0	893	0	893	0	893	0	TCGA.2F.A9KR.01	Tumor	BLCA
GSM764785	OSCC										GSM1607765	tumor	Oropharynx	1837	0	TCGA.CR.7392.01	OSCC	Tongue, NOS	1425	0			1425	0	1425	0	TCGA.2F.A9KT.01	Tumor	BLCA
GSM764786	OSCC										GSM1607766	tumor	Oropharynx	304	1	TCGA.CX.7082.01	OSCC	Overlapping lesion of lip, oral cavity and pharynx	11	1			11	0	11	0	TCGA.2F.A9KW.01	Tumor	BLCA
GSM764787	OSCC										GSM1607767	tumor	Oropharynx	652	1	TCGA.CV.7414.01	OSCC	Overlapping lesion of lip, oral cavity and pharynx	14	1			14	0	14	0	TCGA.4Z.AA7M.01	Tumor	BLCA
GSM764788	OSCC										GSM1607768	tumor	Oropharynx	2033	1	TCGA.BA.5557.01	OSCC	Overlapping lesion of lip, oral cavity and pharynx	623	0			623	0	623	0	TCGA.4Z.AA7N.01	Tumor	BLCA
GSM764789	OSCC										GSM1607769	tumor	Oropharynx	1827	0	TCGA.CR.6471.01	OSCC	Overlapping lesion of lip, oral cavity and pharynx	1202	1			1202	1	498	1	TCGA.4Z.AA7O.01	Tumor	BLCA
GSM764790	OSCC										GSM1607770	tumor	Oropharynx	1872	1	TCGA.UF.A7JT.01	OSCC	Floor of mouth, NOS	993	1			993	1	718	1	TCGA.4Z.AA7Q.01	Tumor	BLCA
GSM764791	OSCC										GSM1607771	tumor	Oropharynx	2025	0	TCGA.QK.A6IJ.01	OSCC	Floor of mouth, NOS	387	0			387	0	387	0	TCGA.4Z.AA7R.01	Tumor	BLCA
GSM764792	OSCC										GSM1607772	tumor	Oropharynx	1855	0	TCGA.UF.A7JD.01	OSCC	Cheek mucosa	739	1			739	0	739	0	TCGA.4Z.AA7S.01	Tumor	BLCA
GSM764793	OSCC										GSM1607773	tumor	Oropharynx	2310	0	TCGA.CV.6948.01	OSCC	Floor of mouth, NOS	1289	1			1289	0	1289	0	TCGA.4Z.AA7W.01	Tumor	BLCA
GSM764794	OSCC										GSM1607774	tumor	Larynx	499	1	TCGA.DQ.5624.01	OSCC	Tongue, NOS	1778	0			1778	0	1778	0	TCGA.4Z.AA7Y.01	Tumor	BLCA
GSM764795	OSCC										GSM1607775	tumor	Hypopharynx	679	1	TCGA.H7.8502.01	OSCC	Retromolar area	458	0			458	0	458	0	TCGA.4Z.AA80.01	Tumor	BLCA
GSM764796	OSCC										GSM1607776	tumor	Larynx	1099	0	TCGA.MZ.A7D7.01	OSCC	Base of tongue, NOS	547	0			547	0	339	1	TCGA.4Z.AA81.01	Tumor	BLCA
GSM764797	OSCC										GSM1607777	tumor	Hypopharynx	1219	0	TCGA.CV.A6JY.01	OSCC	Mouth, NOS	646	0			646	0	646	0	TCGA.4Z.AA82.01	Tumor	BLCA
GSM764798	OSCC										GSM1607778	tumor	Larynx	1904	0	TCGA.CR.7369.01	OSCC	Overlapping lesion of lip, oral cavity and pharynx	1090	1			1090	0	1090	0	TCGA.4Z.AA83.01	Tumor	BLCA
GSM764799	OSCC										GSM1607779	tumor	Hypopharynx	23	1	TCGA.CQ.7071.01	OSCC	Mouth, NOS	1311	0			1311	0	1311	0	TCGA.4Z.AA84.01	Tumor	BLCA
GSM764800	OSCC										GSM1607780	tumor	Oropharynx	1176	0	TCGA.BA.A6DB.01	OSCC	Tongue, NOS	216	0	208	1	216	0	208	1	TCGA.4Z.AA86.01	Tumor	BLCA
GSM764801	OSCC										GSM1607781	tumor	Larynx	1147	0	TCGA.CQ.5327.01	OSCC	Tongue, NOS	1660	0			1660	0	1660	0	TCGA.4Z.AA87.01	Tumor	BLCA
GSM764802	OSCC										GSM1607782	tumor	Cavum Oris	1178	0	TCGA.MT.A51X.01	OSCC	Tongue, NOS	242	0			242	0	242	0	TCGA.4Z.AA89.01	Tumor	BLCA
GSM764803	OSCC										GSM1607783	tumor	Oropharynx	1123	0	TCGA.4P.AA8J.01	OSCC	Tongue, NOS	102	0			102	0	102	0	TCGA.5N.A9KI.01	Tumor	BLCA
GSM764804	OSCC										GSM1607784	tumor	Larynx	1051	0	TCGA.CV.5439.01	OSCC	Base of tongue, NOS	546	1			546	1	211	1	TCGA.5N.A9KM.01	Tumor	BLCA
GSM764805	OSCC										GSM1607785	tumor	Cavum Oris	1184	0	TCGA.CV.5971.01	OSCC	Tongue, NOS	701	0			701	0	701	0	TCGA.BL.A0C8.01	Tumor	BLCA
GSM764806	OSCC										GSM1607786	tumor	Larynx	1192	0	TCGA.CN.6995.01	OSCC	Floor of mouth, NOS	112	1			112	0	112	0	TCGA.BL.A13I.01	Tumor	BLCA
GSM764807	OSCC										GSM1607787	tumor	Larynx	1808	0	TCGA.D6.A4Z9.01	OSCC	Tongue, NOS	539	0			539	0	539	0	TCGA.BL.A13J.01	Tumor	BLCA
GSM764808	OSCC										GSM1607788	tumor	Larynx	1332	0	TCGA.DQ.5631.01	OSCC	Tongue, NOS	548	1			548	1	447	1	TCGA.BL.A13J.11	Normal	BLCA
GSM764809	OSCC										GSM1607789	tumor	Larynx	1305	0	TCGA.DQ.7588.01	OSCC	Overlapping lesion of lip, oral cavity and pharynx	427	1			427	1	79	1	TCGA.BL.A3JM.01	Tumor	BLCA
GSM764810	OSCC										GSM1607790	tumor	Hypopharynx	1024	0	TCGA.CR.7373.01	OSCC	Overlapping lesion of lip, oral cavity and pharynx	889	0			889	0	889	0	TCGA.BL.A5ZZ.01	Tumor	BLCA
GSM764811	OSCC										GSM1607791	tumor	Hypopharynx	1060	0	TCGA.CX.7085.01	OSCC	Tongue, NOS	321	0	92	1	321	0	92	1	TCGA.BT.A0S7.01	Tumor	BLCA
GSM764812	OSCC										GSM1607792	tumor	Hypopharynx	602	1	TCGA.F7.A50J.01	OSCC	Tongue, NOS	947	0	947	0	947	0	947	0	TCGA.BT.A0YX.01	Tumor	BLCA
GSM764813	OSCC										GSM1607793	tumor	Cavum Oris	831	1	TCGA.CQ.6228.01	OSCC	Overlapping lesion of lip, oral cavity and pharynx	456	1			456	0	273	1	TCGA.BT.A20J.01	Tumor	BLCA
GSM764814	OSCC										GSM1607794	tumor	Hypopharynx	1067	0	TCGA.CQ.6222.01	OSCC	Tongue, NOS	2016	0			2016	0	2016	0	TCGA.BT.A20N.01	Tumor	BLCA
GSM764815	OSCC										GSM1607795	tumor	Larynx	118	1	TCGA.D6.6825.01	OSCC	Tongue, NOS	491	0	491	0	491	0	491	0	TCGA.BT.A20N.11	Normal	BLCA
GSM764816	OSCC										GSM1607796	tumor	Larynx	1107	0	TCGA.CN.6013.01	OSCC	Gum, NOS	727	1			727	1	323	1	TCGA.BT.A20O.01	Tumor	BLCA
GSM764817	OSCC										GSM1607797	tumor	Cavum Oris	954	0	TCGA.CV.6939.01	OSCC	Tongue, NOS	666	1			666	1	666	1	TCGA.BT.A20P.01	Tumor	BLCA
GSM764818	OSCC										GSM1607798	tumor	Cavum Oris	834	0	TCGA.CR.6477.01	OSCC	Base of tongue, NOS	514	0			514	0	514	0	TCGA.BT.A20Q.01	Tumor	BLCA
GSM764819	OSCC										GSM1607799	tumor	Larynx	253	1	TCGA.WA.A7H4.01	OSCC	Tongue, NOS	443	0	443	0	443	0	443	0	TCGA.BT.A20Q.11	Normal	BLCA
GSM764820	OSCC										GSM1607800	tumor	Larynx	1252	0	TCGA.CN.5358.01	OSCC	Floor of mouth, NOS	261	1	145	1	261	0	145	1	TCGA.BT.A20R.01	Tumor	BLCA
GSM764821	OSCC										GSM1607801	tumor	Larynx	521	1	TCGA.CR.7397.01	OSCC	Tongue, NOS	754	0			754	0	754	0	TCGA.BT.A20R.11	Normal	BLCA
GSM764822	OSCC										GSM1607802	tumor	Cavum Oris	968	0	TCGA.CR.7376.01	OSCC	Overlapping lesion of lip, oral cavity and pharynx	972	0	972	0	972	0	972	0	TCGA.BT.A20T.01	Tumor	BLCA
GSM764823	OSCC										GSM1607803	tumor	Larynx	429	1	TCGA.F7.A61W.01	OSCC	Tongue, NOS	14	0			14	0	14	0	TCGA.BT.A20U.01	Tumor	BLCA
GSM764824	OSCC										GSM1607804	tumor	Larynx	1211	0	TCGA.BA.5558.01	OSCC	Overlapping lesion of lip, oral cavity and pharynx	1995	0			1995	0	1995	0	TCGA.BT.A20U.11	Normal	BLCA
GSM764825	OSCC										GSM1607805	tumor	Larynx	1182	0	TCGA.CV.5976.01	OSCC	Tongue, NOS	1478	0			1478	0	1478	0	TCGA.BT.A20V.01	Tumor	BLCA
GSM764826	OSCC										GSM1607806	tumor	Hypopharynx	582	1	TCGA.CV.6954.01	OSCC	Tongue, NOS	2002	1			2002	0	2002	0	TCGA.BT.A20W.01	Tumor	BLCA
GSM764827	OSCC										GSM1607807	tumor	Hypopharynx	996	0	TCGA.CR.7395.01	OSCC	Overlapping lesion of lip, oral cavity and pharynx	930	0	930	0	930	0	930	0	TCGA.BT.A20W.11	Normal	BLCA
GSM764828	OSCC										GSM1607808	tumor	Hypopharynx	979	0	TCGA.CV.7411.01	OSCC	Overlapping lesion of lip, oral cavity and pharynx	2717	1			2717	0	2717	0	TCGA.BT.A20X.01	Tumor	BLCA
GSM764829	OSCC										GSM1607809	tumor	Larynx	1043	0	TCGA.CV.A463.01	OSCC	Floor of mouth, NOS	23	1			23	0	23	0	TCGA.BT.A2LA.01	Tumor	BLCA
GSM764830	OSCC										GSM1607810	tumor	Larynx	1270	1	TCGA.CV.A45U.01	OSCC	Mouth, NOS	1079	1			1079	1	1064	1	TCGA.BT.A2LA.11	Normal	BLCA
GSM764831	OSCC										GSM1607811	tumor	Larynx	885	0	TCGA.CV.A6JN.01	OSCC	Mouth, NOS	906	0	906	0	906	0	906	0	TCGA.BT.A2LB.01	Tumor	BLCA
GSM764832	OSCC										GSM1607812	tumor	Larynx	1185	0	TCGA.CR.6491.01	OSCC	Floor of mouth, NOS	693	0			693	0	499	1	TCGA.BT.A2LB.11	Normal	BLCA
GSM764833	OSCC										GSM1607813	tumor	Hypopharynx	811	1	TCGA.CV.A45R.01	OSCC	Tongue, NOS	5480	0	5480	0	5480	0	5480	0	TCGA.BT.A2LD.01	Tumor	BLCA
GSM764834	OSCC										GSM1607814	tumor	Larynx	1024	0	TCGA.KU.A66T.01	OSCC	Floor of mouth, NOS	552	0			552	0	552	1	TCGA.BT.A3PH.01	Tumor	BLCA
GSM764835	OSCC										GSM1607815	tumor	Larynx	856	0	TCGA.CV.A468.01	OSCC	Lip, NOS	464	1			464	0	464	0	TCGA.BT.A3PJ.01	Tumor	BLCA
GSM764836	OSCC										GSM1607816	tumor	Cavum Oris	1017	0	TCGA.D6.6516.01	OSCC	Lip, NOS	773	0	773	0	773	0	773	0	TCGA.BT.A3PK.01	Tumor	BLCA
GSM764837	OSCC										GSM1607817	tumor	Oropharynx	489	1	TCGA.CQ.6219.01	OSCC	Tongue, NOS	479	1			479	1	195	1	TCGA.BT.A42C.01	Tumor	BLCA
GSM764838	OSCC										GSM1607818	tumor	Cavum Oris	1057	0	TCGA.CQ.6229.01	OSCC	Tongue, NOS	1179	0	1179	0	1179	0	1179	0	TCGA.BT.A42E.01	Tumor	BLCA
GSM764839	OSCC										GSM1607819	tumor	Oropharynx	1057	1	TCGA.CR.7365.01	OSCC	Overlapping lesion of lip, oral cavity and pharynx	1191	0			1191	0	1191	0	TCGA.BT.A42F.01	Tumor	BLCA
GSM764840	OSCC										GSM1607820	tumor	Cavum Oris	1009	1	TCGA.P3.A5QE.01	OSCC	Base of tongue, NOS	1559	0	1559	0	1559	0	1559	0	TCGA.C4.A0EZ.01	Tumor	BLCA
GSM764841	OSCC										GSM1607821	tumor	Cavum Oris	1107	0	TCGA.CR.7377.01	OSCC	Overlapping lesion of lip, oral cavity and pharynx	279	1			279	0	279	0	TCGA.C4.A0F0.01	Tumor	BLCA
GSM764842	OSCC										GSM1607822	tumor	Cavum Oris	875	0	TCGA.BA.A6DG.01	OSCC	Tongue, NOS	69	1			69	1	69	1	TCGA.C4.A0F1.01	Tumor	BLCA
GSM764843	OSCC										GSM1607823	tumor	Cavum Oris	689	1	TCGA.CQ.A4CD.01	OSCC	Mandible	1022	0			1022	0	1022	0	TCGA.C4.A0F6.01	Tumor	BLCA
GSM764844	OSCC										GSM1607824	tumor	Cavum Oris	275	1	TCGA.F7.A50G.01	OSCC	Tongue, NOS	616	0	616	0	616	0	616	0	TCGA.C4.A0F7.01	Tumor	BLCA
GSM764845	OSCC										GSM1607825	tumor	Hypopharynx	631	1	TCGA.HL.7533.01	OSCC	Overlapping lesion of lip, oral cavity and pharynx	1057	0			1057	0	1057	0	TCGA.CF.A1HR.01	Tumor	BLCA
GSM764846	OSCC										GSM1607826	tumor	Cavum Oris	1365	0	TCGA.T2.A6X2.01	OSCC	Gum, NOS	987	0	987	0	987	0	987	0	TCGA.CF.A1HS.01	Tumor	BLCA
GSM764847	OSCC										GSM1607827	tumor	Hypopharynx	815	0	TCGA.CN.6020.01	OSCC	Floor of mouth, NOS	205	1			205	0	205	0	TCGA.CF.A27C.01	Tumor	BLCA
GSM764848	OSCC										GSM1607828	tumor	Cavum Oris	793	0	TCGA.BA.A6DJ.01	OSCC	Gum, NOS	407	1			407	1	240	1	TCGA.CF.A3MF.01	Tumor	BLCA
GSM764849	OSCC										GSM1607829	tumor	Hypopharynx	356	1	TCGA.CR.6488.01	OSCC	Tongue, NOS	379	0	379	0	379	0	379	0	TCGA.CF.A3MG.01	Tumor	BLCA
GSM764850	OSCC										GSM1607830	tumor	Larynx	794	0	TCGA.HD.A633.01	OSCC	Mouth, NOS	421	0			421	0	419	1	TCGA.CF.A3MH.01	Tumor	BLCA
GSM764851	OSCC										GSM1607831	tumor	Cavum Oris	793	0	TCGA.CV.5977.01	OSCC	Tongue, NOS	1840	0			1840	0	1840	0	TCGA.CF.A3MI.01	Tumor	BLCA
GSM764852	OSCC										GSM1607832	tumor	Larynx	272	1	TCGA.CQ.5323.01	OSCC	Overlapping lesion of lip, oral cavity and pharynx	1466	0	1466	0	1466	0	1466	0	TCGA.CF.A47S.01	Tumor	BLCA
GSM764853	OSCC										GSM1607833	tumor	Cavum Oris	1025	0	TCGA.CQ.5333.01	OSCC	Tongue, NOS	341	1	176	1	341	1	176	1	TCGA.CF.A47T.01	Tumor	BLCA
GSM764854	OSCC										GSM1607834	tumor	Oropharynx	734	0	TCGA.QK.A6II.01	OSCC	Floor of mouth, NOS	284	1			284	1	176	1	TCGA.CF.A47V.01	Tumor	BLCA
GSM764855	OSCC										GSM1607835	tumor	Oropharynx	846	0	TCGA.CN.5370.01	OSCC	Tongue, NOS	259	1	123	1	259	1	123	1	TCGA.CF.A47W.01	Tumor	BLCA
GSM764856	OSCC										GSM1607836	tumor	Larynx	713	0	TCGA.UF.A71E.01	OSCC	Floor of mouth, NOS	1504	1			1504	0	1504	0	TCGA.CF.A47X.01	Tumor	BLCA
GSM764857	OSCC										GSM1607837	tumor	Hypopharynx	1245	0	TCGA.CR.6492.01	OSCC	Hard palate	479	0			479	0	479	0	TCGA.CF.A47Y.01	Tumor	BLCA
GSM764858	OSCC										GSM1607838	tumor	Oropharynx	725	1	TCGA.CV.7104.01	OSCC	Tongue, NOS	393	1			393	0	393	0	TCGA.CF.A5U8.01	Tumor	BLCA
GSM764859	OSCC										GSM1607839	tumor	Larynx	755	0	TCGA.CV.7238.01	OSCC	Tongue, NOS	2727	0	2727	0	2727	0	2727	0	TCGA.CF.A5UA.01	Tumor	BLCA
GSM764860	OSCC										GSM1607840	tumor	Cavum Oris	758	0	TCGA.CV.7099.01	OSCC	Overlapping lesion of lip, oral cavity and pharynx	243	1	243	0	243	0	243	0	TCGA.CF.A7I0.01	Tumor	BLCA
GSM764861	OSCC										GSM1607841	tumor	Larynx	417	1	TCGA.QK.A6VB.01	OSCC	Floor of mouth, NOS	641	0			641	0	613	1	TCGA.CF.A8HX.01	Tumor	BLCA
GSM764862	OSCC										GSM1607842	tumor	NA	1291	0	TCGA.CV.7432.01	OSCC	Overlapping lesion of lip, oral cavity and pharynx	2570	1			2570	1	2570	1	TCGA.CF.A8HY.01	Tumor	BLCA
GSM764863	OSCC										GSM1607843	tumor	Hypopharynx	269	1	TCGA.IQ.A61H.01	OSCC	Tongue, NOS	1138	0	1138	0	1138	0	1138	0	TCGA.CF.A9FF.01	Tumor	BLCA
GSM764864	OSCC										GSM1607844	tumor	Larynx	730	0	TCGA.CV.6956.01	OSCC	Tongue, NOS	217	1			217	1	217	1	TCGA.CF.A9FH.01	Tumor	BLCA
GSM764865	OSCC										GSM1607845	tumor	Hypopharynx	882	0	TCGA.CQ.6221.01	OSCC	Tongue, NOS	1000	0	1000	0	1000	0	1000	0	TCGA.CF.A9FL.01	Tumor	BLCA
GSM764866	OSCC										GSM1607846	tumor	Hypopharynx	764	0	TCGA.CV.6953.01	OSCC	Floor of mouth, NOS	1641	1	1521	1	1641	1	1521	1	TCGA.CF.A9FM.01	Tumor	BLCA
GSM764867	OSCC										GSM1607847	tumor	Oropharynx	1059	0	TCGA.CQ.5334.01	OSCC	Cheek mucosa	129	1			129	1	50	1	TCGA.CU.A0YN.01	Tumor	BLCA
GSM764868	OSCC										GSM1607848	tumor	Cavum Oris	743	0	TCGA.CV.6934.01	OSCC	Tongue, NOS	65	1			65	1	65	1	TCGA.CU.A0YN.11	Normal	BLCA
GSM764869	OSCC										GSM1607849	tumor	Cavum Oris	257	1	TCGA.CN.A498.01	OSCC	Tongue, NOS	773	1	186	1	773	1	186	1	TCGA.CU.A0YO.01	Tumor	BLCA
GSM764870	OSCC										GSM1607850	tumor	Larynx	617	1	TCGA.CV.7406.01	OSCC	Base of tongue, NOS	1748	1			1748	0	1748	0	TCGA.CU.A0YR.01	Tumor	BLCA
GSM764871	OSCC										GSM1607851	tumor	Larynx	120	1	TCGA.CQ.6225.01	OSCC	Overlapping lesion of lip, oral cavity and pharynx	403	1			403	0	180	1	TCGA.CU.A0YR.11	Normal	BLCA
GSM764872	OSCC										GSM1607852	tumor	Larynx	1162	0	TCGA.CN.4737.01	OSCC	Tongue, NOS	625	0			625	0	625	0	TCGA.CU.A3KJ.01	Tumor	BLCA
GSM764873	OSCC										GSM1607853	tumor	Larynx	758	0	TCGA.C9.A480.01	OSCC	Tongue, NOS	386	0	386	0	386	0	386	0	TCGA.CU.A3QU.01	Tumor	BLCA
GSM764874	OSCC										GSM1607854	tumor	Cavum Oris	765	0	TCGA.CV.7252.01	OSCC	Overlapping lesion of lip, oral cavity and pharynx	151	1			151	1	151	1	TCGA.CU.A3YL.01	Tumor	BLCA
GSM764875	OSCC										GSM1607855	tumor	Larynx	146	1	TCGA.CV.6003.01	OSCC	Tongue, NOS	1665	0			1665	0	1665	0	TCGA.CU.A5W6.01	Tumor	BLCA
GSM764876	OSCC										GSM1607856	tumor	Hypopharynx	209	1	TCGA.CV.7407.01	OSCC	Floor of mouth, NOS	1081	1			1081	0	1081	0	TCGA.CU.A72E.01	Tumor	BLCA
GSM764877	OSCC										GSM1607857	tumor	Larynx	769	0	TCGA.CN.4734.01	OSCC	Cheek mucosa	1690	0	1690	0	1690	0	1690	0	TCGA.DK.A1A3.01	Tumor	BLCA
GSM764878	OSCC										GSM1607858	tumor	Larynx	785	0	TCGA.CV.7236.01	OSCC	Tongue, NOS	144	1			144	0	144	0	TCGA.DK.A1A5.01	Tumor	BLCA
GSM764879	OSCC										GSM1607859	tumor	Hypopharynx	843	0	TCGA.CR.7382.01	OSCC	Tongue, NOS	796	0			796	0	614	1	TCGA.DK.A1A6.01	Tumor	BLCA
GSM764880	OSCC										GSM1607860	tumor	Larynx	826	0	TCGA.CV.6938.01	OSCC	Overlapping lesion of lip, oral cavity and pharynx	144	1			144	0	144	0	TCGA.DK.A1A7.01	Tumor	BLCA
GSM764881	OSCC										GSM1607861	tumor	Hypopharynx	258	1	TCGA.CV.6933.01	OSCC	Tongue, NOS	2741	1			2741	0	2741	0	TCGA.DK.A1AA.01	Tumor	BLCA
GSM764882	OSCC										GSM1607862	tumor	Cavum Oris	139	1	TCGA.CV.A45V.01	OSCC	Mouth, NOS	32	1			32	0	32	0	TCGA.DK.A1AB.01	Tumor	BLCA
GSM764883	OSCC										GSM1607863	tumor	Cavum Oris	710	0	TCGA.DQ.5630.01	OSCC	Tongue, NOS	1030	0	1030	0	1030	0	1030	0	TCGA.DK.A1AC.01	Tumor	BLCA
GSM764884	OSCC										GSM1607864	tumor	Hypopharynx	769	0	TCGA.BA.4074.01	OSCC	Tongue, NOS	462	1			462	1	396	1	TCGA.DK.A1AD.01	Tumor	BLCA
GSM764885	OSCC										GSM1607865	tumor	Cavum Oris	305	1	TCGA.IQ.A61J.01	OSCC	Tongue, NOS	1021	0			1021	0	1021	0	TCGA.DK.A1AE.01	Tumor	BLCA
GSM764886	OSCC										GSM1607866	tumor	Oropharynx	871	0	TCGA.CR.7379.01	OSCC	Overlapping lesion of lip, oral cavity and pharynx	1036	0			1036	0	1036	0	TCGA.DK.A1AF.01	Tumor	BLCA
GSM764887	OSCC										GSM1607867	tumor	Cavum Oris	466	1	TCGA.CN.4742.01	OSCC	Tongue, NOS	397	1			397	1	397	1	TCGA.DK.A1AG.01	Tumor	BLCA
GSM764888	OSCC										GSM1607868	tumor	Oropharynx	855	0	TCGA.CV.6961.01	OSCC	Tongue, NOS	76	1			76	1	76	1	TCGA.DK.A2HX.01	Tumor	BLCA
GSM764889	OSCC										GSM1607869	tumor	Cavum Oris	857	0	TCGA.F7.A61S.01	OSCC	Tongue, NOS	576	0	213	1	576	0	213	1	TCGA.DK.A2I1.01	Tumor	BLCA
GSM764890	OSCC										GSM1607870	tumor	Cavum Oris	840	0	TCGA.BA.A6D8.01	OSCC	Floor of mouth, NOS	850	0			850	0	849	1	TCGA.DK.A2I2.01	Tumor	BLCA
GSM764891	OSCC										GSM1607871	tumor	Cavum Oris	147	1	TCGA.P3.A6T4.01	OSCC	Floor of mouth, NOS	62	1			62	1	62	1	TCGA.DK.A2I4.01	Tumor	BLCA
GSM764892	OSCC										GSM1607872	tumor	Cavum Oris	182	1	TCGA.CV.5973.01	OSCC	Tongue, NOS	2641	0	2641	0	2641	0	2641	0	TCGA.DK.A2I6.01	Tumor	BLCA
GSM764893	OSCC										GSM1607873	tumor	Cavum Oris	825	0	TCGA.CN.6017.01	OSCC	Tongue, NOS	853	1			853	0	853	0	TCGA.DK.A3IK.01	Tumor	BLCA
GSM764894	OSCC										GSM1607874	tumor	Oropharynx	790	0	TCGA.CQ.A4CE.01	OSCC	Tongue, NOS	897	0	897	0	897	0	897	0	TCGA.DK.A3IL.01	Tumor	BLCA
GSM764895	OSCC										GSM1607875	tumor	Oropharynx	877	0	TCGA.CR.7401.01	OSCC	Tongue, NOS	1077	0	1077	0	1077	0	1077	0	TCGA.DK.A3IM.01	Tumor	BLCA
GSM764896	OSCC										GSM1607876	tumor	Oropharynx	813	0	TCGA.CV.5436.01	OSCC	Floor of mouth, NOS	584	1			584	1	584	1	TCGA.DK.A3IN.01	Tumor	BLCA
GSM764897	OSCC										GSM1607877	tumor	Oropharynx	268	1	TCGA.CR.6484.01	OSCC	Overlapping lesion of lip, oral cavity and pharynx	354	0			354	0	354	0	TCGA.DK.A3IQ.01	Tumor	BLCA
GSM764898	OSCC										GSM1607878	tumor	Oropharynx	785	0	TCGA.CR.6493.01	OSCC	Tongue, NOS	282	1			282	1	247	1	TCGA.DK.A3IS.01	Tumor	BLCA
GSM764899	OSCC										GSM1607879	tumor	Oropharynx	777	0	TCGA.CV.7100.01	OSCC	Overlapping lesion of lip, oral cavity and pharynx	274	1			274	1	274	1	TCGA.DK.A3IT.01	Tumor	BLCA
GSM764900	OSCC										GSM1607880	tumor	Oropharynx	778	0	TCGA.BA.5556.01	OSCC	Floor of mouth, NOS	725	0	725	0	725	0	725	0	TCGA.DK.A3IU.01	Tumor	BLCA
GSM764901	OSCC										GSM1607881	tumor	Cavum Oris	787	0	TCGA.F7.8489.01	OSCC	Floor of mouth, NOS	658	0	658	0	658	0	658	0	TCGA.DK.A3IV.01	Tumor	BLCA
GSM764902	OSCC										GSM1607882	tumor	Oropharynx	750	0	TCGA.CV.5979.01	OSCC	Tongue, NOS	1315	0			1315	0	1315	0	TCGA.DK.A3WW.01	Tumor	BLCA
GSM764903	OSCC										GSM1607883	tumor	Oropharynx	324	1	TCGA.CV.7095.01	OSCC	Overlapping lesion of lip, oral cavity and pharynx	572	1			572	0	572	0	TCGA.DK.A3WX.01	Tumor	BLCA
GSM764904	OSCC										GSM1607884	tumor	Oropharynx	1115	0	TCGA.QK.AA3K.01	OSCC	Tongue, NOS	253	0			253	0	253	0	TCGA.DK.A3WY.01	Tumor	BLCA
GSM764905	OSCC										GSM1607885	tumor	Cavum Oris	279	1	TCGA.BB.4224.01	OSCC	Tongue, NOS	278	0			278	0	175	1	TCGA.DK.A3X1.01	Tumor	BLCA
GSM764906	OSCC										GSM1607886	tumor	Oropharynx	741	0	TCGA.UF.A71B.01	OSCC	Gum, NOS	1506	0			1506	0	1506	0	TCGA.DK.A3X2.01	Tumor	BLCA
GSM764907	OSCC										GSM1607887	tumor	Cavum Oris	764	0	TCGA.CV.6945.01	OSCC	Tongue, NOS	366	1			366	1	366	1	TCGA.DK.A6AV.01	Tumor	BLCA
GSM764908	OSCC										GSM1607888	tumor	Cavum Oris	769	0	TCGA.CV.6955.01	OSCC	Overlapping lesion of lip, oral cavity and pharynx	334	1			334	1	334	1	TCGA.DK.A6AW.01	Tumor	BLCA
GSM764909	OSCC										GSM1607889	tumor	Cavum Oris	751	0	TCGA.CV.7253.01	OSCC	Overlapping lesion of lip, oral cavity and pharynx	361	1			361	1	361	1	TCGA.DK.A6B0.01	Tumor	BLCA
GSM764910	OSCC										GSM1607890	tumor	Cavum Oris	212	1	TCGA.P3.A6T8.01	OSCC	Floor of mouth, NOS	400	0			400	0	400	0	TCGA.DK.A6B1.01	Tumor	BLCA
GSM764911	OSCC										GSM1607891	tumor	Oropharynx	325	1	TCGA.CV.6936.01	OSCC	Floor of mouth, NOS	166	1			166	1	157	1	TCGA.DK.A6B2.01	Tumor	BLCA
GSM764912	OSCC										GSM1607892	tumor	Cavum Oris	616	1	TCGA.BA.5152.01	OSCC	Overlapping lesion of lip, oral cavity and pharynx	1288	0			1288	0	1288	0	TCGA.DK.A6B5.01	Tumor	BLCA
GSM764913	OSCC										GSM1607893	tumor	Oropharynx	776	0	TCGA.MT.A7BN.01	OSCC	Floor of mouth, NOS	469	0			469	0	179	1	TCGA.DK.A6B6.01	Tumor	BLCA
GSM764914	OSCC										GSM1607894	tumor	Cavum Oris	825	0	TCGA.QK.A8Z7.01	OSCC	Floor of mouth, NOS	392	0			392	0	392	0	TCGA.DK.AA6L.01	Tumor	BLCA
GSM764915	OSCC										GSM1607895	tumor	Oropharynx	1357	0	TCGA.CV.7103.01	OSCC	Tongue, NOS	1591	1			1591	1	1591	1	TCGA.DK.AA6M.01	Tumor	BLCA
											GSM1607896	tumor	Cavum Oris	1063	1	TCGA.CV.A45Q.01	OSCC	Mouth, NOS	5152	1			5152	0	5152	0	TCGA.DK.AA6P.01	Tumor	BLCA
											GSM1607897	tumor	Cavum Oris	294	1	TCGA.P3.A6T2.01	OSCC	Cheek mucosa	2298	0			2298	0	2298	0	TCGA.DK.AA6Q.01	Tumor	BLCA
											GSM1607898	tumor	Cavum Oris	680	0	TCGA.CQ.A4C6.01	OSCC	Cheek mucosa	1353	0	1353	0	1353	0	1353	0	TCGA.DK.AA6R.01	Tumor	BLCA
											GSM1607899	tumor	Oropharynx	689	0	TCGA.BA.6873.01	OSCC	Tongue, NOS	122	0			122	0	66	1	TCGA.DK.AA6S.01	Tumor	BLCA
											GSM1607900	tumor	Oropharynx	657	0	TCGA.CV.6441.01	OSCC	Tongue, NOS	292	1			292	1	95	1	TCGA.DK.AA6T.01	Tumor	BLCA
											GSM1607901	tumor	Oropharynx	366	1	TCGA.CV.7434.01	OSCC	Overlapping lesion of lip, oral cavity and pharynx	218	1			218	0	218	0	TCGA.DK.AA6U.01	Tumor	BLCA
											GSM1607902	tumor	Oropharynx	611	1	TCGA.CV.6952.01	OSCC	Tongue, NOS	185	1			185	0	185	0	TCGA.DK.AA6W.01	Tumor	BLCA
											GSM1607903	tumor	Oropharynx	665	0	TCGA.CQ.5326.01	OSCC	Overlapping lesion of lip, oral cavity and pharynx	89	1			89	1	89	1	TCGA.DK.AA6X.01	Tumor	BLCA
											GSM1607904	tumor	Oropharynx	701	0	TCGA.CN.A6V6.01	OSCC	Base of tongue, NOS	635	0			635	0	635	0	TCGA.DK.AA71.01	Tumor	BLCA
											GSM1607905	tumor	Oropharynx	657	0	TCGA.CN.4730.01	OSCC	Overlapping lesion of lip, oral cavity and pharynx	817	0			817	0	817	0	TCGA.DK.AA74.01	Tumor	BLCA
											GSM1607906	tumor	Cavum Oris	632	0	TCGA.CN.6019.01	OSCC	Tongue, NOS	1038	0			1038	0	1038	0	TCGA.DK.AA75.01	Tumor	BLCA
											GSM1607907	tumor	Oropharynx	161	1	TCGA.CQ.7069.01	OSCC	Mouth, NOS	1274	0	1274	0	1274	0	1274	0	TCGA.DK.AA76.01	Tumor	BLCA
											GSM1607908	tumor	Oropharynx	415	1	TCGA.CQ.5330.01	OSCC	Tongue, NOS	1897	0			1897	0	1897	0	TCGA.DK.AA77.01	Tumor	BLCA
											GSM1607909	tumor	Cavum Oris	619	0	TCGA.D6.6827.01	OSCC	Lip, NOS	568	0	568	0	568	0	568	0	TCGA.E5.A2PC.01	Tumor	BLCA
											GSM1607910	tumor	Oropharynx	605	0	TCGA.HD.8635.01	OSCC	Tongue, NOS	695	0	695	0	695	0	695	0	TCGA.E5.A4TZ.01	Tumor	BLCA
											GSM1607911	tumor	Cavum Oris	652	0	TCGA.CV.7423.01	OSCC	Overlapping lesion of lip, oral cavity and pharynx	3059	1			3059	0	3059	0	TCGA.E5.A4U1.01	Tumor	BLCA
											GSM1607912	tumor	Larynx	643	0	TCGA.CV.A45O.01	OSCC	Gum, NOS	851	0			851	0	851	0	TCGA.E7.A3X6.01	Tumor	BLCA
											GSM1607913	tumor	Hypopharynx	603	0	TCGA.CV.A6JU.01	OSCC	Tongue, NOS	110	0			110	0	110	0	TCGA.E7.A3Y1.01	Tumor	BLCA
											GSM1607914	tumor	Hypopharynx	1210	1	TCGA.CV.7427.01	OSCC	Overlapping lesion of lip, oral cavity and pharynx	4760	1	3282	1	4760	0	3282	1	TCGA.E7.A4IJ.01	Tumor	BLCA
											GSM1607915	tumor	Hypopharynx	510	1	TCGA.P3.A6T7.01	OSCC	Floor of mouth, NOS	487	1			487	0	487	0	TCGA.E7.A4XJ.01	Tumor	BLCA
											GSM1607916	tumor	Hypopharynx	662	1	TCGA.IQ.A61G.01	OSCC	Floor of mouth, NOS	360	0			360	0	249	1	TCGA.E7.A519.01	Tumor	BLCA
											GSM1607917	tumor	Hypopharynx	188	1	TCGA.CV.A6JT.01	OSCC	Tongue, NOS	852	0	852	0	852	0	852	0	TCGA.E7.A541.01	Tumor	BLCA
											GSM1607918	tumor	Cavum Oris	46	1	TCGA.CV.7446.01	OSCC	Tongue, NOS	1093	1			1093	1	1093	1	TCGA.E7.A5KE.01	Tumor	BLCA
											GSM1607919	tumor	Larynx	783	0	TCGA.P3.A6T0.01	OSCC	Floor of mouth, NOS	578	0			578	0	365	1	TCGA.E7.A5KF.01	Tumor	BLCA
											GSM1607920	tumor	Cavum Oris	1067	0	TCGA.CV.A465.01	OSCC	Tongue, NOS	215	1	215	0	215	0	215	0	TCGA.E7.A677.01	Tumor	BLCA
											GSM1607921	tumor	Larynx	344	1	TCGA.D6.A4ZB.01	OSCC	Tongue, NOS	376	0	376	0	376	0	376	0	TCGA.E7.A678.01	Tumor	BLCA
											GSM1607922	tumor	Larynx	833	0	TCGA.CV.5966.01	OSCC	Overlapping lesion of lip, oral cavity and pharynx	545	1			545	0	545	0	TCGA.E7.A6MD.01	Tumor	BLCA
											GSM1607923	tumor	Cavum Oris	805	0	TCGA.UP.A6WW.01	OSCC	Tongue, NOS	518	0			518	0	518	0	TCGA.E7.A6ME.01	Tumor	BLCA
											GSM1607924	tumor	Cavum Oris	154	1	TCGA.CV.7438.01	OSCC	Tongue, NOS	194	1			194	1	194	1	TCGA.E7.A6MF.01	Tumor	BLCA
											GSM1607925	tumor	Larynx	734	0	TCGA.CV.7097.01	OSCC	Overlapping lesion of lip, oral cavity and pharynx	385	1			385	1	385	1	TCGA.E7.A7DU.01	Tumor	BLCA
											GSM1607926	tumor	Hypopharynx	198	1	TCGA.UF.A7JO.01	OSCC	Floor of mouth, NOS	631	1			631	1	525	1	TCGA.E7.A7DV.01	Tumor	BLCA
											GSM1607927	tumor	NA	578	1	TCGA.CV.7180.01	OSCC	Tongue, NOS	327	1			327	1	327	1	TCGA.E7.A7PW.01	Tumor	BLCA
											GSM1607928	tumor	Oropharynx	346	1	TCGA.D6.A6EO.01	OSCC	Floor of mouth, NOS	759	0			759	0	759	0	TCGA.E7.A7XN.01	Tumor	BLCA
											GSM1607929	tumor	Cavum Oris	596	0	TCGA.HD.A6I0.01	OSCC	Mouth, NOS	210	0			210	0	210	0	TCGA.E7.A85H.01	Tumor	BLCA
											GSM1607930	tumor	Oropharynx	590	0	TCGA.CV.6950.01	OSCC	Base of tongue, NOS	459	1			459	1	258	1	TCGA.E7.A8O7.01	Tumor	BLCA
											GSM1607931	tumor	Cavum Oris	596	0	TCGA.CV.7428.01	OSCC	Overlapping lesion of lip, oral cavity and pharynx	1671	1			1671	1	1671	1	TCGA.E7.A8O8.01	Tumor	BLCA
											GSM1607932	tumor	Oropharynx	358	1	TCGA.CQ.A4CH.01	OSCC	Border of tongue	379	1			379	1	210	1	TCGA.E7.A97P.01	Tumor	BLCA
											GSM1607933	tumor	Oropharynx	590	0	TCGA.D6.A6EN.01	OSCC	Cheek mucosa	687	0	687	0	687	0	687	0	TCGA.E7.A97Q.01	Tumor	BLCA
											GSM1607934	tumor	Cavum Oris	582	0	TCGA.CR.7394.01	OSCC	Tongue, NOS	1346	0			1346	0	1346	0	TCGA.FD.A3B3.01	Tumor	BLCA
											GSM1607935	tumor	Oropharynx	581	0	TCGA.CV.7425.01	OSCC	Overlapping lesion of lip, oral cavity and pharynx	1718	1			1718	1	1718	1	TCGA.FD.A3B4.01	Tumor	BLCA
											GSM1607936	tumor	Oropharynx	553	0	TCGA.CV.7254.01	OSCC	Overlapping lesion of lip, oral cavity and pharynx	1459	1			1459	1	1459	1	TCGA.FD.A3B5.01	Tumor	BLCA
											GSM1607937	tumor	Cavum Oris	574	0	TCGA.CQ.6218.01	OSCC	Tongue, NOS	1253	0			1253	0	1253	0	TCGA.FD.A3B6.01	Tumor	BLCA
											GSM1607938	tumor	Hypopharynx	605	0	TCGA.MT.A67D.01	OSCC	Anterior floor of mouth	56	0	56	0	56	0	56	0	TCGA.FD.A3B7.01	Tumor	BLCA
											GSM1607939	tumor	Oropharynx	603	0	TCGA.IQ.7631.01	OSCC	Cheek mucosa	1172	0	1172	0	1172	0	1172	0	TCGA.FD.A3B8.01	Tumor	BLCA
											GSM1607940	tumor	Larynx	582	0	TCGA.CQ.7072.01	OSCC	Tongue, NOS	2359	0			2359	0	2359	0	TCGA.FD.A3N5.01	Tumor	BLCA
											GSM1607941	tumor	Hypopharynx	577	0	TCGA.MT.A67F.01	OSCC	Mouth, NOS	384	0			384	0	384	0	TCGA.FD.A3N6.01	Tumor	BLCA
											GSM1607942	tumor	Oropharynx	20	1	TCGA.H7.8501.01	OSCC	Cheek mucosa	461	0			461	0	461	0	TCGA.FD.A3NA.01	Tumor	BLCA
											GSM1607943	tumor	Hypopharynx	566	0	TCGA.CV.7183.01	OSCC	Overlapping lesion of lip, oral cavity and pharynx	3981	0	3981	0	3981	0	3981	0	TCGA.FD.A3SJ.01	Tumor	BLCA
											GSM1607944	tumor	Cavum Oris	596	0	TCGA.CN.4736.01	OSCC	Tongue, NOS	395	1	209	1	395	1	209	1	TCGA.FD.A3SL.01	Tumor	BLCA
											GSM1607945	tumor	Cavum Oris	672	0	TCGA.P3.A5QF.01	OSCC	Upper gum	330	1			330	1	140	1	TCGA.FD.A3SM.01	Tumor	BLCA
											GSM1607946	tumor	Larynx	552	0	TCGA.CV.6960.01	OSCC	Overlapping lesion of lip, oral cavity and pharynx	862	1			862	0	862	0	TCGA.FD.A3SN.01	Tumor	BLCA
											GSM1607947	tumor	NA	549	0	TCGA.P3.A6T5.01	OSCC	Lower gum	882	1			882	1	335	1	TCGA.FD.A3SO.01	Tumor	BLCA
											GSM1607948	tumor	NA	546	0	TCGA.CV.A6JZ.01	OSCC	Mouth, NOS	714	0			714	0	393	1	TCGA.FD.A3SP.01	Tumor	BLCA
											GSM1607949	tumor	Cavum Oris	563	0	TCGA.CV.6433.01	OSCC	Tongue, NOS	641	0	641	0	641	0	641	0	TCGA.FD.A3SQ.01	Tumor	BLCA
											GSM1607950	tumor	Larynx	623	0	TCGA.CN.4725.01	OSCC	Tongue, NOS	1157	0	1157	0	1157	0	1157	0	TCGA.FD.A3SR.01	Tumor	BLCA
											GSM1607951	tumor	Larynx	597	0	TCGA.BA.5151.01	OSCC	Cheek mucosa	722	0			722	0	517	1	TCGA.FD.A3SS.01	Tumor	BLCA
											GSM1607952	tumor	Oropharynx	11	1	TCGA.CN.4726.01	OSCC	Cheek mucosa	142	1			142	1	79	1	TCGA.FD.A43N.01	Tumor	BLCA
											GSM1607953	tumor	Cavum Oris	577	0	TCGA.F7.A624.01	OSCC	Cheek mucosa	378	0	378	0	378	0	378	0	TCGA.FD.A43P.01	Tumor	BLCA
																TCGA.CN.5359.01	OSCC	Floor of mouth, NOS	377	1			377	1	356	1	TCGA.FD.A43S.01	Tumor	BLCA
																TCGA.QK.A6IH.01	OSCC	Gum, NOS	653	0			653	0	228	1	TCGA.FD.A43U.01	Tumor	BLCA
																TCGA.BB.4228.01	OSCC	Base of tongue, NOS	559	0	559	0	559	0	559	0	TCGA.FD.A43X.01	Tumor	BLCA
																TCGA.CV.5970.01	OSCC	Tongue, NOS	406	1			406	1	406	1	TCGA.FD.A43Y.01	Tumor	BLCA
																TCGA.CQ.7065.01	OSCC	Tongue, NOS	1628	0	230	1	1628	0	230	1	TCGA.FD.A5BR.01	Tumor	BLCA
																TCGA.CR.7368.01	OSCC	Overlapping lesion of lip, oral cavity and pharynx	1245	0			1245	0	1245	0	TCGA.FD.A5BS.01	Tumor	BLCA
																TCGA.CQ.A4C9.01	OSCC	Anterior floor of mouth	707	0	287	1	707	0	287	1	TCGA.FD.A5BT.01	Tumor	BLCA
																TCGA.CR.7380.01	OSCC	Overlapping lesion of lip, oral cavity and pharynx	606	1			606	1	561	1	TCGA.FD.A5BU.01	Tumor	BLCA
																TCGA.CN.5369.01	OSCC	Hard palate	380	1			380	0	380	0	TCGA.FD.A5BV.01	Tumor	BLCA
																TCGA.BA.A6DE.01	OSCC	Tongue, NOS	440	0	440	0	440	0	440	0	TCGA.FD.A5BX.01	Tumor	BLCA
																TCGA.D6.6823.01	OSCC	Tongue, NOS	701	0	701	0	701	0	701	0	TCGA.FD.A5BY.01	Tumor	BLCA
																TCGA.CR.7393.01	OSCC	Tongue, NOS	993	0	993	0	993	0	993	0	TCGA.FD.A5BZ.01	Tumor	BLCA
																TCGA.CN.6994.01	OSCC	Overlapping lesion of lip, oral cavity and pharynx	1183	0			1183	0	1183	0	TCGA.FD.A5C0.01	Tumor	BLCA
																TCGA.MT.A67A.01	OSCC	Tongue, NOS	914	0	914	0	914	0	914	0	TCGA.FD.A5C1.01	Tumor	BLCA
																TCGA.IQ.A6SG.01	OSCC	Tongue, NOS	579	0	579	0	579	0	579	0	TCGA.FD.A62N.01	Tumor	BLCA
																TCGA.CV.A6JE.01	OSCC	Mouth, NOS	1075	0	1075	0	1075	0	1075	0	TCGA.FD.A62O.01	Tumor	BLCA
																TCGA.BA.6872.01	OSCC	Floor of mouth, NOS	384	1			384	1	384	1	TCGA.FD.A62P.01	Tumor	BLCA
																TCGA.CR.7391.01	OSCC	Tongue, NOS	913	0	913	0	913	0	913	0	TCGA.FD.A62S.01	Tumor	BLCA
																TCGA.CQ.A4CI.01	OSCC	Cheek mucosa	950	0	517	1	950	0	517	1	TCGA.FD.A6TA.01	Tumor	BLCA
																TCGA.BB.A5HU.01	OSCC	Mouth, NOS	782	0			782	0	782	0	TCGA.FD.A6TB.01	Tumor	BLCA
																TCGA.CV.6436.01	OSCC	Tongue, NOS	1899	0			1899	0	1899	0	TCGA.FD.A6TC.01	Tumor	BLCA
																TCGA.CN.A6UY.01	OSCC	Base of tongue, NOS	713	0			713	0	713	0	TCGA.FD.A6TD.01	Tumor	BLCA
																TCGA.F7.A620.01	OSCC	Base of tongue, NOS	543	0	543	0	543	0	543	0	TCGA.FD.A6TE.01	Tumor	BLCA
																TCGA.CN.A49A.01	OSCC	Palate, NOS	526	1			526	1	344	1	TCGA.FD.A6TF.01	Tumor	BLCA
																TCGA.KU.A6H8.01	OSCC	Tongue, NOS	327	1			327	1	110	1	TCGA.FD.A6TG.01	Tumor	BLCA
																TCGA.CN.5367.01	OSCC	Tongue, NOS	352	1			352	0	352	0	TCGA.FD.A6TH.01	Tumor	BLCA
																TCGA.CV.7435.01	OSCC	Overlapping lesion of lip, oral cavity and pharynx	4680	1			4680	0	4680	0	TCGA.FD.A6TI.01	Tumor	BLCA
																TCGA.UF.A7JA.01	OSCC	Cheek mucosa	2265	0			2265	0	2265	0	TCGA.FD.A6TK.01	Tumor	BLCA
																TCGA.BA.A6DD.01	OSCC	Floor of mouth, NOS	173	1			173	1	96	1	TCGA.FJ.A3Z7.01	Tumor	BLCA
																TCGA.T3.A92N.01	OSCC	Floor of mouth, NOS	95	1			95	1	46	1	TCGA.FJ.A3Z9.01	Tumor	BLCA
																TCGA.UF.A7JC.01	OSCC	Floor of mouth, NOS	546	1			546	1	229	1	TCGA.FJ.A3ZE.01	Tumor	BLCA
																TCGA.D6.6515.01	OSCC	Tongue, NOS	403	1	195	1	403	0	195	1	TCGA.FJ.A3ZF.01	Tumor	BLCA
																TCGA.IQ.7632.01	OSCC	Overlapping lesion of lip, oral cavity and pharynx	441	0			441	0	441	0	TCGA.FJ.A871.01	Tumor	BLCA
																TCGA.DQ.7592.01	OSCC	Tongue, NOS	1143	0			1143	0	1143	0	TCGA.FT.A3EE.01	Tumor	BLCA
																TCGA.CN.4740.01	OSCC	Mouth, NOS	839	1			839	1	224	1	TCGA.FT.A61P.01	Tumor	BLCA
																TCGA.CN.6018.01	OSCC	Overlapping lesion of lip, oral cavity and pharynx	580	1			580	0	580	0	TCGA.G2.A2EC.01	Tumor	BLCA
																TCGA.CR.7367.01	OSCC	Overlapping lesion of lip, oral cavity and pharynx	1440	0			1440	0	1440	0	TCGA.G2.A2EF.01	Tumor	BLCA
																TCGA.P3.A6T6.01	OSCC	Lower gum	395	1			395	1	273	1	TCGA.G2.A2EJ.01	Tumor	BLCA
																TCGA.BA.7269.01	OSCC	Tongue, NOS	1273	0	1273	0	1273	0	1273	0	TCGA.G2.A2EK.01	Tumor	BLCA
																TCGA.CV.A6K2.01	OSCC	Mouth, NOS	317	1			317	1	134	1	TCGA.G2.A2EL.01	Tumor	BLCA
																TCGA.CV.7178.01	OSCC	Overlapping lesion of lip, oral cavity and pharynx	2166	1			2166	1	2166	1	TCGA.G2.A2EO.01	Tumor	BLCA
																TCGA.CV.7091.01	OSCC	Overlapping lesion of lip, oral cavity and pharynx	3381	0			3381	0	3381	0	TCGA.G2.A2ES.01	Tumor	BLCA
																TCGA.CV.5442.01	OSCC	Hard palate	2327	0			2327	0	2327	0	TCGA.G2.A3IB.01	Tumor	BLCA
																TCGA.CN.6016.01	OSCC	Tongue, NOS	1443	0			1443	0	1443	0	TCGA.G2.A3IE.01	Tumor	BLCA
																TCGA.CV.6940.01	OSCC	Cheek mucosa	804	1	804	0	804	0	804	0	TCGA.G2.A3VY.01	Tumor	BLCA
																TCGA.QK.A6IG.01	OSCC	Cheek mucosa	222	1			222	1	142	1	TCGA.G2.AA3B.01	Tumor	BLCA
																TCGA.CN.6996.01	OSCC	Tongue, NOS	530	1			530	1	350	1	TCGA.G2.AA3C.01	Tumor	BLCA
																TCGA.IQ.A61E.01	OSCC	Tongue, NOS	1147	0	1147	0	1147	0	1147	0	TCGA.G2.AA3D.01	Tumor	BLCA
																TCGA.RS.A6TO.01	OSCC	Mouth, NOS	387	1			387	1	338	1	TCGA.G2.AA3F.01	Tumor	BLCA
																TCGA.CN.4741.01	OSCC	Gum, NOS	2239	0			2239	0	1716	1	TCGA.GC.A3BM.01	Tumor	BLCA
																TCGA.CN.4731.01	OSCC	Overlapping lesion of lip, oral cavity and pharynx	998	1			998	1	243	1	TCGA.GC.A3BM.11	Normal	BLCA
																TCGA.CQ.A4CG.01	OSCC	Cheek mucosa	430	1	350	1	430	1	350	1	TCGA.GC.A3I6.01	Tumor	BLCA
																TCGA.CX.7219.01	OSCC	Floor of mouth, NOS	1045	0			1045	0	1045	0	TCGA.GC.A3OO.01	Tumor	BLCA
																TCGA.CV.A6JD.01	OSCC	Floor of mouth, NOS	182	1			182	0	182	0	TCGA.GC.A3RB.01	Tumor	BLCA
																TCGA.T2.A6WX.01	OSCC	Floor of mouth, NOS	209	1			209	1	209	1	TCGA.GC.A3RC.01	Tumor	BLCA
																TCGA.P3.A6T3.01	OSCC	Mouth, NOS	577	1			577	1	242	1	TCGA.GC.A3RD.01	Tumor	BLCA
																TCGA.P3.A5QA.01	OSCC	Tongue, NOS	2182	0	1601	1	2182	0	1601	1	TCGA.GC.A3WC.01	Tumor	BLCA
																TCGA.CQ.6220.01	OSCC	Overlapping lesion of lip, oral cavity and pharynx	985	1	985	0	985	0	985	0	TCGA.GC.A3WC.11	Normal	BLCA
																TCGA.UF.A71A.01	OSCC	Floor of mouth, NOS	86	1			86	1	86	1	TCGA.GC.A3YS.01	Tumor	BLCA
																TCGA.CR.6472.01	OSCC	Base of tongue, NOS	1050	0			1050	0	1050	0	TCGA.GC.A4ZW.01	Tumor	BLCA
																TCGA.WA.A7GZ.01	OSCC	Floor of mouth, NOS	625	1	625	0	625	0	625	0	TCGA.GC.A6I1.01	Tumor	BLCA
																TCGA.CV.6942.01	OSCC	Overlapping lesion of lip, oral cavity and pharynx	4282	0	4282	0	4282	0	4282	0	TCGA.GC.A6I3.01	Tumor	BLCA
																TCGA.CN.6024.01	OSCC	Tongue, NOS	337	1			337	1	156	1	TCGA.GC.A6I3.11	Normal	BLCA
																TCGA.CN.6011.01	OSCC	Gum, NOS	933	0			933	0	933	0	TCGA.GD.A2C5.01	Tumor	BLCA
																TCGA.CQ.5324.01	OSCC	Overlapping lesion of lip, oral cavity and pharynx	1593	0			1593	0	1593	0	TCGA.GD.A2C5.11	Normal	BLCA
																TCGA.CQ.5329.01	OSCC	Tongue, NOS	2143	0	2143	0	2143	0	2143	0	TCGA.GD.A3OP.01	Tumor	BLCA
																TCGA.CQ.A4CA.01	OSCC	Ventral surface of tongue, NOS	0	0		0	0	0	0	0	TCGA.GD.A3OP.11	Normal	BLCA
																TCGA.CV.7255.01	OSCC	Tongue, NOS	64	1			64	1	64	1	TCGA.GD.A3OQ.01	Tumor	BLCA
																TCGA.CQ.6223.01	OSCC	Overlapping lesion of lip, oral cavity and pharynx	1428	0			1428	0	1428	0	TCGA.GD.A3OQ.11	Normal	BLCA
																TCGA.BA.6871.01	OSCC	Base of tongue, NOS	108	1			108	1	108	1	TCGA.GD.A3OS.01	Tumor	BLCA
																TCGA.UF.A719.01	OSCC	Floor of mouth, NOS	1663	0	1663	0	1663	0	1663	0	TCGA.GD.A6C6.01	Tumor	BLCA
																TCGA.CQ.6227.01	OSCC	Overlapping lesion of lip, oral cavity and pharynx	129	1			129	1	129	1	TCGA.GD.A76B.01	Tumor	BLCA
																TCGA.CV.6951.01	OSCC	Tongue, NOS	915	1			915	1	915	1	TCGA.GU.A42P.01	Tumor	BLCA
																TCGA.CN.4728.01	OSCC	Overlapping lesion of lip, oral cavity and pharynx	1724	0			1724	0	1724	0	TCGA.GU.A42Q.01	Tumor	BLCA
																TCGA.CV.7090.01	OSCC	Overlapping lesion of lip, oral cavity and pharynx	5252	0	5252	0	5252	0	5252	0	TCGA.GU.A42R.01	Tumor	BLCA
																TCGA.DQ.5625.01	OSCC	Tongue, NOS	1133	1	1058	1	1133	0	1058	1	TCGA.GU.A762.01	Tumor	BLCA
																TCGA.UF.A7JS.01	OSCC	Tongue, NOS	680	1			680	1	519	1	TCGA.GU.A763.01	Tumor	BLCA
																TCGA.CN.4733.01	OSCC	Tongue, NOS	1586	0	1586	0	1586	0	1586	0	TCGA.GU.A764.01	Tumor	BLCA
																TCGA.CR.7390.01	OSCC	Tongue, NOS	1508	0			1508	0	1508	0	TCGA.GU.A766.01	Tumor	BLCA
																TCGA.CV.A45X.01	OSCC	Floor of mouth, NOS	198	1			198	0	198	0	TCGA.GU.A767.01	Tumor	BLCA
																TCGA.IQ.A6SH.01	OSCC	Tongue, NOS	471	0			471	0	471	0	TCGA.GU.AATO.01	Tumor	BLCA
																TCGA.CQ.7068.01	OSCC	Overlapping lesion of lip, oral cavity and pharynx	1309	0	1309	0	1309	0	1148	1	TCGA.GU.AATP.01	Tumor	BLCA
																TCGA.CV.A464.01	OSCC	Cheek mucosa	1722	0			1722	0	28	1	TCGA.GU.AATQ.01	Tumor	BLCA
																TCGA.C9.A47Z.01	OSCC	Tongue, NOS	191	1	191	0	191	0	191	0	TCGA.GV.A3JV.01	Tumor	BLCA
																TCGA.CV.7235.01	OSCC	Floor of mouth, NOS	2347	0	2347	0	2347	0	2347	0	TCGA.GV.A3JW.01	Tumor	BLCA
																TCGA.CX.7086.01	OSCC	Floor of mouth, NOS	573	0			573	0	573	0	TCGA.GV.A3JX.01	Tumor	BLCA
																TCGA.HD.A6HZ.01	OSCC	Tongue, NOS	111	0			111	0	111	0	TCGA.GV.A3JZ.01	Tumor	BLCA
																											TCGA.GV.A3QF.01	Tumor	BLCA
																											TCGA.GV.A3QG.01	Tumor	BLCA
																											TCGA.GV.A3QH.01	Tumor	BLCA
																											TCGA.GV.A3QI.01	Tumor	BLCA
																											TCGA.GV.A3QK.01	Tumor	BLCA
																											TCGA.GV.A40E.01	Tumor	BLCA
																											TCGA.GV.A40G.01	Tumor	BLCA
																											TCGA.GV.A6ZA.01	Tumor	BLCA
																											TCGA.H4.A2HO.01	Tumor	BLCA
																											TCGA.H4.A2HQ.01	Tumor	BLCA
																											TCGA.HQ.A2OE.01	Tumor	BLCA
																											TCGA.HQ.A2OF.01	Tumor	BLCA
																											TCGA.HQ.A5ND.01	Tumor	BLCA
																											TCGA.HQ.A5NE.01	Tumor	BLCA
																											TCGA.K4.A3WS.01	Tumor	BLCA
																											TCGA.K4.A3WU.01	Tumor	BLCA
																											TCGA.K4.A3WV.01	Tumor	BLCA
																											TCGA.K4.A3WV.11	Normal	BLCA
																											TCGA.K4.A4AB.01	Tumor	BLCA
																											TCGA.K4.A4AC.01	Tumor	BLCA
																											TCGA.K4.A54R.01	Tumor	BLCA
																											TCGA.K4.A54R.11	Normal	BLCA
																											TCGA.K4.A5RH.01	Tumor	BLCA
																											TCGA.K4.A5RI.01	Tumor	BLCA
																											TCGA.K4.A5RI.11	Normal	BLCA
																											TCGA.K4.A5RJ.01	Tumor	BLCA
																											TCGA.K4.A6FZ.01	Tumor	BLCA
																											TCGA.K4.A6MB.01	Tumor	BLCA
																											TCGA.K4.A83P.01	Tumor	BLCA
																											TCGA.K4.AAQO.01	Tumor	BLCA
																											TCGA.KQ.A41N.01	Tumor	BLCA
																											TCGA.KQ.A41O.01	Tumor	BLCA
																											TCGA.KQ.A41P.01	Tumor	BLCA
																											TCGA.KQ.A41Q.01	Tumor	BLCA
																											TCGA.KQ.A41R.01	Tumor	BLCA
																											TCGA.KQ.A41S.01	Tumor	BLCA
																											TCGA.LC.A66R.01	Tumor	BLCA
																											TCGA.LT.A5Z6.01	Tumor	BLCA
																											TCGA.LT.A8JT.01	Tumor	BLCA
																											TCGA.MV.A51V.01	Tumor	BLCA
																											TCGA.PQ.A6FI.01	Tumor	BLCA
																											TCGA.PQ.A6FN.01	Tumor	BLCA
																											TCGA.R3.A69X.01	Tumor	BLCA
																											TCGA.S5.A6DX.01	Tumor	BLCA
																											TCGA.S5.AA26.01	Tumor	BLCA
																											TCGA.SY.A9G0.01	Tumor	BLCA
																											TCGA.SY.A9G5.01	Tumor	BLCA
																											TCGA.UY.A78K.01	Tumor	BLCA
																											TCGA.UY.A78L.01	Tumor	BLCA
																											TCGA.UY.A78M.01	Tumor	BLCA
																											TCGA.UY.A78N.01	Tumor	BLCA
																											TCGA.UY.A78O.01	Tumor	BLCA
																											TCGA.UY.A78P.01	Tumor	BLCA
																											TCGA.UY.A8OB.01	Tumor	BLCA
																											TCGA.UY.A8OC.01	Tumor	BLCA
																											TCGA.UY.A8OD.01	Tumor	BLCA
																											TCGA.UY.A9PA.01	Tumor	BLCA
																											TCGA.UY.A9PB.01	Tumor	BLCA
																											TCGA.UY.A9PD.01	Tumor	BLCA
																											TCGA.UY.A9PE.01	Tumor	BLCA
																											TCGA.UY.A9PF.01	Tumor	BLCA
																											TCGA.UY.A9PH.01	Tumor	BLCA
																											TCGA.XF.A8HB.01	Tumor	BLCA
																											TCGA.XF.A8HC.01	Tumor	BLCA
																											TCGA.XF.A8HD.01	Tumor	BLCA
																											TCGA.XF.A8HE.01	Tumor	BLCA
																											TCGA.XF.A8HF.01	Tumor	BLCA
																											TCGA.XF.A8HG.01	Tumor	BLCA
																											TCGA.XF.A8HH.01	Tumor	BLCA
																											TCGA.XF.A8HI.01	Tumor	BLCA
																											TCGA.XF.A9SH.01	Tumor	BLCA
																											TCGA.XF.A9SI.01	Tumor	BLCA
																											TCGA.XF.A9SJ.01	Tumor	BLCA
																											TCGA.XF.A9SK.01	Tumor	BLCA
																											TCGA.XF.A9SL.01	Tumor	BLCA
																											TCGA.XF.A9SM.01	Tumor	BLCA
																											TCGA.XF.A9SP.01	Tumor	BLCA
																											TCGA.XF.A9ST.01	Tumor	BLCA
																											TCGA.XF.A9SU.01	Tumor	BLCA
																											TCGA.XF.A9SV.01	Tumor	BLCA
																											TCGA.XF.A9SW.01	Tumor	BLCA
																											TCGA.XF.A9SX.01	Tumor	BLCA
																											TCGA.XF.A9SY.01	Tumor	BLCA
																											TCGA.XF.A9SZ.01	Tumor	BLCA
																											TCGA.XF.A9T0.01	Tumor	BLCA
																											TCGA.XF.A9T2.01	Tumor	BLCA
																											TCGA.XF.A9T3.01	Tumor	BLCA
																											TCGA.XF.A9T4.01	Tumor	BLCA
																											TCGA.XF.A9T5.01	Tumor	BLCA
																											TCGA.XF.A9T6.01	Tumor	BLCA
																											TCGA.XF.A9T8.01	Tumor	BLCA
																											TCGA.XF.AAME.01	Tumor	BLCA
																											TCGA.XF.AAMG.01	Tumor	BLCA
																											TCGA.XF.AAMH.01	Tumor	BLCA
																											TCGA.XF.AAMJ.01	Tumor	BLCA
																											TCGA.XF.AAML.01	Tumor	BLCA
																											TCGA.XF.AAMQ.01	Tumor	BLCA
																											TCGA.XF.AAMR.01	Tumor	BLCA
																											TCGA.XF.AAMT.01	Tumor	BLCA
																											TCGA.XF.AAMW.01	Tumor	BLCA
																											TCGA.XF.AAMX.01	Tumor	BLCA
																											TCGA.XF.AAMY.01	Tumor	BLCA
																											TCGA.XF.AAMZ.01	Tumor	BLCA
																											TCGA.XF.AAN0.01	Tumor	BLCA
																											TCGA.XF.AAN1.01	Tumor	BLCA
																											TCGA.XF.AAN2.01	Tumor	BLCA
																											TCGA.XF.AAN3.01	Tumor	BLCA
																											TCGA.XF.AAN4.01	Tumor	BLCA
																											TCGA.XF.AAN5.01	Tumor	BLCA
																											TCGA.XF.AAN7.01	Tumor	BLCA
																											TCGA.XF.AAN8.01	Tumor	BLCA
																											TCGA.YC.A89H.01	Tumor	BLCA
																											TCGA.YC.A8S6.01	Tumor	BLCA
																											TCGA.YC.A9TC.01	Tumor	BLCA
																											TCGA.YF.AA3L.01	Tumor	BLCA
																											TCGA.YF.AA3M.01	Tumor	BLCA
																											TCGA.ZF.A9R0.01	Tumor	BLCA
																											TCGA.ZF.A9R1.01	Tumor	BLCA
																											TCGA.ZF.A9R2.01	Tumor	BLCA
																											TCGA.ZF.A9R3.01	Tumor	BLCA
																											TCGA.ZF.A9R4.01	Tumor	BLCA
																											TCGA.ZF.A9R5.01	Tumor	BLCA
																											TCGA.ZF.A9R7.01	Tumor	BLCA
																											TCGA.ZF.A9R9.01	Tumor	BLCA
																											TCGA.ZF.A9RC.01	Tumor	BLCA
																											TCGA.ZF.A9RE.01	Tumor	BLCA
																											TCGA.ZF.A9RF.01	Tumor	BLCA
																											TCGA.ZF.A9RL.01	Tumor	BLCA
																											TCGA.ZF.A9RM.01	Tumor	BLCA
																											TCGA.ZF.A9RN.01	Tumor	BLCA
																											TCGA.ZF.AA4N.01	Tumor	BLCA
																											TCGA.ZF.AA4R.01	Tumor	BLCA
																											TCGA.ZF.AA4T.01	Tumor	BLCA
																											TCGA.ZF.AA4U.01	Tumor	BLCA
																											TCGA.ZF.AA4V.01	Tumor	BLCA
																											TCGA.ZF.AA4W.01	Tumor	BLCA
																											TCGA.ZF.AA4X.01	Tumor	BLCA
																											TCGA.ZF.AA51.01	Tumor	BLCA
																											TCGA.ZF.AA52.01	Tumor	BLCA
																											TCGA.ZF.AA53.01	Tumor	BLCA
																											TCGA.ZF.AA54.01	Tumor	BLCA
																											TCGA.ZF.AA56.01	Tumor	BLCA
																											TCGA.ZF.AA58.01	Tumor	BLCA
																											TCGA.ZF.AA5H.01	Tumor	BLCA
																											TCGA.ZF.AA5N.01	Tumor	BLCA
																											TCGA.ZF.AA5P.01	Tumor	BLCA
																											TCGA.3C.AAAU.01	Tumor	BRCA
																											TCGA.3C.AALI.01	Tumor	BRCA
																											TCGA.3C.AALJ.01	Tumor	BRCA
																											TCGA.3C.AALK.01	Tumor	BRCA
																											TCGA.4H.AAAK.01	Tumor	BRCA
																											TCGA.5L.AAT0.01	Tumor	BRCA
																											TCGA.5L.AAT1.01	Tumor	BRCA
																											TCGA.5T.A9QA.01	Tumor	BRCA
																											TCGA.A1.A0SB.01	Tumor	BRCA
																											TCGA.A1.A0SD.01	Tumor	BRCA
																											TCGA.A1.A0SE.01	Tumor	BRCA
																											TCGA.A1.A0SF.01	Tumor	BRCA
																											TCGA.A1.A0SG.01	Tumor	BRCA
																											TCGA.A1.A0SH.01	Tumor	BRCA
																											TCGA.A1.A0SI.01	Tumor	BRCA
																											TCGA.A1.A0SJ.01	Tumor	BRCA
																											TCGA.A1.A0SK.01	Tumor	BRCA
																											TCGA.A1.A0SM.01	Tumor	BRCA
																											TCGA.A1.A0SN.01	Tumor	BRCA
																											TCGA.A1.A0SO.01	Tumor	BRCA
																											TCGA.A1.A0SP.01	Tumor	BRCA
																											TCGA.A1.A0SQ.01	Tumor	BRCA
																											TCGA.A2.A04N.01	Tumor	BRCA
																											TCGA.A2.A04P.01	Tumor	BRCA
																											TCGA.A2.A04Q.01	Tumor	BRCA
																											TCGA.A2.A04R.01	Tumor	BRCA
																											TCGA.A2.A04T.01	Tumor	BRCA
																											TCGA.A2.A04U.01	Tumor	BRCA
																											TCGA.A2.A04V.01	Tumor	BRCA
																											TCGA.A2.A04W.01	Tumor	BRCA
																											TCGA.A2.A04X.01	Tumor	BRCA
																											TCGA.A2.A04Y.01	Tumor	BRCA
																											TCGA.A2.A0CK.01	Tumor	BRCA
																											TCGA.A2.A0CL.01	Tumor	BRCA
																											TCGA.A2.A0CM.01	Tumor	BRCA
																											TCGA.A2.A0CO.01	Tumor	BRCA
																											TCGA.A2.A0CP.01	Tumor	BRCA
																											TCGA.A2.A0CQ.01	Tumor	BRCA
																											TCGA.A2.A0CR.01	Tumor	BRCA
																											TCGA.A2.A0CS.01	Tumor	BRCA
																											TCGA.A2.A0CT.01	Tumor	BRCA
																											TCGA.A2.A0CU.01	Tumor	BRCA
																											TCGA.A2.A0CV.01	Tumor	BRCA
																											TCGA.A2.A0CW.01	Tumor	BRCA
																											TCGA.A2.A0CX.01	Tumor	BRCA
																											TCGA.A2.A0CY.01	Tumor	BRCA
																											TCGA.A2.A0CZ.01	Tumor	BRCA
																											TCGA.A2.A0D0.01	Tumor	BRCA
																											TCGA.A2.A0D1.01	Tumor	BRCA
																											TCGA.A2.A0D2.01	Tumor	BRCA
																											TCGA.A2.A0D3.01	Tumor	BRCA
																											TCGA.A2.A0D4.01	Tumor	BRCA
																											TCGA.A2.A0EM.01	Tumor	BRCA
																											TCGA.A2.A0EN.01	Tumor	BRCA
																											TCGA.A2.A0EO.01	Tumor	BRCA
																											TCGA.A2.A0EP.01	Tumor	BRCA
																											TCGA.A2.A0EQ.01	Tumor	BRCA
																											TCGA.A2.A0ER.01	Tumor	BRCA
																											TCGA.A2.A0ES.01	Tumor	BRCA
																											TCGA.A2.A0ET.01	Tumor	BRCA
																											TCGA.A2.A0EU.01	Tumor	BRCA
																											TCGA.A2.A0EV.01	Tumor	BRCA
																											TCGA.A2.A0EW.01	Tumor	BRCA
																											TCGA.A2.A0EX.01	Tumor	BRCA
																											TCGA.A2.A0EY.01	Tumor	BRCA
																											TCGA.A2.A0ST.01	Tumor	BRCA
																											TCGA.A2.A0SU.01	Tumor	BRCA
																											TCGA.A2.A0SV.01	Tumor	BRCA
																											TCGA.A2.A0SW.01	Tumor	BRCA
																											TCGA.A2.A0SX.01	Tumor	BRCA
																											TCGA.A2.A0SY.01	Tumor	BRCA
																											TCGA.A2.A0T0.01	Tumor	BRCA
																											TCGA.A2.A0T1.01	Tumor	BRCA
																											TCGA.A2.A0T2.01	Tumor	BRCA
																											TCGA.A2.A0T3.01	Tumor	BRCA
																											TCGA.A2.A0T4.01	Tumor	BRCA
																											TCGA.A2.A0T5.01	Tumor	BRCA
																											TCGA.A2.A0T6.01	Tumor	BRCA
																											TCGA.A2.A0T7.01	Tumor	BRCA
																											TCGA.A2.A0YC.01	Tumor	BRCA
																											TCGA.A2.A0YD.01	Tumor	BRCA
																											TCGA.A2.A0YE.01	Tumor	BRCA
																											TCGA.A2.A0YF.01	Tumor	BRCA
																											TCGA.A2.A0YG.01	Tumor	BRCA
																											TCGA.A2.A0YH.01	Tumor	BRCA
																											TCGA.A2.A0YI.01	Tumor	BRCA
																											TCGA.A2.A0YJ.01	Tumor	BRCA
																											TCGA.A2.A0YK.01	Tumor	BRCA
																											TCGA.A2.A0YL.01	Tumor	BRCA
																											TCGA.A2.A0YM.01	Tumor	BRCA
																											TCGA.A2.A0YT.01	Tumor	BRCA
																											TCGA.A2.A1FV.01	Tumor	BRCA
																											TCGA.A2.A1FW.01	Tumor	BRCA
																											TCGA.A2.A1FX.01	Tumor	BRCA
																											TCGA.A2.A1FZ.01	Tumor	BRCA
																											TCGA.A2.A1G0.01	Tumor	BRCA
																											TCGA.A2.A1G1.01	Tumor	BRCA
																											TCGA.A2.A1G4.01	Tumor	BRCA
																											TCGA.A2.A1G6.01	Tumor	BRCA
																											TCGA.A2.A259.01	Tumor	BRCA
																											TCGA.A2.A25A.01	Tumor	BRCA
																											TCGA.A2.A25B.01	Tumor	BRCA
																											TCGA.A2.A25C.01	Tumor	BRCA
																											TCGA.A2.A25D.01	Tumor	BRCA
																											TCGA.A2.A25E.01	Tumor	BRCA
																											TCGA.A2.A25F.01	Tumor	BRCA
																											TCGA.A2.A3KC.01	Tumor	BRCA
																											TCGA.A2.A3KD.01	Tumor	BRCA
																											TCGA.A2.A3XS.01	Tumor	BRCA
																											TCGA.A2.A3XT.01	Tumor	BRCA
																											TCGA.A2.A3XU.01	Tumor	BRCA
																											TCGA.A2.A3XV.01	Tumor	BRCA
																											TCGA.A2.A3XW.01	Tumor	BRCA
																											TCGA.A2.A3XX.01	Tumor	BRCA
																											TCGA.A2.A3XY.01	Tumor	BRCA
																											TCGA.A2.A3XZ.01	Tumor	BRCA
																											TCGA.A2.A3Y0.01	Tumor	BRCA
																											TCGA.A2.A4RW.01	Tumor	BRCA
																											TCGA.A2.A4RX.01	Tumor	BRCA
																											TCGA.A2.A4RY.01	Tumor	BRCA
																											TCGA.A2.A4S0.01	Tumor	BRCA
																											TCGA.A2.A4S1.01	Tumor	BRCA
																											TCGA.A2.A4S2.01	Tumor	BRCA
																											TCGA.A2.A4S3.01	Tumor	BRCA
																											TCGA.A7.A0CD.01	Tumor	BRCA
																											TCGA.A7.A0CE.01	Tumor	BRCA
																											TCGA.A7.A0CE.11	Normal	BRCA
																											TCGA.A7.A0CG.01	Tumor	BRCA
																											TCGA.A7.A0CH.01	Tumor	BRCA
																											TCGA.A7.A0CH.11	Normal	BRCA
																											TCGA.A7.A0CJ.01	Tumor	BRCA
																											TCGA.A7.A0D9.01	Tumor	BRCA
																											TCGA.A7.A0D9.11	Normal	BRCA
																											TCGA.A7.A0DA.01	Tumor	BRCA
																											TCGA.A7.A0DB.11	Normal	BRCA
																											TCGA.A7.A0DB.01	Tumor	BRCA
																											TCGA.A7.A0DC.01	Tumor	BRCA
																											TCGA.A7.A0DC.11	Normal	BRCA
																											TCGA.A7.A13D.01	Tumor	BRCA
																											TCGA.A7.A13E.11	Normal	BRCA
																											TCGA.A7.A13E.01	Tumor	BRCA
																											TCGA.A7.A13F.01	Tumor	BRCA
																											TCGA.A7.A13F.11	Normal	BRCA
																											TCGA.A7.A13G.01	Tumor	BRCA
																											TCGA.A7.A13G.11	Normal	BRCA
																											TCGA.A7.A13H.01	Tumor	BRCA
																											TCGA.A7.A26E.01	Tumor	BRCA
																											TCGA.A7.A26F.01	Tumor	BRCA
																											TCGA.A7.A26G.01	Tumor	BRCA
																											TCGA.A7.A26H.01	Tumor	BRCA
																											TCGA.A7.A26I.01	Tumor	BRCA
																											TCGA.A7.A26J.01	Tumor	BRCA
																											TCGA.A7.A2KD.01	Tumor	BRCA
																											TCGA.A7.A3IY.01	Tumor	BRCA
																											TCGA.A7.A3IZ.01	Tumor	BRCA
																											TCGA.A7.A3J0.01	Tumor	BRCA
																											TCGA.A7.A3J1.01	Tumor	BRCA
																											TCGA.A7.A3RF.01	Tumor	BRCA
																											TCGA.A7.A425.01	Tumor	BRCA
																											TCGA.A7.A426.01	Tumor	BRCA
																											TCGA.A7.A4SA.01	Tumor	BRCA
																											TCGA.A7.A4SB.01	Tumor	BRCA
																											TCGA.A7.A4SC.01	Tumor	BRCA
																											TCGA.A7.A4SD.01	Tumor	BRCA
																											TCGA.A7.A4SE.01	Tumor	BRCA
																											TCGA.A7.A4SF.01	Tumor	BRCA
																											TCGA.A7.A56D.01	Tumor	BRCA
																											TCGA.A7.A5ZV.01	Tumor	BRCA
																											TCGA.A7.A5ZW.01	Tumor	BRCA
																											TCGA.A7.A5ZX.01	Tumor	BRCA
																											TCGA.A7.A6VV.01	Tumor	BRCA
																											TCGA.A7.A6VW.01	Tumor	BRCA
																											TCGA.A7.A6VX.01	Tumor	BRCA
																											TCGA.A7.A6VY.01	Tumor	BRCA
																											TCGA.A8.A06N.01	Tumor	BRCA
																											TCGA.A8.A06O.01	Tumor	BRCA
																											TCGA.A8.A06P.01	Tumor	BRCA
																											TCGA.A8.A06Q.01	Tumor	BRCA
																											TCGA.A8.A06R.01	Tumor	BRCA
																											TCGA.A8.A06T.01	Tumor	BRCA
																											TCGA.A8.A06U.01	Tumor	BRCA
																											TCGA.A8.A06X.01	Tumor	BRCA
																											TCGA.A8.A06Y.01	Tumor	BRCA
																											TCGA.A8.A06Z.01	Tumor	BRCA
																											TCGA.A8.A075.01	Tumor	BRCA
																											TCGA.A8.A076.01	Tumor	BRCA
																											TCGA.A8.A079.01	Tumor	BRCA
																											TCGA.A8.A07B.01	Tumor	BRCA
																											TCGA.A8.A07C.01	Tumor	BRCA
																											TCGA.A8.A07E.01	Tumor	BRCA
																											TCGA.A8.A07F.01	Tumor	BRCA
																											TCGA.A8.A07G.01	Tumor	BRCA
																											TCGA.A8.A07I.01	Tumor	BRCA
																											TCGA.A8.A07J.01	Tumor	BRCA
																											TCGA.A8.A07L.01	Tumor	BRCA
																											TCGA.A8.A07O.01	Tumor	BRCA
																											TCGA.A8.A07P.01	Tumor	BRCA
																											TCGA.A8.A07R.01	Tumor	BRCA
																											TCGA.A8.A07S.01	Tumor	BRCA
																											TCGA.A8.A07U.01	Tumor	BRCA
																											TCGA.A8.A07W.01	Tumor	BRCA
																											TCGA.A8.A07Z.01	Tumor	BRCA
																											TCGA.A8.A081.01	Tumor	BRCA
																											TCGA.A8.A082.01	Tumor	BRCA
																											TCGA.A8.A083.01	Tumor	BRCA
																											TCGA.A8.A084.01	Tumor	BRCA
																											TCGA.A8.A085.01	Tumor	BRCA
																											TCGA.A8.A086.01	Tumor	BRCA
																											TCGA.A8.A08A.01	Tumor	BRCA
																											TCGA.A8.A08B.01	Tumor	BRCA
																											TCGA.A8.A08C.01	Tumor	BRCA
																											TCGA.A8.A08F.01	Tumor	BRCA
																											TCGA.A8.A08G.01	Tumor	BRCA
																											TCGA.A8.A08H.01	Tumor	BRCA
																											TCGA.A8.A08I.01	Tumor	BRCA
																											TCGA.A8.A08J.01	Tumor	BRCA
																											TCGA.A8.A08L.01	Tumor	BRCA
																											TCGA.A8.A08O.01	Tumor	BRCA
																											TCGA.A8.A08P.01	Tumor	BRCA
																											TCGA.A8.A08R.01	Tumor	BRCA
																											TCGA.A8.A08S.01	Tumor	BRCA
																											TCGA.A8.A08T.01	Tumor	BRCA
																											TCGA.A8.A08X.01	Tumor	BRCA
																											TCGA.A8.A08Z.01	Tumor	BRCA
																											TCGA.A8.A090.01	Tumor	BRCA
																											TCGA.A8.A091.01	Tumor	BRCA
																											TCGA.A8.A092.01	Tumor	BRCA
																											TCGA.A8.A093.01	Tumor	BRCA
																											TCGA.A8.A094.01	Tumor	BRCA
																											TCGA.A8.A095.01	Tumor	BRCA
																											TCGA.A8.A096.01	Tumor	BRCA
																											TCGA.A8.A097.01	Tumor	BRCA
																											TCGA.A8.A099.01	Tumor	BRCA
																											TCGA.A8.A09A.01	Tumor	BRCA
																											TCGA.A8.A09B.01	Tumor	BRCA
																											TCGA.A8.A09C.01	Tumor	BRCA
																											TCGA.A8.A09D.01	Tumor	BRCA
																											TCGA.A8.A09E.01	Tumor	BRCA
																											TCGA.A8.A09G.01	Tumor	BRCA
																											TCGA.A8.A09I.01	Tumor	BRCA
																											TCGA.A8.A09K.01	Tumor	BRCA
																											TCGA.A8.A09M.01	Tumor	BRCA
																											TCGA.A8.A09N.01	Tumor	BRCA
																											TCGA.A8.A09Q.01	Tumor	BRCA
																											TCGA.A8.A09R.01	Tumor	BRCA
																											TCGA.A8.A09T.01	Tumor	BRCA
																											TCGA.A8.A09V.01	Tumor	BRCA
																											TCGA.A8.A09W.01	Tumor	BRCA
																											TCGA.A8.A09X.01	Tumor	BRCA
																											TCGA.A8.A09Z.01	Tumor	BRCA
																											TCGA.A8.A0A1.01	Tumor	BRCA
																											TCGA.A8.A0A2.01	Tumor	BRCA
																											TCGA.A8.A0A4.01	Tumor	BRCA
																											TCGA.A8.A0A6.01	Tumor	BRCA
																											TCGA.A8.A0A7.01	Tumor	BRCA
																											TCGA.A8.A0A9.01	Tumor	BRCA
																											TCGA.A8.A0AB.01	Tumor	BRCA
																											TCGA.A8.A0AD.01	Tumor	BRCA
																											TCGA.AC.A23C.01	Tumor	BRCA
																											TCGA.AC.A23E.01	Tumor	BRCA
																											TCGA.AC.A23G.01	Tumor	BRCA
																											TCGA.AC.A23H.01	Tumor	BRCA
																											TCGA.AC.A23H.11	Normal	BRCA
																											TCGA.AC.A2B8.01	Tumor	BRCA
																											TCGA.AC.A2BK.01	Tumor	BRCA
																											TCGA.AC.A2BM.01	Tumor	BRCA
																											TCGA.AC.A2FB.01	Tumor	BRCA
																											TCGA.AC.A2FB.11	Normal	BRCA
																											TCGA.AC.A2FE.01	Tumor	BRCA
																											TCGA.AC.A2FF.01	Tumor	BRCA
																											TCGA.AC.A2FF.11	Normal	BRCA
																											TCGA.AC.A2FG.01	Tumor	BRCA
																											TCGA.AC.A2FK.01	Tumor	BRCA
																											TCGA.AC.A2FM.01	Tumor	BRCA
																											TCGA.AC.A2FM.11	Normal	BRCA
																											TCGA.AC.A2FO.01	Tumor	BRCA
																											TCGA.AC.A2QH.01	Tumor	BRCA
																											TCGA.AC.A2QI.01	Tumor	BRCA
																											TCGA.AC.A2QJ.01	Tumor	BRCA
																											TCGA.AC.A3BB.01	Tumor	BRCA
																											TCGA.AC.A3EH.01	Tumor	BRCA
																											TCGA.AC.A3HN.01	Tumor	BRCA
																											TCGA.AC.A3OD.01	Tumor	BRCA
																											TCGA.AC.A3QP.01	Tumor	BRCA
																											TCGA.AC.A3QQ.01	Tumor	BRCA
																											TCGA.AC.A3TM.01	Tumor	BRCA
																											TCGA.AC.A3TN.01	Tumor	BRCA
																											TCGA.AC.A3W5.01	Tumor	BRCA
																											TCGA.AC.A3W6.01	Tumor	BRCA
																											TCGA.AC.A3W7.01	Tumor	BRCA
																											TCGA.AC.A3YI.01	Tumor	BRCA
																											TCGA.AC.A3YJ.01	Tumor	BRCA
																											TCGA.AC.A4ZE.01	Tumor	BRCA
																											TCGA.AC.A5EH.01	Tumor	BRCA
																											TCGA.AC.A5XS.01	Tumor	BRCA
																											TCGA.AC.A5XU.01	Tumor	BRCA
																											TCGA.AC.A62V.01	Tumor	BRCA
																											TCGA.AC.A62X.01	Tumor	BRCA
																											TCGA.AC.A62Y.01	Tumor	BRCA
																											TCGA.AC.A6IV.01	Tumor	BRCA
																											TCGA.AC.A6IW.01	Tumor	BRCA
																											TCGA.AC.A6IX.01	Tumor	BRCA
																											TCGA.AC.A6NO.01	Tumor	BRCA
																											TCGA.AC.A7VB.01	Tumor	BRCA
																											TCGA.AC.A7VC.01	Tumor	BRCA
																											TCGA.AC.A8OP.01	Tumor	BRCA
																											TCGA.AC.A8OQ.01	Tumor	BRCA
																											TCGA.AC.A8OR.01	Tumor	BRCA
																											TCGA.AC.A8OS.01	Tumor	BRCA
																											TCGA.AN.A03X.01	Tumor	BRCA
																											TCGA.AN.A03Y.01	Tumor	BRCA
																											TCGA.AN.A041.01	Tumor	BRCA
																											TCGA.AN.A046.01	Tumor	BRCA
																											TCGA.AN.A049.01	Tumor	BRCA
																											TCGA.AN.A04A.01	Tumor	BRCA
																											TCGA.AN.A04C.01	Tumor	BRCA
																											TCGA.AN.A04D.01	Tumor	BRCA
																											TCGA.AN.A0AJ.01	Tumor	BRCA
																											TCGA.AN.A0AK.01	Tumor	BRCA
																											TCGA.AN.A0AL.01	Tumor	BRCA
																											TCGA.AN.A0AM.01	Tumor	BRCA
																											TCGA.AN.A0AR.01	Tumor	BRCA
																											TCGA.AN.A0AS.01	Tumor	BRCA
																											TCGA.AN.A0AT.01	Tumor	BRCA
																											TCGA.AN.A0FD.01	Tumor	BRCA
																											TCGA.AN.A0FF.01	Tumor	BRCA
																											TCGA.AN.A0FJ.01	Tumor	BRCA
																											TCGA.AN.A0FK.01	Tumor	BRCA
																											TCGA.AN.A0FL.01	Tumor	BRCA
																											TCGA.AN.A0FN.01	Tumor	BRCA
																											TCGA.AN.A0FS.01	Tumor	BRCA
																											TCGA.AN.A0FT.01	Tumor	BRCA
																											TCGA.AN.A0FV.01	Tumor	BRCA
																											TCGA.AN.A0FW.01	Tumor	BRCA
																											TCGA.AN.A0FX.01	Tumor	BRCA
																											TCGA.AN.A0FY.01	Tumor	BRCA
																											TCGA.AN.A0FZ.01	Tumor	BRCA
																											TCGA.AN.A0G0.01	Tumor	BRCA
																											TCGA.AN.A0XL.01	Tumor	BRCA
																											TCGA.AN.A0XN.01	Tumor	BRCA
																											TCGA.AN.A0XO.01	Tumor	BRCA
																											TCGA.AN.A0XP.01	Tumor	BRCA
																											TCGA.AN.A0XR.01	Tumor	BRCA
																											TCGA.AN.A0XS.01	Tumor	BRCA
																											TCGA.AN.A0XT.01	Tumor	BRCA
																											TCGA.AN.A0XU.01	Tumor	BRCA
																											TCGA.AN.A0XV.01	Tumor	BRCA
																											TCGA.AN.A0XW.01	Tumor	BRCA
																											TCGA.AO.A03L.01	Tumor	BRCA
																											TCGA.AO.A03M.01	Tumor	BRCA
																											TCGA.AO.A03N.01	Tumor	BRCA
																											TCGA.AO.A03O.01	Tumor	BRCA
																											TCGA.AO.A03P.01	Tumor	BRCA
																											TCGA.AO.A03R.01	Tumor	BRCA
																											TCGA.AO.A03T.01	Tumor	BRCA
																											TCGA.AO.A03U.01	Tumor	BRCA
																											TCGA.AO.A03V.01	Tumor	BRCA
																											TCGA.AO.A0J2.01	Tumor	BRCA
																											TCGA.AO.A0J3.01	Tumor	BRCA
																											TCGA.AO.A0J4.01	Tumor	BRCA
																											TCGA.AO.A0J5.01	Tumor	BRCA
																											TCGA.AO.A0J6.01	Tumor	BRCA
																											TCGA.AO.A0J7.01	Tumor	BRCA
																											TCGA.AO.A0J8.01	Tumor	BRCA
																											TCGA.AO.A0J9.01	Tumor	BRCA
																											TCGA.AO.A0JA.01	Tumor	BRCA
																											TCGA.AO.A0JB.01	Tumor	BRCA
																											TCGA.AO.A0JC.01	Tumor	BRCA
																											TCGA.AO.A0JD.01	Tumor	BRCA
																											TCGA.AO.A0JE.01	Tumor	BRCA
																											TCGA.AO.A0JF.01	Tumor	BRCA
																											TCGA.AO.A0JG.01	Tumor	BRCA
																											TCGA.AO.A0JI.01	Tumor	BRCA
																											TCGA.AO.A0JJ.01	Tumor	BRCA
																											TCGA.AO.A0JL.01	Tumor	BRCA
																											TCGA.AO.A0JM.01	Tumor	BRCA
																											TCGA.AO.A124.01	Tumor	BRCA
																											TCGA.AO.A125.01	Tumor	BRCA
																											TCGA.AO.A126.01	Tumor	BRCA
																											TCGA.AO.A128.01	Tumor	BRCA
																											TCGA.AO.A129.01	Tumor	BRCA
																											TCGA.AO.A12A.01	Tumor	BRCA
																											TCGA.AO.A12B.01	Tumor	BRCA
																											TCGA.AO.A12C.01	Tumor	BRCA
																											TCGA.AO.A12D.01	Tumor	BRCA
																											TCGA.AO.A12E.01	Tumor	BRCA
																											TCGA.AO.A12F.01	Tumor	BRCA
																											TCGA.AO.A12G.01	Tumor	BRCA
																											TCGA.AO.A12H.01	Tumor	BRCA
																											TCGA.AO.A1KO.01	Tumor	BRCA
																											TCGA.AO.A1KP.01	Tumor	BRCA
																											TCGA.AO.A1KQ.01	Tumor	BRCA
																											TCGA.AO.A1KR.01	Tumor	BRCA
																											TCGA.AO.A1KS.01	Tumor	BRCA
																											TCGA.AO.A1KT.01	Tumor	BRCA
																											TCGA.AQ.A04H.01	Tumor	BRCA
																											TCGA.AQ.A04J.01	Tumor	BRCA
																											TCGA.AQ.A04L.01	Tumor	BRCA
																											TCGA.AQ.A0Y5.01	Tumor	BRCA
																											TCGA.AQ.A1H2.01	Tumor	BRCA
																											TCGA.AQ.A1H3.01	Tumor	BRCA
																											TCGA.AQ.A54N.01	Tumor	BRCA
																											TCGA.AQ.A54O.01	Tumor	BRCA
																											TCGA.AQ.A7U7.01	Tumor	BRCA
																											TCGA.AR.A0TP.01	Tumor	BRCA
																											TCGA.AR.A0TQ.01	Tumor	BRCA
																											TCGA.AR.A0TR.01	Tumor	BRCA
																											TCGA.AR.A0TS.01	Tumor	BRCA
																											TCGA.AR.A0TT.01	Tumor	BRCA
																											TCGA.AR.A0TU.01	Tumor	BRCA
																											TCGA.AR.A0TV.01	Tumor	BRCA
																											TCGA.AR.A0TW.01	Tumor	BRCA
																											TCGA.AR.A0TX.01	Tumor	BRCA
																											TCGA.AR.A0TY.01	Tumor	BRCA
																											TCGA.AR.A0TZ.01	Tumor	BRCA
																											TCGA.AR.A0U0.01	Tumor	BRCA
																											TCGA.AR.A0U2.01	Tumor	BRCA
																											TCGA.AR.A0U3.01	Tumor	BRCA
																											TCGA.AR.A0U4.01	Tumor	BRCA
																											TCGA.AR.A1AH.01	Tumor	BRCA
																											TCGA.AR.A1AI.01	Tumor	BRCA
																											TCGA.AR.A1AJ.01	Tumor	BRCA
																											TCGA.AR.A1AK.01	Tumor	BRCA
																											TCGA.AR.A1AL.01	Tumor	BRCA
																											TCGA.AR.A1AM.01	Tumor	BRCA
																											TCGA.AR.A1AN.01	Tumor	BRCA
																											TCGA.AR.A1AO.01	Tumor	BRCA
																											TCGA.AR.A1AP.01	Tumor	BRCA
																											TCGA.AR.A1AQ.01	Tumor	BRCA
																											TCGA.AR.A1AR.01	Tumor	BRCA
																											TCGA.AR.A1AS.01	Tumor	BRCA
																											TCGA.AR.A1AT.01	Tumor	BRCA
																											TCGA.AR.A1AU.01	Tumor	BRCA
																											TCGA.AR.A1AV.01	Tumor	BRCA
																											TCGA.AR.A1AW.01	Tumor	BRCA
																											TCGA.AR.A1AX.01	Tumor	BRCA
																											TCGA.AR.A1AY.01	Tumor	BRCA
																											TCGA.AR.A24H.01	Tumor	BRCA
																											TCGA.AR.A24K.01	Tumor	BRCA
																											TCGA.AR.A24L.01	Tumor	BRCA
																											TCGA.AR.A24M.01	Tumor	BRCA
																											TCGA.AR.A24N.01	Tumor	BRCA
																											TCGA.AR.A24O.01	Tumor	BRCA
																											TCGA.AR.A24P.01	Tumor	BRCA
																											TCGA.AR.A24Q.01	Tumor	BRCA
																											TCGA.AR.A24R.01	Tumor	BRCA
																											TCGA.AR.A24S.01	Tumor	BRCA
																											TCGA.AR.A24T.01	Tumor	BRCA
																											TCGA.AR.A24U.01	Tumor	BRCA
																											TCGA.AR.A24V.01	Tumor	BRCA
																											TCGA.AR.A24W.01	Tumor	BRCA
																											TCGA.AR.A24X.01	Tumor	BRCA
																											TCGA.AR.A24Z.01	Tumor	BRCA
																											TCGA.AR.A250.01	Tumor	BRCA
																											TCGA.AR.A251.01	Tumor	BRCA
																											TCGA.AR.A252.01	Tumor	BRCA
																											TCGA.AR.A254.01	Tumor	BRCA
																											TCGA.AR.A255.01	Tumor	BRCA
																											TCGA.AR.A256.01	Tumor	BRCA
																											TCGA.AR.A2LE.01	Tumor	BRCA
																											TCGA.AR.A2LH.01	Tumor	BRCA
																											TCGA.AR.A2LJ.01	Tumor	BRCA
																											TCGA.AR.A2LK.01	Tumor	BRCA
																											TCGA.AR.A2LL.01	Tumor	BRCA
																											TCGA.AR.A2LM.01	Tumor	BRCA
																											TCGA.AR.A2LN.01	Tumor	BRCA
																											TCGA.AR.A2LO.01	Tumor	BRCA
																											TCGA.AR.A2LQ.01	Tumor	BRCA
																											TCGA.AR.A2LR.01	Tumor	BRCA
																											TCGA.AR.A5QM.01	Tumor	BRCA
																											TCGA.AR.A5QN.01	Tumor	BRCA
																											TCGA.AR.A5QP.01	Tumor	BRCA
																											TCGA.AR.A5QQ.01	Tumor	BRCA
																											TCGA.B6.A0I1.01	Tumor	BRCA
																											TCGA.B6.A0I2.01	Tumor	BRCA
																											TCGA.B6.A0I5.01	Tumor	BRCA
																											TCGA.B6.A0I6.01	Tumor	BRCA
																											TCGA.B6.A0I8.01	Tumor	BRCA
																											TCGA.B6.A0I9.01	Tumor	BRCA
																											TCGA.B6.A0IA.01	Tumor	BRCA
																											TCGA.B6.A0IB.01	Tumor	BRCA
																											TCGA.B6.A0IC.01	Tumor	BRCA
																											TCGA.B6.A0IE.01	Tumor	BRCA
																											TCGA.B6.A0IG.01	Tumor	BRCA
																											TCGA.B6.A0IH.01	Tumor	BRCA
																											TCGA.B6.A0IJ.01	Tumor	BRCA
																											TCGA.B6.A0IK.01	Tumor	BRCA
																											TCGA.B6.A0IM.01	Tumor	BRCA
																											TCGA.B6.A0IN.01	Tumor	BRCA
																											TCGA.B6.A0IO.01	Tumor	BRCA
																											TCGA.B6.A0IP.01	Tumor	BRCA
																											TCGA.B6.A0IQ.01	Tumor	BRCA
																											TCGA.B6.A0RE.01	Tumor	BRCA
																											TCGA.B6.A0RG.01	Tumor	BRCA
																											TCGA.B6.A0RH.01	Tumor	BRCA
																											TCGA.B6.A0RI.01	Tumor	BRCA
																											TCGA.B6.A0RL.01	Tumor	BRCA
																											TCGA.B6.A0RM.01	Tumor	BRCA
																											TCGA.B6.A0RN.01	Tumor	BRCA
																											TCGA.B6.A0RO.01	Tumor	BRCA
																											TCGA.B6.A0RP.01	Tumor	BRCA
																											TCGA.B6.A0RQ.01	Tumor	BRCA
																											TCGA.B6.A0RS.01	Tumor	BRCA
																											TCGA.B6.A0RT.01	Tumor	BRCA
																											TCGA.B6.A0RU.01	Tumor	BRCA
																											TCGA.B6.A0RV.01	Tumor	BRCA
																											TCGA.B6.A0WS.01	Tumor	BRCA
																											TCGA.B6.A0WT.01	Tumor	BRCA
																											TCGA.B6.A0WV.01	Tumor	BRCA
																											TCGA.B6.A0WW.01	Tumor	BRCA
																											TCGA.B6.A0WX.01	Tumor	BRCA
																											TCGA.B6.A0WY.01	Tumor	BRCA
																											TCGA.B6.A0WZ.01	Tumor	BRCA
																											TCGA.B6.A0X0.01	Tumor	BRCA
																											TCGA.B6.A0X1.01	Tumor	BRCA
																											TCGA.B6.A0X4.01	Tumor	BRCA
																											TCGA.B6.A0X5.01	Tumor	BRCA
																											TCGA.B6.A0X7.01	Tumor	BRCA
																											TCGA.B6.A1KC.01	Tumor	BRCA
																											TCGA.B6.A1KF.01	Tumor	BRCA
																											TCGA.B6.A1KI.01	Tumor	BRCA
																											TCGA.B6.A1KN.01	Tumor	BRCA
																											TCGA.B6.A2IU.01	Tumor	BRCA
																											TCGA.B6.A3ZX.01	Tumor	BRCA
																											TCGA.B6.A400.01	Tumor	BRCA
																											TCGA.B6.A401.01	Tumor	BRCA
																											TCGA.B6.A402.01	Tumor	BRCA
																											TCGA.B6.A408.01	Tumor	BRCA
																											TCGA.B6.A409.01	Tumor	BRCA
																											TCGA.B6.A40B.01	Tumor	BRCA
																											TCGA.B6.A40C.01	Tumor	BRCA
																											TCGA.BH.A0AU.01	Tumor	BRCA
																											TCGA.BH.A0AU.11	Normal	BRCA
																											TCGA.BH.A0AV.01	Tumor	BRCA
																											TCGA.BH.A0AW.01	Tumor	BRCA
																											TCGA.BH.A0AY.11	Normal	BRCA
																											TCGA.BH.A0AZ.01	Tumor	BRCA
																											TCGA.BH.A0AZ.11	Normal	BRCA
																											TCGA.BH.A0B0.01	Tumor	BRCA
																											TCGA.BH.A0B1.01	Tumor	BRCA
																											TCGA.BH.A0B3.01	Tumor	BRCA
																											TCGA.BH.A0B3.11	Normal	BRCA
																											TCGA.BH.A0B4.01	Tumor	BRCA
																											TCGA.BH.A0B5.01	Tumor	BRCA
																											TCGA.BH.A0B5.11	Normal	BRCA
																											TCGA.BH.A0B6.01	Tumor	BRCA
																											TCGA.BH.A0B7.01	Tumor	BRCA
																											TCGA.BH.A0B7.11	Normal	BRCA
																											TCGA.BH.A0B8.01	Tumor	BRCA
																											TCGA.BH.A0B8.11	Normal	BRCA
																											TCGA.BH.A0B9.01	Tumor	BRCA
																											TCGA.BH.A0BA.01	Tumor	BRCA
																											TCGA.BH.A0BA.11	Normal	BRCA
																											TCGA.BH.A0BC.01	Tumor	BRCA
																											TCGA.BH.A0BC.11	Normal	BRCA
																											TCGA.BH.A0BD.01	Tumor	BRCA
																											TCGA.BH.A0BF.01	Tumor	BRCA
																											TCGA.BH.A0BG.01	Tumor	BRCA
																											TCGA.BH.A0BJ.01	Tumor	BRCA
																											TCGA.BH.A0BJ.11	Normal	BRCA
																											TCGA.BH.A0BL.01	Tumor	BRCA
																											TCGA.BH.A0BM.01	Tumor	BRCA
																											TCGA.BH.A0BM.11	Normal	BRCA
																											TCGA.BH.A0BO.01	Tumor	BRCA
																											TCGA.BH.A0BP.01	Tumor	BRCA
																											TCGA.BH.A0BQ.01	Tumor	BRCA
																											TCGA.BH.A0BQ.11	Normal	BRCA
																											TCGA.BH.A0BR.01	Tumor	BRCA
																											TCGA.BH.A0BS.01	Tumor	BRCA
																											TCGA.BH.A0BS.11	Normal	BRCA
																											TCGA.BH.A0BT.01	Tumor	BRCA
																											TCGA.BH.A0BT.11	Normal	BRCA
																											TCGA.BH.A0BV.01	Tumor	BRCA
																											TCGA.BH.A0BV.11	Normal	BRCA
																											TCGA.BH.A0BW.01	Tumor	BRCA
																											TCGA.BH.A0BW.11	Normal	BRCA
																											TCGA.BH.A0BZ.01	Tumor	BRCA
																											TCGA.BH.A0BZ.11	Normal	BRCA
																											TCGA.BH.A0C0.01	Tumor	BRCA
																											TCGA.BH.A0C0.11	Normal	BRCA
																											TCGA.BH.A0C1.01	Tumor	BRCA
																											TCGA.BH.A0C3.01	Tumor	BRCA
																											TCGA.BH.A0C3.11	Normal	BRCA
																											TCGA.BH.A0C7.01	Tumor	BRCA
																											TCGA.BH.A0DD.01	Tumor	BRCA
																											TCGA.BH.A0DD.11	Normal	BRCA
																											TCGA.BH.A0DE.01	Tumor	BRCA
																											TCGA.BH.A0DG.01	Tumor	BRCA
																											TCGA.BH.A0DG.11	Normal	BRCA
																											TCGA.BH.A0DH.01	Tumor	BRCA
																											TCGA.BH.A0DH.11	Normal	BRCA
																											TCGA.BH.A0DI.01	Tumor	BRCA
																											TCGA.BH.A0DK.01	Tumor	BRCA
																											TCGA.BH.A0DK.11	Normal	BRCA
																											TCGA.BH.A0DL.01	Tumor	BRCA
																											TCGA.BH.A0DL.11	Normal	BRCA
																											TCGA.BH.A0DO.01	Tumor	BRCA
																											TCGA.BH.A0DO.11	Normal	BRCA
																											TCGA.BH.A0DP.01	Tumor	BRCA
																											TCGA.BH.A0DP.11	Normal	BRCA
																											TCGA.BH.A0DQ.01	Tumor	BRCA
																											TCGA.BH.A0DQ.11	Normal	BRCA
																											TCGA.BH.A0DS.01	Tumor	BRCA
																											TCGA.BH.A0DT.01	Tumor	BRCA
																											TCGA.BH.A0DT.11	Normal	BRCA
																											TCGA.BH.A0DV.01	Tumor	BRCA
																											TCGA.BH.A0DV.11	Normal	BRCA
																											TCGA.BH.A0DX.01	Tumor	BRCA
																											TCGA.BH.A0DZ.01	Tumor	BRCA
																											TCGA.BH.A0DZ.11	Normal	BRCA
																											TCGA.BH.A0E0.01	Tumor	BRCA
																											TCGA.BH.A0E0.11	Normal	BRCA
																											TCGA.BH.A0E1.01	Tumor	BRCA
																											TCGA.BH.A0E1.11	Normal	BRCA
																											TCGA.BH.A0E2.01	Tumor	BRCA
																											TCGA.BH.A0E6.01	Tumor	BRCA
																											TCGA.BH.A0E7.01	Tumor	BRCA
																											TCGA.BH.A0E9.01	Tumor	BRCA
																											TCGA.BH.A0EA.01	Tumor	BRCA
																											TCGA.BH.A0EB.01	Tumor	BRCA
																											TCGA.BH.A0EE.01	Tumor	BRCA
																											TCGA.BH.A0EI.01	Tumor	BRCA
																											TCGA.BH.A0GY.01	Tumor	BRCA
																											TCGA.BH.A0GZ.01	Tumor	BRCA
																											TCGA.BH.A0H0.01	Tumor	BRCA
																											TCGA.BH.A0H3.01	Tumor	BRCA
																											TCGA.BH.A0H5.01	Tumor	BRCA
																											TCGA.BH.A0H5.11	Normal	BRCA
																											TCGA.BH.A0H6.01	Tumor	BRCA
																											TCGA.BH.A0H7.01	Tumor	BRCA
																											TCGA.BH.A0H7.11	Normal	BRCA
																											TCGA.BH.A0H9.01	Tumor	BRCA
																											TCGA.BH.A0H9.11	Normal	BRCA
																											TCGA.BH.A0HA.01	Tumor	BRCA
																											TCGA.BH.A0HA.11	Normal	BRCA
																											TCGA.BH.A0HB.01	Tumor	BRCA
																											TCGA.BH.A0HF.01	Tumor	BRCA
																											TCGA.BH.A0HI.01	Tumor	BRCA
																											TCGA.BH.A0HK.01	Tumor	BRCA
																											TCGA.BH.A0HK.11	Normal	BRCA
																											TCGA.BH.A0HL.01	Tumor	BRCA
																											TCGA.BH.A0HN.01	Tumor	BRCA
																											TCGA.BH.A0HO.01	Tumor	BRCA
																											TCGA.BH.A0HP.01	Tumor	BRCA
																											TCGA.BH.A0HQ.01	Tumor	BRCA
																											TCGA.BH.A0HU.01	Tumor	BRCA
																											TCGA.BH.A0HW.01	Tumor	BRCA
																											TCGA.BH.A0HX.01	Tumor	BRCA
																											TCGA.BH.A0HY.01	Tumor	BRCA
																											TCGA.BH.A0RX.01	Tumor	BRCA
																											TCGA.BH.A0W3.01	Tumor	BRCA
																											TCGA.BH.A0W4.01	Tumor	BRCA
																											TCGA.BH.A0W5.01	Tumor	BRCA
																											TCGA.BH.A0W7.01	Tumor	BRCA
																											TCGA.BH.A0WA.01	Tumor	BRCA
																											TCGA.BH.A18F.01	Tumor	BRCA
																											TCGA.BH.A18G.01	Tumor	BRCA
																											TCGA.BH.A18H.01	Tumor	BRCA
																											TCGA.BH.A18I.01	Tumor	BRCA
																											TCGA.BH.A18J.01	Tumor	BRCA
																											TCGA.BH.A18J.11	Normal	BRCA
																											TCGA.BH.A18K.01	Tumor	BRCA
																											TCGA.BH.A18K.11	Normal	BRCA
																											TCGA.BH.A18L.01	Tumor	BRCA
																											TCGA.BH.A18L.11	Normal	BRCA
																											TCGA.BH.A18M.01	Tumor	BRCA
																											TCGA.BH.A18M.11	Normal	BRCA
																											TCGA.BH.A18N.01	Tumor	BRCA
																											TCGA.BH.A18N.11	Normal	BRCA
																											TCGA.BH.A18P.01	Tumor	BRCA
																											TCGA.BH.A18P.11	Normal	BRCA
																											TCGA.BH.A18Q.01	Tumor	BRCA
																											TCGA.BH.A18Q.11	Normal	BRCA
																											TCGA.BH.A18R.01	Tumor	BRCA
																											TCGA.BH.A18R.11	Normal	BRCA
																											TCGA.BH.A18S.01	Tumor	BRCA
																											TCGA.BH.A18S.11	Normal	BRCA
																											TCGA.BH.A18T.01	Tumor	BRCA
																											TCGA.BH.A18U.01	Tumor	BRCA
																											TCGA.BH.A18U.11	Normal	BRCA
																											TCGA.BH.A18V.01	Tumor	BRCA
																											TCGA.BH.A18V.11	Normal	BRCA
																											TCGA.BH.A1EN.01	Tumor	BRCA
																											TCGA.BH.A1EN.11	Normal	BRCA
																											TCGA.BH.A1EO.01	Tumor	BRCA
																											TCGA.BH.A1EO.11	Normal	BRCA
																											TCGA.BH.A1ES.01	Tumor	BRCA
																											TCGA.BH.A1ET.01	Tumor	BRCA
																											TCGA.BH.A1ET.11	Normal	BRCA
																											TCGA.BH.A1EU.01	Tumor	BRCA
																											TCGA.BH.A1EU.11	Normal	BRCA
																											TCGA.BH.A1EV.01	Tumor	BRCA
																											TCGA.BH.A1EV.11	Normal	BRCA
																											TCGA.BH.A1EW.01	Tumor	BRCA
																											TCGA.BH.A1EW.11	Normal	BRCA
																											TCGA.BH.A1EX.01	Tumor	BRCA
																											TCGA.BH.A1EY.01	Tumor	BRCA
																											TCGA.BH.A1F0.01	Tumor	BRCA
																											TCGA.BH.A1F0.11	Normal	BRCA
																											TCGA.BH.A1F2.01	Tumor	BRCA
																											TCGA.BH.A1F2.11	Normal	BRCA
																											TCGA.BH.A1F5.01	Tumor	BRCA
																											TCGA.BH.A1F6.01	Tumor	BRCA
																											TCGA.BH.A1F6.11	Normal	BRCA
																											TCGA.BH.A1F8.01	Tumor	BRCA
																											TCGA.BH.A1F8.11	Normal	BRCA
																											TCGA.BH.A1FB.01	Tumor	BRCA
																											TCGA.BH.A1FB.11	Normal	BRCA
																											TCGA.BH.A1FC.01	Tumor	BRCA
																											TCGA.BH.A1FC.11	Normal	BRCA
																											TCGA.BH.A1FD.01	Tumor	BRCA
																											TCGA.BH.A1FD.11	Normal	BRCA
																											TCGA.BH.A1FE.01	Tumor	BRCA
																											TCGA.BH.A1FE.11	Normal	BRCA
																											TCGA.BH.A1FG.01	Tumor	BRCA
																											TCGA.BH.A1FG.11	Normal	BRCA
																											TCGA.BH.A1FH.01	Tumor	BRCA
																											TCGA.BH.A1FH.11	Normal	BRCA
																											TCGA.BH.A1FJ.01	Tumor	BRCA
																											TCGA.BH.A1FJ.11	Normal	BRCA
																											TCGA.BH.A1FL.01	Tumor	BRCA
																											TCGA.BH.A1FM.01	Tumor	BRCA
																											TCGA.BH.A1FM.11	Normal	BRCA
																											TCGA.BH.A1FN.01	Tumor	BRCA
																											TCGA.BH.A1FN.11	Normal	BRCA
																											TCGA.BH.A1FR.01	Tumor	BRCA
																											TCGA.BH.A1FR.11	Normal	BRCA
																											TCGA.BH.A1FU.01	Tumor	BRCA
																											TCGA.BH.A1FU.11	Normal	BRCA
																											TCGA.BH.A201.01	Tumor	BRCA
																											TCGA.BH.A202.01	Tumor	BRCA
																											TCGA.BH.A203.01	Tumor	BRCA
																											TCGA.BH.A203.11	Normal	BRCA
																											TCGA.BH.A204.01	Tumor	BRCA
																											TCGA.BH.A204.11	Normal	BRCA
																											TCGA.BH.A208.01	Tumor	BRCA
																											TCGA.BH.A208.11	Normal	BRCA
																											TCGA.BH.A209.01	Tumor	BRCA
																											TCGA.BH.A209.11	Normal	BRCA
																											TCGA.BH.A28O.01	Tumor	BRCA
																											TCGA.BH.A28Q.01	Tumor	BRCA
																											TCGA.BH.A2L8.01	Tumor	BRCA
																											TCGA.BH.A42T.01	Tumor	BRCA
																											TCGA.BH.A42U.01	Tumor	BRCA
																											TCGA.BH.A42V.01	Tumor	BRCA
																											TCGA.BH.A5IZ.01	Tumor	BRCA
																											TCGA.BH.A5J0.01	Tumor	BRCA
																											TCGA.BH.A6R8.01	Tumor	BRCA
																											TCGA.BH.A6R9.01	Tumor	BRCA
																											TCGA.BH.A8FY.01	Tumor	BRCA
																											TCGA.BH.A8FZ.01	Tumor	BRCA
																											TCGA.BH.A8G0.01	Tumor	BRCA
																											TCGA.BH.AB28.01	Tumor	BRCA
																											TCGA.C8.A12K.01	Tumor	BRCA
																											TCGA.C8.A12L.01	Tumor	BRCA
																											TCGA.C8.A12M.01	Tumor	BRCA
																											TCGA.C8.A12N.01	Tumor	BRCA
																											TCGA.C8.A12O.01	Tumor	BRCA
																											TCGA.C8.A12P.01	Tumor	BRCA
																											TCGA.C8.A12Q.01	Tumor	BRCA
																											TCGA.C8.A12T.01	Tumor	BRCA
																											TCGA.C8.A12U.01	Tumor	BRCA
																											TCGA.C8.A12V.01	Tumor	BRCA
																											TCGA.C8.A12W.01	Tumor	BRCA
																											TCGA.C8.A12X.01	Tumor	BRCA
																											TCGA.C8.A12Y.01	Tumor	BRCA
																											TCGA.C8.A12Z.01	Tumor	BRCA
																											TCGA.C8.A130.01	Tumor	BRCA
																											TCGA.C8.A131.01	Tumor	BRCA
																											TCGA.C8.A132.01	Tumor	BRCA
																											TCGA.C8.A133.01	Tumor	BRCA
																											TCGA.C8.A134.01	Tumor	BRCA
																											TCGA.C8.A135.01	Tumor	BRCA
																											TCGA.C8.A137.01	Tumor	BRCA
																											TCGA.C8.A138.01	Tumor	BRCA
																											TCGA.C8.A1HE.01	Tumor	BRCA
																											TCGA.C8.A1HG.01	Tumor	BRCA
																											TCGA.C8.A1HI.01	Tumor	BRCA
																											TCGA.C8.A1HJ.01	Tumor	BRCA
																											TCGA.C8.A1HK.01	Tumor	BRCA
																											TCGA.C8.A1HL.01	Tumor	BRCA
																											TCGA.C8.A1HM.01	Tumor	BRCA
																											TCGA.C8.A1HN.01	Tumor	BRCA
																											TCGA.C8.A1HO.01	Tumor	BRCA
																											TCGA.C8.A26V.01	Tumor	BRCA
																											TCGA.C8.A26W.01	Tumor	BRCA
																											TCGA.C8.A26X.01	Tumor	BRCA
																											TCGA.C8.A26Y.01	Tumor	BRCA
																											TCGA.C8.A26Z.01	Tumor	BRCA
																											TCGA.C8.A273.01	Tumor	BRCA
																											TCGA.C8.A274.01	Tumor	BRCA
																											TCGA.C8.A275.01	Tumor	BRCA
																											TCGA.C8.A278.01	Tumor	BRCA
																											TCGA.C8.A27A.01	Tumor	BRCA
																											TCGA.C8.A27B.01	Tumor	BRCA
																											TCGA.C8.A3M7.01	Tumor	BRCA
																											TCGA.C8.A3M8.01	Tumor	BRCA
																											TCGA.C8.A8HP.01	Tumor	BRCA
																											TCGA.C8.A8HQ.01	Tumor	BRCA
																											TCGA.C8.A8HR.01	Tumor	BRCA
																											TCGA.D8.A13Y.01	Tumor	BRCA
																											TCGA.D8.A13Z.01	Tumor	BRCA
																											TCGA.D8.A140.01	Tumor	BRCA
																											TCGA.D8.A141.01	Tumor	BRCA
																											TCGA.D8.A142.01	Tumor	BRCA
																											TCGA.D8.A143.01	Tumor	BRCA
																											TCGA.D8.A145.01	Tumor	BRCA
																											TCGA.D8.A146.01	Tumor	BRCA
																											TCGA.D8.A147.01	Tumor	BRCA
																											TCGA.D8.A1J8.01	Tumor	BRCA
																											TCGA.D8.A1J9.01	Tumor	BRCA
																											TCGA.D8.A1JA.01	Tumor	BRCA
																											TCGA.D8.A1JB.01	Tumor	BRCA
																											TCGA.D8.A1JC.01	Tumor	BRCA
																											TCGA.D8.A1JD.01	Tumor	BRCA
																											TCGA.D8.A1JE.01	Tumor	BRCA
																											TCGA.D8.A1JF.01	Tumor	BRCA
																											TCGA.D8.A1JG.01	Tumor	BRCA
																											TCGA.D8.A1JH.01	Tumor	BRCA
																											TCGA.D8.A1JI.01	Tumor	BRCA
																											TCGA.D8.A1JJ.01	Tumor	BRCA
																											TCGA.D8.A1JK.01	Tumor	BRCA
																											TCGA.D8.A1JL.01	Tumor	BRCA
																											TCGA.D8.A1JM.01	Tumor	BRCA
																											TCGA.D8.A1JN.01	Tumor	BRCA
																											TCGA.D8.A1JP.01	Tumor	BRCA
																											TCGA.D8.A1JS.01	Tumor	BRCA
																											TCGA.D8.A1JT.01	Tumor	BRCA
																											TCGA.D8.A1JU.01	Tumor	BRCA
																											TCGA.D8.A1X5.01	Tumor	BRCA
																											TCGA.D8.A1X6.01	Tumor	BRCA
																											TCGA.D8.A1X7.01	Tumor	BRCA
																											TCGA.D8.A1X8.01	Tumor	BRCA
																											TCGA.D8.A1X9.01	Tumor	BRCA
																											TCGA.D8.A1XA.01	Tumor	BRCA
																											TCGA.D8.A1XB.01	Tumor	BRCA
																											TCGA.D8.A1XC.01	Tumor	BRCA
																											TCGA.D8.A1XD.01	Tumor	BRCA
																											TCGA.D8.A1XF.01	Tumor	BRCA
																											TCGA.D8.A1XG.01	Tumor	BRCA
																											TCGA.D8.A1XJ.01	Tumor	BRCA
																											TCGA.D8.A1XK.01	Tumor	BRCA
																											TCGA.D8.A1XL.01	Tumor	BRCA
																											TCGA.D8.A1XM.01	Tumor	BRCA
																											TCGA.D8.A1XO.01	Tumor	BRCA
																											TCGA.D8.A1XQ.01	Tumor	BRCA
																											TCGA.D8.A1XR.01	Tumor	BRCA
																											TCGA.D8.A1XS.01	Tumor	BRCA
																											TCGA.D8.A1XT.01	Tumor	BRCA
																											TCGA.D8.A1XU.01	Tumor	BRCA
																											TCGA.D8.A1XV.01	Tumor	BRCA
																											TCGA.D8.A1XW.01	Tumor	BRCA
																											TCGA.D8.A1XY.01	Tumor	BRCA
																											TCGA.D8.A1XZ.01	Tumor	BRCA
																											TCGA.D8.A1Y0.01	Tumor	BRCA
																											TCGA.D8.A1Y1.01	Tumor	BRCA
																											TCGA.D8.A1Y2.01	Tumor	BRCA
																											TCGA.D8.A1Y3.01	Tumor	BRCA
																											TCGA.D8.A27E.01	Tumor	BRCA
																											TCGA.D8.A27F.01	Tumor	BRCA
																											TCGA.D8.A27G.01	Tumor	BRCA
																											TCGA.D8.A27H.01	Tumor	BRCA
																											TCGA.D8.A27I.01	Tumor	BRCA
																											TCGA.D8.A27K.01	Tumor	BRCA
																											TCGA.D8.A27L.01	Tumor	BRCA
																											TCGA.D8.A27M.01	Tumor	BRCA
																											TCGA.D8.A27N.01	Tumor	BRCA
																											TCGA.D8.A27P.01	Tumor	BRCA
																											TCGA.D8.A27R.01	Tumor	BRCA
																											TCGA.D8.A27T.01	Tumor	BRCA
																											TCGA.D8.A27V.01	Tumor	BRCA
																											TCGA.D8.A27W.01	Tumor	BRCA
																											TCGA.D8.A3Z5.01	Tumor	BRCA
																											TCGA.D8.A3Z6.01	Tumor	BRCA
																											TCGA.D8.A4Z1.01	Tumor	BRCA
																											TCGA.D8.A73U.01	Tumor	BRCA
																											TCGA.D8.A73W.01	Tumor	BRCA
																											TCGA.D8.A73X.01	Tumor	BRCA
																											TCGA.E2.A105.01	Tumor	BRCA
																											TCGA.E2.A106.01	Tumor	BRCA
																											TCGA.E2.A107.01	Tumor	BRCA
																											TCGA.E2.A109.01	Tumor	BRCA
																											TCGA.E2.A10A.01	Tumor	BRCA
																											TCGA.E2.A10B.01	Tumor	BRCA
																											TCGA.E2.A10C.01	Tumor	BRCA
																											TCGA.E2.A10E.01	Tumor	BRCA
																											TCGA.E2.A10F.01	Tumor	BRCA
																											TCGA.E2.A14N.01	Tumor	BRCA
																											TCGA.E2.A14O.01	Tumor	BRCA
																											TCGA.E2.A14P.01	Tumor	BRCA
																											TCGA.E2.A14Q.01	Tumor	BRCA
																											TCGA.E2.A14R.01	Tumor	BRCA
																											TCGA.E2.A14S.01	Tumor	BRCA
																											TCGA.E2.A14T.01	Tumor	BRCA
																											TCGA.E2.A14U.01	Tumor	BRCA
																											TCGA.E2.A14V.01	Tumor	BRCA
																											TCGA.E2.A14W.01	Tumor	BRCA
																											TCGA.E2.A14X.01	Tumor	BRCA
																											TCGA.E2.A14Y.01	Tumor	BRCA
																											TCGA.E2.A14Z.01	Tumor	BRCA
																											TCGA.E2.A150.01	Tumor	BRCA
																											TCGA.E2.A152.01	Tumor	BRCA
																											TCGA.E2.A153.01	Tumor	BRCA
																											TCGA.E2.A153.11	Normal	BRCA
																											TCGA.E2.A154.01	Tumor	BRCA
																											TCGA.E2.A155.01	Tumor	BRCA
																											TCGA.E2.A156.01	Tumor	BRCA
																											TCGA.E2.A158.01	Tumor	BRCA
																											TCGA.E2.A158.11	Normal	BRCA
																											TCGA.E2.A159.01	Tumor	BRCA
																											TCGA.E2.A15A.01	Tumor	BRCA
																											TCGA.E2.A15C.01	Tumor	BRCA
																											TCGA.E2.A15D.01	Tumor	BRCA
																											TCGA.E2.A15E.01	Tumor	BRCA
																											TCGA.E2.A15F.01	Tumor	BRCA
																											TCGA.E2.A15G.01	Tumor	BRCA
																											TCGA.E2.A15H.01	Tumor	BRCA
																											TCGA.E2.A15I.01	Tumor	BRCA
																											TCGA.E2.A15I.11	Normal	BRCA
																											TCGA.E2.A15J.01	Tumor	BRCA
																											TCGA.E2.A15K.01	Tumor	BRCA
																											TCGA.E2.A15K.11	Normal	BRCA
																											TCGA.E2.A15L.01	Tumor	BRCA
																											TCGA.E2.A15M.01	Tumor	BRCA
																											TCGA.E2.A15M.11	Normal	BRCA
																											TCGA.E2.A15O.01	Tumor	BRCA
																											TCGA.E2.A15P.01	Tumor	BRCA
																											TCGA.E2.A15R.01	Tumor	BRCA
																											TCGA.E2.A15S.01	Tumor	BRCA
																											TCGA.E2.A15T.01	Tumor	BRCA
																											TCGA.E2.A1AZ.01	Tumor	BRCA
																											TCGA.E2.A1B0.01	Tumor	BRCA
																											TCGA.E2.A1B1.01	Tumor	BRCA
																											TCGA.E2.A1B4.01	Tumor	BRCA
																											TCGA.E2.A1B5.01	Tumor	BRCA
																											TCGA.E2.A1B6.01	Tumor	BRCA
																											TCGA.E2.A1BC.01	Tumor	BRCA
																											TCGA.E2.A1BC.11	Normal	BRCA
																											TCGA.E2.A1BD.01	Tumor	BRCA
																											TCGA.E2.A1IE.01	Tumor	BRCA
																											TCGA.E2.A1IF.01	Tumor	BRCA
																											TCGA.E2.A1IG.01	Tumor	BRCA
																											TCGA.E2.A1IG.11	Normal	BRCA
																											TCGA.E2.A1IH.01	Tumor	BRCA
																											TCGA.E2.A1II.01	Tumor	BRCA
																											TCGA.E2.A1IJ.01	Tumor	BRCA
																											TCGA.E2.A1IK.01	Tumor	BRCA
																											TCGA.E2.A1IL.01	Tumor	BRCA
																											TCGA.E2.A1IN.01	Tumor	BRCA
																											TCGA.E2.A1IO.01	Tumor	BRCA
																											TCGA.E2.A1IU.01	Tumor	BRCA
																											TCGA.E2.A1L6.01	Tumor	BRCA
																											TCGA.E2.A1L7.01	Tumor	BRCA
																											TCGA.E2.A1L7.11	Normal	BRCA
																											TCGA.E2.A1L8.01	Tumor	BRCA
																											TCGA.E2.A1L9.01	Tumor	BRCA
																											TCGA.E2.A1LA.01	Tumor	BRCA
																											TCGA.E2.A1LB.01	Tumor	BRCA
																											TCGA.E2.A1LB.11	Normal	BRCA
																											TCGA.E2.A1LE.01	Tumor	BRCA
																											TCGA.E2.A1LG.01	Tumor	BRCA
																											TCGA.E2.A1LH.01	Tumor	BRCA
																											TCGA.E2.A1LH.11	Normal	BRCA
																											TCGA.E2.A1LI.01	Tumor	BRCA
																											TCGA.E2.A1LK.01	Tumor	BRCA
																											TCGA.E2.A1LL.01	Tumor	BRCA
																											TCGA.E2.A1LS.01	Tumor	BRCA
																											TCGA.E2.A1LS.11	Normal	BRCA
																											TCGA.E2.A2P5.01	Tumor	BRCA
																											TCGA.E2.A2P6.01	Tumor	BRCA
																											TCGA.E2.A3DX.01	Tumor	BRCA
																											TCGA.E2.A56Z.01	Tumor	BRCA
																											TCGA.E2.A570.01	Tumor	BRCA
																											TCGA.E2.A572.01	Tumor	BRCA
																											TCGA.E2.A573.01	Tumor	BRCA
																											TCGA.E2.A574.01	Tumor	BRCA
																											TCGA.E2.A576.01	Tumor	BRCA
																											TCGA.E2.A9RU.01	Tumor	BRCA
																											TCGA.E9.A1N3.01	Tumor	BRCA
																											TCGA.E9.A1N4.01	Tumor	BRCA
																											TCGA.E9.A1N4.11	Normal	BRCA
																											TCGA.E9.A1N5.01	Tumor	BRCA
																											TCGA.E9.A1N5.11	Normal	BRCA
																											TCGA.E9.A1N6.01	Tumor	BRCA
																											TCGA.E9.A1N6.11	Normal	BRCA
																											TCGA.E9.A1N8.01	Tumor	BRCA
																											TCGA.E9.A1N9.01	Tumor	BRCA
																											TCGA.E9.A1N9.11	Normal	BRCA
																											TCGA.E9.A1NA.01	Tumor	BRCA
																											TCGA.E9.A1NA.11	Normal	BRCA
																											TCGA.E9.A1NC.01	Tumor	BRCA
																											TCGA.E9.A1ND.01	Tumor	BRCA
																											TCGA.E9.A1ND.11	Normal	BRCA
																											TCGA.E9.A1NE.01	Tumor	BRCA
																											TCGA.E9.A1NF.01	Tumor	BRCA
																											TCGA.E9.A1NF.11	Normal	BRCA
																											TCGA.E9.A1NG.01	Tumor	BRCA
																											TCGA.E9.A1NG.11	Normal	BRCA
																											TCGA.E9.A1NH.01	Tumor	BRCA
																											TCGA.E9.A1NI.01	Tumor	BRCA
																											TCGA.E9.A1QZ.01	Tumor	BRCA
																											TCGA.E9.A1R0.01	Tumor	BRCA
																											TCGA.E9.A1R2.01	Tumor	BRCA
																											TCGA.E9.A1R3.01	Tumor	BRCA
																											TCGA.E9.A1R4.01	Tumor	BRCA
																											TCGA.E9.A1R5.01	Tumor	BRCA
																											TCGA.E9.A1R6.01	Tumor	BRCA
																											TCGA.E9.A1R7.01	Tumor	BRCA
																											TCGA.E9.A1R7.11	Normal	BRCA
																											TCGA.E9.A1RA.01	Tumor	BRCA
																											TCGA.E9.A1RB.01	Tumor	BRCA
																											TCGA.E9.A1RB.11	Normal	BRCA
																											TCGA.E9.A1RC.01	Tumor	BRCA
																											TCGA.E9.A1RC.11	Normal	BRCA
																											TCGA.E9.A1RD.01	Tumor	BRCA
																											TCGA.E9.A1RD.11	Normal	BRCA
																											TCGA.E9.A1RE.01	Tumor	BRCA
																											TCGA.E9.A1RF.01	Tumor	BRCA
																											TCGA.E9.A1RF.11	Normal	BRCA
																											TCGA.E9.A1RG.01	Tumor	BRCA
																											TCGA.E9.A1RH.01	Tumor	BRCA
																											TCGA.E9.A1RH.11	Normal	BRCA
																											TCGA.E9.A1RI.01	Tumor	BRCA
																											TCGA.E9.A1RI.11	Normal	BRCA
																											TCGA.E9.A226.01	Tumor	BRCA
																											TCGA.E9.A227.01	Tumor	BRCA
																											TCGA.E9.A228.01	Tumor	BRCA
																											TCGA.E9.A229.01	Tumor	BRCA
																											TCGA.E9.A22A.01	Tumor	BRCA
																											TCGA.E9.A22B.01	Tumor	BRCA
																											TCGA.E9.A22D.01	Tumor	BRCA
																											TCGA.E9.A22E.01	Tumor	BRCA
																											TCGA.E9.A22G.01	Tumor	BRCA
																											TCGA.E9.A22H.01	Tumor	BRCA
																											TCGA.E9.A243.01	Tumor	BRCA
																											TCGA.E9.A244.01	Tumor	BRCA
																											TCGA.E9.A245.01	Tumor	BRCA
																											TCGA.E9.A247.01	Tumor	BRCA
																											TCGA.E9.A248.01	Tumor	BRCA
																											TCGA.E9.A249.01	Tumor	BRCA
																											TCGA.E9.A24A.01	Tumor	BRCA
																											TCGA.E9.A295.01	Tumor	BRCA
																											TCGA.E9.A2JS.01	Tumor	BRCA
																											TCGA.E9.A2JT.01	Tumor	BRCA
																											TCGA.E9.A3HO.01	Tumor	BRCA
																											TCGA.E9.A3Q9.01	Tumor	BRCA
																											TCGA.E9.A3QA.01	Tumor	BRCA
																											TCGA.E9.A3X8.01	Tumor	BRCA
																											TCGA.E9.A54X.01	Tumor	BRCA
																											TCGA.E9.A54Y.01	Tumor	BRCA
																											TCGA.E9.A5FK.01	Tumor	BRCA
																											TCGA.E9.A5FL.01	Tumor	BRCA
																											TCGA.E9.A5UO.01	Tumor	BRCA
																											TCGA.E9.A5UP.01	Tumor	BRCA
																											TCGA.E9.A6HE.01	Tumor	BRCA
																											TCGA.EW.A1IW.01	Tumor	BRCA
																											TCGA.EW.A1IX.01	Tumor	BRCA
																											TCGA.EW.A1IY.01	Tumor	BRCA
																											TCGA.EW.A1IZ.01	Tumor	BRCA
																											TCGA.EW.A1J1.01	Tumor	BRCA
																											TCGA.EW.A1J2.01	Tumor	BRCA
																											TCGA.EW.A1J3.01	Tumor	BRCA
																											TCGA.EW.A1J5.01	Tumor	BRCA
																											TCGA.EW.A1J6.01	Tumor	BRCA
																											TCGA.EW.A1OV.01	Tumor	BRCA
																											TCGA.EW.A1OW.01	Tumor	BRCA
																											TCGA.EW.A1OX.01	Tumor	BRCA
																											TCGA.EW.A1OY.01	Tumor	BRCA
																											TCGA.EW.A1OZ.01	Tumor	BRCA
																											TCGA.EW.A1P0.01	Tumor	BRCA
																											TCGA.EW.A1P1.01	Tumor	BRCA
																											TCGA.EW.A1P3.01	Tumor	BRCA
																											TCGA.EW.A1P4.01	Tumor	BRCA
																											TCGA.EW.A1P5.01	Tumor	BRCA
																											TCGA.EW.A1P6.01	Tumor	BRCA
																											TCGA.EW.A1P7.01	Tumor	BRCA
																											TCGA.EW.A1P8.01	Tumor	BRCA
																											TCGA.EW.A1PA.01	Tumor	BRCA
																											TCGA.EW.A1PB.01	Tumor	BRCA
																											TCGA.EW.A1PC.01	Tumor	BRCA
																											TCGA.EW.A1PD.01	Tumor	BRCA
																											TCGA.EW.A1PE.01	Tumor	BRCA
																											TCGA.EW.A1PF.01	Tumor	BRCA
																											TCGA.EW.A1PG.01	Tumor	BRCA
																											TCGA.EW.A1PH.01	Tumor	BRCA
																											TCGA.EW.A2FR.01	Tumor	BRCA
																											TCGA.EW.A2FS.01	Tumor	BRCA
																											TCGA.EW.A2FV.01	Tumor	BRCA
																											TCGA.EW.A2FW.01	Tumor	BRCA
																											TCGA.EW.A3E8.01	Tumor	BRCA
																											TCGA.EW.A3U0.01	Tumor	BRCA
																											TCGA.EW.A423.01	Tumor	BRCA
																											TCGA.EW.A424.01	Tumor	BRCA
																											TCGA.EW.A6S9.01	Tumor	BRCA
																											TCGA.EW.A6SA.01	Tumor	BRCA
																											TCGA.EW.A6SB.01	Tumor	BRCA
																											TCGA.EW.A6SC.01	Tumor	BRCA
																											TCGA.EW.A6SD.01	Tumor	BRCA
																											TCGA.GI.A2C8.01	Tumor	BRCA
																											TCGA.GI.A2C8.11	Normal	BRCA
																											TCGA.GI.A2C9.01	Tumor	BRCA
																											TCGA.GI.A2C9.11	Normal	BRCA
																											TCGA.GM.A2D9.01	Tumor	BRCA
																											TCGA.GM.A2DA.01	Tumor	BRCA
																											TCGA.GM.A2DB.01	Tumor	BRCA
																											TCGA.GM.A2DC.01	Tumor	BRCA
																											TCGA.GM.A2DD.01	Tumor	BRCA
																											TCGA.GM.A2DF.01	Tumor	BRCA
																											TCGA.GM.A2DH.01	Tumor	BRCA
																											TCGA.GM.A2DI.01	Tumor	BRCA
																											TCGA.GM.A2DK.01	Tumor	BRCA
																											TCGA.GM.A2DL.01	Tumor	BRCA
																											TCGA.GM.A2DM.01	Tumor	BRCA
																											TCGA.GM.A2DN.01	Tumor	BRCA
																											TCGA.GM.A2DO.01	Tumor	BRCA
																											TCGA.GM.A3NW.01	Tumor	BRCA
																											TCGA.GM.A3NY.01	Tumor	BRCA
																											TCGA.GM.A3XG.01	Tumor	BRCA
																											TCGA.GM.A3XL.01	Tumor	BRCA
																											TCGA.GM.A3XN.01	Tumor	BRCA
																											TCGA.GM.A4E0.01	Tumor	BRCA
																											TCGA.GM.A5PV.01	Tumor	BRCA
																											TCGA.GM.A5PX.01	Tumor	BRCA
																											TCGA.HN.A2NL.01	Tumor	BRCA
																											TCGA.HN.A2OB.01	Tumor	BRCA
																											TCGA.JL.A3YW.01	Tumor	BRCA
																											TCGA.JL.A3YX.01	Tumor	BRCA
																											TCGA.LD.A66U.01	Tumor	BRCA
																											TCGA.LD.A74U.01	Tumor	BRCA
																											TCGA.LD.A7W5.01	Tumor	BRCA
																											TCGA.LD.A7W6.01	Tumor	BRCA
																											TCGA.LD.A9QF.01	Tumor	BRCA
																											TCGA.LL.A440.01	Tumor	BRCA
																											TCGA.LL.A441.01	Tumor	BRCA
																											TCGA.LL.A442.01	Tumor	BRCA
																											TCGA.LL.A50Y.01	Tumor	BRCA
																											TCGA.LL.A5YL.01	Tumor	BRCA
																											TCGA.LL.A5YM.01	Tumor	BRCA
																											TCGA.LL.A5YN.01	Tumor	BRCA
																											TCGA.LL.A5YO.01	Tumor	BRCA
																											TCGA.LL.A5YP.01	Tumor	BRCA
																											TCGA.LL.A6FP.01	Tumor	BRCA
																											TCGA.LL.A6FQ.01	Tumor	BRCA
																											TCGA.LL.A6FR.01	Tumor	BRCA
																											TCGA.LL.A73Y.01	Tumor	BRCA
																											TCGA.LL.A73Z.01	Tumor	BRCA
																											TCGA.LL.A740.01	Tumor	BRCA
																											TCGA.LL.A7SZ.01	Tumor	BRCA
																											TCGA.LL.A7T0.01	Tumor	BRCA
																											TCGA.LL.A8F5.01	Tumor	BRCA
																											TCGA.LL.A9Q3.01	Tumor	BRCA
																											TCGA.LQ.A4E4.01	Tumor	BRCA
																											TCGA.MS.A51U.01	Tumor	BRCA
																											TCGA.OK.A5Q2.01	Tumor	BRCA
																											TCGA.OL.A5D6.01	Tumor	BRCA
																											TCGA.OL.A5D7.01	Tumor	BRCA
																											TCGA.OL.A5D8.01	Tumor	BRCA
																											TCGA.OL.A5DA.01	Tumor	BRCA
																											TCGA.OL.A5RU.01	Tumor	BRCA
																											TCGA.OL.A5RV.01	Tumor	BRCA
																											TCGA.OL.A5RW.01	Tumor	BRCA
																											TCGA.OL.A5RX.01	Tumor	BRCA
																											TCGA.OL.A5RY.01	Tumor	BRCA
																											TCGA.OL.A5RZ.01	Tumor	BRCA
																											TCGA.OL.A5S0.01	Tumor	BRCA
																											TCGA.OL.A66H.01	Tumor	BRCA
																											TCGA.OL.A66I.01	Tumor	BRCA
																											TCGA.OL.A66J.01	Tumor	BRCA
																											TCGA.OL.A66K.01	Tumor	BRCA
																											TCGA.OL.A66L.01	Tumor	BRCA
																											TCGA.OL.A66N.01	Tumor	BRCA
																											TCGA.OL.A66O.01	Tumor	BRCA
																											TCGA.OL.A66P.01	Tumor	BRCA
																											TCGA.OL.A6VO.01	Tumor	BRCA
																											TCGA.OL.A6VQ.01	Tumor	BRCA
																											TCGA.OL.A6VR.01	Tumor	BRCA
																											TCGA.OL.A97C.01	Tumor	BRCA
																											TCGA.PE.A5DC.01	Tumor	BRCA
																											TCGA.PE.A5DD.01	Tumor	BRCA
																											TCGA.PE.A5DE.01	Tumor	BRCA
																											TCGA.PL.A8LV.01	Tumor	BRCA
																											TCGA.PL.A8LX.01	Tumor	BRCA
																											TCGA.PL.A8LY.01	Tumor	BRCA
																											TCGA.PL.A8LZ.01	Tumor	BRCA
																											TCGA.S3.A6ZF.01	Tumor	BRCA
																											TCGA.S3.A6ZG.01	Tumor	BRCA
																											TCGA.S3.A6ZH.01	Tumor	BRCA
																											TCGA.S3.AA0Z.01	Tumor	BRCA
																											TCGA.S3.AA10.01	Tumor	BRCA
																											TCGA.S3.AA11.01	Tumor	BRCA
																											TCGA.S3.AA12.01	Tumor	BRCA
																											TCGA.S3.AA14.01	Tumor	BRCA
																											TCGA.S3.AA15.01	Tumor	BRCA
																											TCGA.S3.AA17.01	Tumor	BRCA
																											TCGA.UL.AAZ6.01	Tumor	BRCA
																											TCGA.UU.A93S.01	Tumor	BRCA
																											TCGA.V7.A7HQ.01	Tumor	BRCA
																											TCGA.W8.A86G.01	Tumor	BRCA
																											TCGA.WT.AB41.01	Tumor	BRCA
																											TCGA.WT.AB44.01	Tumor	BRCA
																											TCGA.XX.A899.01	Tumor	BRCA
																											TCGA.XX.A89A.01	Tumor	BRCA
																											TCGA.Z7.A8R5.01	Tumor	BRCA
																											TCGA.Z7.A8R6.01	Tumor	BRCA
																											TCGA.2W.A8YY.01	Tumor	CESC
																											TCGA.4J.AA1J.01	Tumor	CESC
																											TCGA.BI.A0VR.01	Tumor	CESC
																											TCGA.BI.A0VS.01	Tumor	CESC
																											TCGA.BI.A20A.01	Tumor	CESC
																											TCGA.C5.A0TN.01	Tumor	CESC
																											TCGA.C5.A1BE.01	Tumor	CESC
																											TCGA.C5.A1BF.01	Tumor	CESC
																											TCGA.C5.A1BI.01	Tumor	CESC
																											TCGA.C5.A1BJ.01	Tumor	CESC
																											TCGA.C5.A1BK.01	Tumor	CESC
																											TCGA.C5.A1BL.01	Tumor	CESC
																											TCGA.C5.A1BM.01	Tumor	CESC
																											TCGA.C5.A1BN.01	Tumor	CESC
																											TCGA.C5.A1BQ.01	Tumor	CESC
																											TCGA.C5.A1M5.01	Tumor	CESC
																											TCGA.C5.A1M6.01	Tumor	CESC
																											TCGA.C5.A1M7.01	Tumor	CESC
																											TCGA.C5.A1M8.01	Tumor	CESC
																											TCGA.C5.A1M9.01	Tumor	CESC
																											TCGA.C5.A1ME.01	Tumor	CESC
																											TCGA.C5.A1MF.01	Tumor	CESC
																											TCGA.C5.A1MH.01	Tumor	CESC
																											TCGA.C5.A1MI.01	Tumor	CESC
																											TCGA.C5.A1MJ.01	Tumor	CESC
																											TCGA.C5.A1MK.01	Tumor	CESC
																											TCGA.C5.A1ML.01	Tumor	CESC
																											TCGA.C5.A1MN.01	Tumor	CESC
																											TCGA.C5.A1MP.01	Tumor	CESC
																											TCGA.C5.A1MQ.01	Tumor	CESC
																											TCGA.C5.A2LS.01	Tumor	CESC
																											TCGA.C5.A2LT.01	Tumor	CESC
																											TCGA.C5.A2LV.01	Tumor	CESC
																											TCGA.C5.A2LX.01	Tumor	CESC
																											TCGA.C5.A2LY.01	Tumor	CESC
																											TCGA.C5.A2LZ.01	Tumor	CESC
																											TCGA.C5.A2M1.01	Tumor	CESC
																											TCGA.C5.A2M2.01	Tumor	CESC
																											TCGA.C5.A3HD.01	Tumor	CESC
																											TCGA.C5.A3HE.01	Tumor	CESC
																											TCGA.C5.A3HF.01	Tumor	CESC
																											TCGA.C5.A3HL.01	Tumor	CESC
																											TCGA.C5.A7CG.01	Tumor	CESC
																											TCGA.C5.A7CH.01	Tumor	CESC
																											TCGA.C5.A7CJ.01	Tumor	CESC
																											TCGA.C5.A7CK.01	Tumor	CESC
																											TCGA.C5.A7CL.01	Tumor	CESC
																											TCGA.C5.A7CM.01	Tumor	CESC
																											TCGA.C5.A7CO.01	Tumor	CESC
																											TCGA.C5.A7UC.01	Tumor	CESC
																											TCGA.C5.A7UE.01	Tumor	CESC
																											TCGA.C5.A7UH.01	Tumor	CESC
																											TCGA.C5.A7UI.01	Tumor	CESC
																											TCGA.C5.A7X3.01	Tumor	CESC
																											TCGA.C5.A7X5.01	Tumor	CESC
																											TCGA.C5.A7X8.01	Tumor	CESC
																											TCGA.C5.A7XC.01	Tumor	CESC
																											TCGA.C5.A8XH.01	Tumor	CESC
																											TCGA.C5.A8XI.01	Tumor	CESC
																											TCGA.C5.A8XJ.01	Tumor	CESC
																											TCGA.C5.A8XK.01	Tumor	CESC
																											TCGA.C5.A8YQ.01	Tumor	CESC
																											TCGA.C5.A8YR.01	Tumor	CESC
																											TCGA.C5.A8YT.01	Tumor	CESC
																											TCGA.C5.A8ZZ.01	Tumor	CESC
																											TCGA.C5.A901.01	Tumor	CESC
																											TCGA.C5.A902.01	Tumor	CESC
																											TCGA.C5.A905.01	Tumor	CESC
																											TCGA.C5.A907.01	Tumor	CESC
																											TCGA.DG.A2KH.01	Tumor	CESC
																											TCGA.DG.A2KJ.01	Tumor	CESC
																											TCGA.DG.A2KK.01	Tumor	CESC
																											TCGA.DG.A2KL.01	Tumor	CESC
																											TCGA.DG.A2KM.01	Tumor	CESC
																											TCGA.DR.A0ZL.01	Tumor	CESC
																											TCGA.DR.A0ZM.01	Tumor	CESC
																											TCGA.DS.A0VK.01	Tumor	CESC
																											TCGA.DS.A0VL.01	Tumor	CESC
																											TCGA.DS.A0VM.01	Tumor	CESC
																											TCGA.DS.A0VN.01	Tumor	CESC
																											TCGA.DS.A1O9.01	Tumor	CESC
																											TCGA.DS.A1OA.01	Tumor	CESC
																											TCGA.DS.A1OB.01	Tumor	CESC
																											TCGA.DS.A1OC.01	Tumor	CESC
																											TCGA.DS.A1OD.01	Tumor	CESC
																											TCGA.DS.A3LQ.01	Tumor	CESC
																											TCGA.DS.A5RQ.01	Tumor	CESC
																											TCGA.DS.A7WF.01	Tumor	CESC
																											TCGA.DS.A7WH.01	Tumor	CESC
																											TCGA.DS.A7WI.01	Tumor	CESC
																											TCGA.EA.A1QS.01	Tumor	CESC
																											TCGA.EA.A1QT.01	Tumor	CESC
																											TCGA.EA.A3HQ.01	Tumor	CESC
																											TCGA.EA.A3HR.01	Tumor	CESC
																											TCGA.EA.A3HS.01	Tumor	CESC
																											TCGA.EA.A3HT.01	Tumor	CESC
																											TCGA.EA.A3HU.01	Tumor	CESC
																											TCGA.EA.A3QD.01	Tumor	CESC
																											TCGA.EA.A3QE.01	Tumor	CESC
																											TCGA.EA.A3Y4.01	Tumor	CESC
																											TCGA.EA.A410.01	Tumor	CESC
																											TCGA.EA.A411.01	Tumor	CESC
																											TCGA.EA.A439.01	Tumor	CESC
																											TCGA.EA.A43B.01	Tumor	CESC
																											TCGA.EA.A44S.01	Tumor	CESC
																											TCGA.EA.A4BA.01	Tumor	CESC
																											TCGA.EA.A50E.01	Tumor	CESC
																											TCGA.EA.A556.01	Tumor	CESC
																											TCGA.EA.A5FO.01	Tumor	CESC
																											TCGA.EA.A5O9.01	Tumor	CESC
																											TCGA.EA.A5ZD.01	Tumor	CESC
																											TCGA.EA.A5ZE.01	Tumor	CESC
																											TCGA.EA.A5ZF.01	Tumor	CESC
																											TCGA.EA.A6QX.01	Tumor	CESC
																											TCGA.EA.A78R.01	Tumor	CESC
																											TCGA.EA.A97N.01	Tumor	CESC
																											TCGA.EK.A2GZ.01	Tumor	CESC
																											TCGA.EK.A2H0.01	Tumor	CESC
																											TCGA.EK.A2H1.01	Tumor	CESC
																											TCGA.EK.A2IP.01	Tumor	CESC
																											TCGA.EK.A2IR.01	Tumor	CESC
																											TCGA.EK.A2PG.01	Tumor	CESC
																											TCGA.EK.A2PI.01	Tumor	CESC
																											TCGA.EK.A2PK.01	Tumor	CESC
																											TCGA.EK.A2PL.01	Tumor	CESC
																											TCGA.EK.A2PM.01	Tumor	CESC
																											TCGA.EK.A2R7.01	Tumor	CESC
																											TCGA.EK.A2R8.01	Tumor	CESC
																											TCGA.EK.A2R9.01	Tumor	CESC
																											TCGA.EK.A2RA.01	Tumor	CESC
																											TCGA.EK.A2RB.01	Tumor	CESC
																											TCGA.EK.A2RC.01	Tumor	CESC
																											TCGA.EK.A2RE.01	Tumor	CESC
																											TCGA.EK.A2RJ.01	Tumor	CESC
																											TCGA.EK.A2RK.01	Tumor	CESC
																											TCGA.EK.A2RL.01	Tumor	CESC
																											TCGA.EK.A2RM.01	Tumor	CESC
																											TCGA.EK.A2RN.01	Tumor	CESC
																											TCGA.EK.A2RO.01	Tumor	CESC
																											TCGA.EK.A3GJ.01	Tumor	CESC
																											TCGA.EK.A3GK.01	Tumor	CESC
																											TCGA.EK.A3GM.01	Tumor	CESC
																											TCGA.EK.A3GN.01	Tumor	CESC
																											TCGA.EX.A1H5.01	Tumor	CESC
																											TCGA.EX.A1H6.01	Tumor	CESC
																											TCGA.EX.A3L1.01	Tumor	CESC
																											TCGA.EX.A449.01	Tumor	CESC
																											TCGA.EX.A69L.01	Tumor	CESC
																											TCGA.EX.A69M.01	Tumor	CESC
																											TCGA.EX.A8YF.01	Tumor	CESC
																											TCGA.FU.A23K.01	Tumor	CESC
																											TCGA.FU.A23L.01	Tumor	CESC
																											TCGA.FU.A2QG.01	Tumor	CESC
																											TCGA.FU.A3EO.01	Tumor	CESC
																											TCGA.FU.A3EO.11	Normal	CESC
																											TCGA.FU.A3HY.01	Tumor	CESC
																											TCGA.FU.A3HZ.01	Tumor	CESC
																											TCGA.FU.A3NI.01	Tumor	CESC
																											TCGA.FU.A3TQ.01	Tumor	CESC
																											TCGA.FU.A3TX.01	Tumor	CESC
																											TCGA.FU.A3WB.01	Tumor	CESC
																											TCGA.FU.A3YQ.01	Tumor	CESC
																											TCGA.FU.A40J.01	Tumor	CESC
																											TCGA.FU.A57G.01	Tumor	CESC
																											TCGA.FU.A5XV.01	Tumor	CESC
																											TCGA.FU.A770.01	Tumor	CESC
																											TCGA.GH.A9DA.01	Tumor	CESC
																											TCGA.HG.A2PA.01	Tumor	CESC
																											TCGA.HM.A3JJ.01	Tumor	CESC
																											TCGA.HM.A3JJ.11	Normal	CESC
																											TCGA.HM.A3JK.01	Tumor	CESC
																											TCGA.HM.A4S6.01	Tumor	CESC
																											TCGA.HM.A6W2.01	Tumor	CESC
																											TCGA.IR.A3L7.01	Tumor	CESC
																											TCGA.IR.A3LA.01	Tumor	CESC
																											TCGA.IR.A3LB.01	Tumor	CESC
																											TCGA.IR.A3LC.01	Tumor	CESC
																											TCGA.IR.A3LF.01	Tumor	CESC
																											TCGA.IR.A3LH.01	Tumor	CESC
																											TCGA.IR.A3LI.01	Tumor	CESC
																											TCGA.IR.A3LK.01	Tumor	CESC
																											TCGA.IR.A3LL.01	Tumor	CESC
																											TCGA.JW.A5VG.01	Tumor	CESC
																											TCGA.JW.A5VH.01	Tumor	CESC
																											TCGA.JW.A5VI.01	Tumor	CESC
																											TCGA.JW.A5VJ.01	Tumor	CESC
																											TCGA.JW.A5VK.01	Tumor	CESC
																											TCGA.JW.A5VL.01	Tumor	CESC
																											TCGA.JW.A69B.01	Tumor	CESC
																											TCGA.JW.A852.01	Tumor	CESC
																											TCGA.JW.AAVH.01	Tumor	CESC
																											TCGA.JX.A3PZ.01	Tumor	CESC
																											TCGA.JX.A3Q0.01	Tumor	CESC
																											TCGA.JX.A3Q8.01	Tumor	CESC
																											TCGA.JX.A5QV.01	Tumor	CESC
																											TCGA.LP.A4AU.01	Tumor	CESC
																											TCGA.LP.A4AV.01	Tumor	CESC
																											TCGA.LP.A4AW.01	Tumor	CESC
																											TCGA.LP.A4AX.01	Tumor	CESC
																											TCGA.LP.A5U2.01	Tumor	CESC
																											TCGA.LP.A5U3.01	Tumor	CESC
																											TCGA.LP.A7HU.01	Tumor	CESC
																											TCGA.MA.AA3W.01	Tumor	CESC
																											TCGA.MA.AA3X.01	Tumor	CESC
																											TCGA.MA.AA3Y.01	Tumor	CESC
																											TCGA.MA.AA3Z.01	Tumor	CESC
																											TCGA.MA.AA41.01	Tumor	CESC
																											TCGA.MA.AA42.01	Tumor	CESC
																											TCGA.MA.AA43.01	Tumor	CESC
																											TCGA.MU.A51Y.01	Tumor	CESC
																											TCGA.MU.A5YI.01	Tumor	CESC
																											TCGA.MU.A8JM.01	Tumor	CESC
																											TCGA.MY.A5BD.01	Tumor	CESC
																											TCGA.MY.A5BE.01	Tumor	CESC
																											TCGA.MY.A5BF.01	Tumor	CESC
																											TCGA.MY.A5BF.11	Normal	CESC
																											TCGA.MY.A913.01	Tumor	CESC
																											TCGA.PN.A8MA.01	Tumor	CESC
																											TCGA.Q1.A5R1.01	Tumor	CESC
																											TCGA.Q1.A5R2.01	Tumor	CESC
																											TCGA.Q1.A5R3.01	Tumor	CESC
																											TCGA.Q1.A6DT.01	Tumor	CESC
																											TCGA.Q1.A6DV.01	Tumor	CESC
																											TCGA.Q1.A6DW.01	Tumor	CESC
																											TCGA.Q1.A73O.01	Tumor	CESC
																											TCGA.Q1.A73P.01	Tumor	CESC
																											TCGA.Q1.A73Q.01	Tumor	CESC
																											TCGA.Q1.A73R.01	Tumor	CESC
																											TCGA.Q1.A73S.01	Tumor	CESC
																											TCGA.R2.A69V.01	Tumor	CESC
																											TCGA.RA.A741.01	Tumor	CESC
																											TCGA.UC.A7PD.01	Tumor	CESC
																											TCGA.UC.A7PF.01	Tumor	CESC
																											TCGA.UC.A7PG.01	Tumor	CESC
																											TCGA.UC.A7PI.01	Tumor	CESC
																											TCGA.VS.A8EB.01	Tumor	CESC
																											TCGA.VS.A8EC.01	Tumor	CESC
																											TCGA.VS.A8EG.01	Tumor	CESC
																											TCGA.VS.A8EH.01	Tumor	CESC
																											TCGA.VS.A8EI.01	Tumor	CESC
																											TCGA.VS.A8EJ.01	Tumor	CESC
																											TCGA.VS.A8EK.01	Tumor	CESC
																											TCGA.VS.A8EL.01	Tumor	CESC
																											TCGA.VS.A8Q8.01	Tumor	CESC
																											TCGA.VS.A8Q9.01	Tumor	CESC
																											TCGA.VS.A8QA.01	Tumor	CESC
																											TCGA.VS.A8QC.01	Tumor	CESC
																											TCGA.VS.A8QF.01	Tumor	CESC
																											TCGA.VS.A8QH.01	Tumor	CESC
																											TCGA.VS.A8QM.01	Tumor	CESC
																											TCGA.VS.A94W.01	Tumor	CESC
																											TCGA.VS.A94X.01	Tumor	CESC
																											TCGA.VS.A94Y.01	Tumor	CESC
																											TCGA.VS.A94Z.01	Tumor	CESC
																											TCGA.VS.A950.01	Tumor	CESC
																											TCGA.VS.A952.01	Tumor	CESC
																											TCGA.VS.A953.01	Tumor	CESC
																											TCGA.VS.A954.01	Tumor	CESC
																											TCGA.VS.A957.01	Tumor	CESC
																											TCGA.VS.A958.01	Tumor	CESC
																											TCGA.VS.A959.01	Tumor	CESC
																											TCGA.VS.A9U5.01	Tumor	CESC
																											TCGA.VS.A9U6.01	Tumor	CESC
																											TCGA.VS.A9U7.01	Tumor	CESC
																											TCGA.VS.A9UB.01	Tumor	CESC
																											TCGA.VS.A9UC.01	Tumor	CESC
																											TCGA.VS.A9UD.01	Tumor	CESC
																											TCGA.VS.A9UH.01	Tumor	CESC
																											TCGA.VS.A9UI.01	Tumor	CESC
																											TCGA.VS.A9UJ.01	Tumor	CESC
																											TCGA.VS.A9UL.01	Tumor	CESC
																											TCGA.VS.A9UM.01	Tumor	CESC
																											TCGA.VS.A9UO.01	Tumor	CESC
																											TCGA.VS.A9UP.01	Tumor	CESC
																											TCGA.VS.A9UQ.01	Tumor	CESC
																											TCGA.VS.A9UR.01	Tumor	CESC
																											TCGA.VS.A9UT.01	Tumor	CESC
																											TCGA.VS.A9UU.01	Tumor	CESC
																											TCGA.VS.A9UV.01	Tumor	CESC
																											TCGA.VS.A9UY.01	Tumor	CESC
																											TCGA.VS.A9UZ.01	Tumor	CESC
																											TCGA.VS.A9V0.01	Tumor	CESC
																											TCGA.VS.A9V1.01	Tumor	CESC
																											TCGA.VS.A9V2.01	Tumor	CESC
																											TCGA.VS.A9V3.01	Tumor	CESC
																											TCGA.VS.A9V4.01	Tumor	CESC
																											TCGA.VS.A9V5.01	Tumor	CESC
																											TCGA.VS.AA62.01	Tumor	CESC
																											TCGA.WL.A834.01	Tumor	CESC
																											TCGA.XS.A8TJ.01	Tumor	CESC
[truncated: 7,879 more rows]
