# Supplementary material for: Astragaloside–Brucea Javanica Oil Nanoemulsion Regulates Glycolysis in Oral Squamous Cell Carcinoma Through AURKA-Mediated PI3K/AKT/HIF-1α Pathway
Source: Pharmaceuticals (Basel). 2025 Nov 24;18(12):1783. doi: 10.3390/ph18121783 (PMC12736130; doi:10.3390/ph18121783)
Supplement: Supplementary file 1 [file pharmaceuticals-18-01783-s001.zip › Supplementary Table S9.xlsx]

## Sheet: Sheet1
		Degree
yadanzioside J
luteolin		84
beta-sitosterol		38
AstragalosideIV		29
yadanzioside B		23
yadanzioside H		21
yadanzioside I		15
